# Supplementary material for: microRNA Expression Profile in Single Hormone Receptor-Positive Breast Cancers Is Mainly Dependent on HER2 Status—A Pilot Study
Source: Diagnostics (Basel). 2020 Aug 20;10(9):617. doi: 10.3390/diagnostics10090617 (PMC7555149; doi:10.3390/diagnostics10090617)
Supplement: Supplementary file 1 [file diagnostics-10-00617-s001.zip]

Archive with 14 entries (14 files):
- Sup_Fig_6.tif
- Sup_Fig_7.tif
- Sup_Fig_8.tif
- Sup_Fig_9.tif
- Sup_Tab_1.xlsx
- Sup_Tab_2.xlsx
- Sup_Tab_3.xlsx
- Sup_Tab_4.xlsx
- Sup_Tab_5.xlsx
- Sup_Fig_1.tif
- Sup_Fig_2.tif
- Sup_Fig_3.pdf
- Sup_Fig_4.tif
- Sup_Fig_5.pdf
