# Supplementary material for: microRNA Expression Profile in Single Hormone Receptor-Positive Breast Cancers Is Mainly Dependent on HER2 Status—A Pilot Study
Source: Diagnostics (Basel). 2020 Aug 20;10(9):617. doi: 10.3390/diagnostics10090617 (PMC7555149; doi:10.3390/diagnostics10090617)
Supplement: Supplementary file 1 [file diagnostics-10-00617-s001.zip › Sup_Tab_1.xlsx]

## Sheet: TCGA_miRNA_cohort
no	Patient_barcode	ER_status	PgR_status	HER2_status	ER_PgR	ER_PgR_HER2
1	TCGA-5T-A9QA	ER(+)	PgR(-)	HER2(-)	ER(+)/PgR(-)	ER(+)/PgR(-)/HER2(-)
2	TCGA-A1-A0SB	ER(+)	PgR(-)	HER2(-)	ER(+)/PgR(-)	ER(+)/PgR(-)/HER2(-)
3	TCGA-A2-A0EP	ER(+)	PgR(-)	HER2(-)	ER(+)/PgR(-)	ER(+)/PgR(-)/HER2(-)
4	TCGA-A2-A1FW	ER(+)	PgR(-)	HER2(-)	ER(+)/PgR(-)	ER(+)/PgR(-)/HER2(-)
5	TCGA-A2-A25D	ER(+)	PgR(-)	HER2(-)	ER(+)/PgR(-)	ER(+)/PgR(-)/HER2(-)
6	TCGA-A2-A25F	ER(−)	PgR(+)	HER2(-)	ER(-)/PgR(+)	ER(-)/PgR(+)/HER2(-)
7	TCGA-A2-A3XV	ER(+)	PgR(-)	HER2(+)	ER(+)/PgR(-)	ER(+)/PgR(-)/HER2(+)
8	TCGA-A2-A3XW	ER(+)	PgR(-)	HER2(-)	ER(+)/PgR(-)	ER(+)/PgR(-)/HER2(-)
9	TCGA-A2-A3Y0	ER(+)	PgR(-)	HER2(-)	ER(+)/PgR(-)	ER(+)/PgR(-)/HER2(-)
10	TCGA-A2-A4S1	ER(+)	PgR(-)	HER2(-)	ER(+)/PgR(-)	ER(+)/PgR(-)/HER2(-)
11	TCGA-A7-A13D	ER(−)	PgR(+)	HER2(-)	ER(-)/PgR(+)	ER(-)/PgR(+)/HER2(-)
12	TCGA-A7-A13E	ER(+)	PgR(-)	HER2(-)	ER(+)/PgR(-)	ER(+)/PgR(-)/HER2(-)
13	TCGA-A7-A26H	ER(+)	PgR(-)	HER2(+)	ER(+)/PgR(-)	ER(+)/PgR(-)/HER2(+)
14	TCGA-A7-A3IZ	ER(+)	PgR(-)	HER2(-)	ER(+)/PgR(-)	ER(+)/PgR(-)/HER2(-)
15	TCGA-A7-A4SA	ER(+)	PgR(-)	HER2(-)	ER(+)/PgR(-)	ER(+)/PgR(-)/HER2(-)
16	TCGA-A7-A4SC	ER(+)	PgR(-)	HER2(-)	ER(+)/PgR(-)	ER(+)/PgR(-)/HER2(-)
17	TCGA-A7-A4SF	ER(+)	PgR(-)	HER2(+)	ER(+)/PgR(-)	ER(+)/PgR(-)/HER2(+)
18	TCGA-AC-A23H	ER(+)	PgR(-)	HER2(+)	ER(+)/PgR(-)	ER(+)/PgR(-)/HER2(+)
19	TCGA-AC-A2FO	ER(+)	PgR(-)	HER2(-)	ER(+)/PgR(-)	ER(+)/PgR(-)/HER2(-)
20	TCGA-AC-A2QI	ER(+)	PgR(-)	HER2(-)	ER(+)/PgR(-)	ER(+)/PgR(-)/HER2(-)
21	TCGA-AC-A3EH	ER(+)	PgR(-)	HER2(-)	ER(+)/PgR(-)	ER(+)/PgR(-)/HER2(-)
22	TCGA-AC-A3W7	ER(+)	PgR(-)	HER2(-)	ER(+)/PgR(-)	ER(+)/PgR(-)/HER2(-)
23	TCGA-AC-A5EH	ER(+)	PgR(-)	HER2(-)	ER(+)/PgR(-)	ER(+)/PgR(-)/HER2(-)
24	TCGA-AR-A0TY	ER(+)	PgR(-)	HER2(-)	ER(+)/PgR(-)	ER(+)/PgR(-)/HER2(-)
25	TCGA-AR-A1AH	ER(+)	PgR(-)	HER2(-)	ER(+)/PgR(-)	ER(+)/PgR(-)/HER2(-)
26	TCGA-AR-A1AJ	ER(+)	PgR(-)	HER2(-)	ER(+)/PgR(-)	ER(+)/PgR(-)/HER2(-)
27	TCGA-AR-A1AO	ER(+)	PgR(-)	HER2(-)	ER(+)/PgR(-)	ER(+)/PgR(-)/HER2(-)
28	TCGA-AR-A24Q	ER(+)	PgR(-)	HER2(-)	ER(+)/PgR(-)	ER(+)/PgR(-)/HER2(-)
29	TCGA-AR-A250	ER(+)	PgR(-)	HER2(+)	ER(+)/PgR(-)	ER(+)/PgR(-)/HER2(+)
30	TCGA-AR-A251	ER(+)	PgR(-)	HER2(-)	ER(+)/PgR(-)	ER(+)/PgR(-)/HER2(-)
31	TCGA-B6-A1KC	ER(+)	PgR(-)	HER2(-)	ER(+)/PgR(-)	ER(+)/PgR(-)/HER2(-)
32	TCGA-BH-A0C3	ER(+)	PgR(-)	HER2(-)	ER(+)/PgR(-)	ER(+)/PgR(-)/HER2(-)
33	TCGA-BH-A0DG	ER(+)	PgR(-)	HER2(-)	ER(+)/PgR(-)	ER(+)/PgR(-)/HER2(-)
34	TCGA-BH-A0DL	ER(+)	PgR(-)	HER2(-)	ER(+)/PgR(-)	ER(+)/PgR(-)/HER2(-)
35	TCGA-BH-A18P	ER(+)	PgR(-)	HER2(+)	ER(+)/PgR(-)	ER(+)/PgR(-)/HER2(+)
36	TCGA-BH-A5IZ	ER(+)	PgR(-)	HER2(-)	ER(+)/PgR(-)	ER(+)/PgR(-)/HER2(-)
37	TCGA-BH-A6R9	ER(−)	PgR(+)	HER2(-)	ER(-)/PgR(+)	ER(-)/PgR(+)/HER2(-)
38	TCGA-C8-A12M	ER(+)	PgR(-)	HER2(-)	ER(+)/PgR(-)	ER(+)/PgR(-)/HER2(-)
39	TCGA-C8-A1HF	ER(−)	PgR(+)	HER2(+)	ER(-)/PgR(+)	ER(-)/PgR(+)/HER2(+)
40	TCGA-D8-A1J9	ER(+)	PgR(-)	HER2(+)	ER(+)/PgR(-)	ER(+)/PgR(-)/HER2(+)
41	TCGA-D8-A1JK	ER(−)	PgR(+)	HER2(-)	ER(-)/PgR(+)	ER(-)/PgR(+)/HER2(-)
42	TCGA-D8-A1XG	ER(+)	PgR(-)	HER2(-)	ER(+)/PgR(-)	ER(+)/PgR(-)/HER2(-)
43	TCGA-D8-A1XW	ER(−)	PgR(+)	HER2(-)	ER(-)/PgR(+)	ER(-)/PgR(+)/HER2(-)
44	TCGA-D8-A1XZ	ER(+)	PgR(-)	HER2(-)	ER(+)/PgR(-)	ER(+)/PgR(-)/HER2(-)
45	TCGA-D8-A73W	ER(+)	PgR(-)	HER2(-)	ER(+)/PgR(-)	ER(+)/PgR(-)/HER2(-)
46	TCGA-E2-A152	ER(+)	PgR(-)	HER2(+)	ER(+)/PgR(-)	ER(+)/PgR(-)/HER2(+)
47	TCGA-E2-A155	ER(+)	PgR(-)	HER2(-)	ER(+)/PgR(-)	ER(+)/PgR(-)/HER2(-)
48	TCGA-E2-A15S	ER(+)	PgR(-)	HER2(-)	ER(+)/PgR(-)	ER(+)/PgR(-)/HER2(-)
49	TCGA-E2-A1II	ER(−)	PgR(+)	HER2(-)	ER(-)/PgR(+)	ER(-)/PgR(+)/HER2(-)
50	TCGA-E2-A9RU	ER(+)	PgR(-)	HER2(-)	ER(+)/PgR(-)	ER(+)/PgR(-)/HER2(-)
51	TCGA-E9-A1N9	ER(−)	PgR(+)	HER2(+)	ER(-)/PgR(+)	ER(-)/PgR(+)/HER2(+)
52	TCGA-E9-A1R2	ER(+)	PgR(-)	HER2(-)	ER(+)/PgR(-)	ER(+)/PgR(-)/HER2(-)
53	TCGA-E9-A22A	ER(+)	PgR(-)	HER2(-)	ER(+)/PgR(-)	ER(+)/PgR(-)/HER2(-)
54	TCGA-E9-A22B	ER(+)	PgR(-)	HER2(-)	ER(+)/PgR(-)	ER(+)/PgR(-)/HER2(-)
55	TCGA-EW-A1OZ	ER(+)	PgR(-)	HER2(+)	ER(+)/PgR(-)	ER(+)/PgR(-)/HER2(+)
56	TCGA-EW-A1P0	ER(+)	PgR(-)	HER2(-)	ER(+)/PgR(-)	ER(+)/PgR(-)/HER2(-)
57	TCGA-EW-A2FS	ER(+)	PgR(-)	HER2(-)	ER(+)/PgR(-)	ER(+)/PgR(-)/HER2(-)
58	TCGA-EW-A3E8	ER(+)	PgR(-)	HER2(-)	ER(+)/PgR(-)	ER(+)/PgR(-)/HER2(-)
59	TCGA-GM-A2DK	ER(+)	PgR(-)	HER2(-)	ER(+)/PgR(-)	ER(+)/PgR(-)/HER2(-)
60	TCGA-GM-A3NW	ER(−)	PgR(+)	HER2(-)	ER(-)/PgR(+)	ER(-)/PgR(+)/HER2(-)
61	TCGA-LD-A74U	ER(+)	PgR(-)	HER2(-)	ER(+)/PgR(-)	ER(+)/PgR(-)/HER2(-)
62	TCGA-LL-A5YL	ER(+)	PgR(-)	HER2(+)	ER(+)/PgR(-)	ER(+)/PgR(-)/HER2(+)
63	TCGA-LL-A5YP	ER(+)	PgR(-)	HER2(-)	ER(+)/PgR(-)	ER(+)/PgR(-)/HER2(-)
64	TCGA-LL-A6FR	ER(−)	PgR(+)	HER2(+)	ER(-)/PgR(+)	ER(-)/PgR(+)/HER2(+)
65	TCGA-LL-A8F5	ER(+)	PgR(-)	HER2(-)	ER(+)/PgR(-)	ER(+)/PgR(-)/HER2(-)
66	TCGA-PE-A5DD	ER(+)	PgR(-)	HER2(+)	ER(+)/PgR(-)	ER(+)/PgR(-)/HER2(+)
67	TCGA-S3-AA12	ER(+)	PgR(-)	HER2(-)	ER(+)/PgR(-)	ER(+)/PgR(-)/HER2(-)

## Sheet: TCGA_mRNA_cohort
no	Patient_barcode	ER_status	PgR_status	ER_PgR
1	TCGA-3C-AAAU	ER(+)	PgR(+)	ER(+)/PgR(+)
2	TCGA-3C-AALI	ER(+)	PgR(+)	ER(+)/PgR(+)
3	TCGA-3C-AALJ	ER(+)	PgR(+)	ER(+)/PgR(+)
4	TCGA-3C-AALK	ER(+)	PgR(+)	ER(+)/PgR(+)
5	TCGA-4H-AAAK	ER(+)	PgR(+)	ER(+)/PgR(+)
6	TCGA-5L-AAT0	ER(+)	PgR(+)	ER(+)/PgR(+)
7	TCGA-5L-AAT1	ER(+)	PgR(+)	ER(+)/PgR(+)
8	TCGA-5T-A9QA	ER(+)	PgR(-)	ER(+)/PgR(-)
9	TCGA-A1-A0SB	ER(+)	PgR(-)	ER(+)/PgR(-)
10	TCGA-A1-A0SD	ER(+)	PgR(+)	ER(+)/PgR(+)
11	TCGA-A1-A0SE	ER(+)	PgR(+)	ER(+)/PgR(+)
12	TCGA-A1-A0SF	ER(+)	PgR(+)	ER(+)/PgR(+)
13	TCGA-A1-A0SG	ER(+)	PgR(+)	ER(+)/PgR(+)
14	TCGA-A1-A0SH	ER(-)	PgR(+)	ER(-)/PgR(+)
15	TCGA-A1-A0SI	ER(+)	PgR(+)	ER(+)/PgR(+)
16	TCGA-A1-A0SJ	ER(+)	PgR(+)	ER(+)/PgR(+)
17	TCGA-A1-A0SK	ER(-)	PgR(-)	ER(-)/PgR(-)
18	TCGA-A1-A0SN	ER(+)	PgR(+)	ER(+)/PgR(+)
19	TCGA-A1-A0SO	ER(-)	PgR(-)	ER(-)/PgR(-)
20	TCGA-A1-A0SQ	ER(+)	PgR(+)	ER(+)/PgR(+)
21	TCGA-A2-A04N	ER(+)	PgR(+)	ER(+)/PgR(+)
22	TCGA-A2-A04P	ER(-)	PgR(-)	ER(-)/PgR(-)
23	TCGA-A2-A04Q	ER(-)	PgR(-)	ER(-)/PgR(-)
24	TCGA-A2-A04R	ER(+)	PgR(+)	ER(+)/PgR(+)
25	TCGA-A2-A04T	ER(-)	PgR(-)	ER(-)/PgR(-)
26	TCGA-A2-A04U	ER(-)	PgR(-)	ER(-)/PgR(-)
27	TCGA-A2-A04V	ER(+)	PgR(+)	ER(+)/PgR(+)
28	TCGA-A2-A04W	ER(-)	PgR(-)	ER(-)/PgR(-)
29	TCGA-A2-A04X	ER(+)	PgR(+)	ER(+)/PgR(+)
30	TCGA-A2-A04Y	ER(+)	PgR(+)	ER(+)/PgR(+)
31	TCGA-A2-A0CK	ER(+)	PgR(+)	ER(+)/PgR(+)
32	TCGA-A2-A0CL	ER(+)	PgR(+)	ER(+)/PgR(+)
33	TCGA-A2-A0CM	ER(-)	PgR(-)	ER(-)/PgR(-)
34	TCGA-A2-A0CO	ER(+)	PgR(+)	ER(+)/PgR(+)
35	TCGA-A2-A0CP	ER(+)	PgR(+)	ER(+)/PgR(+)
36	TCGA-A2-A0CQ	ER(+)	PgR(+)	ER(+)/PgR(+)
37	TCGA-A2-A0CR	ER(+)	PgR(+)	ER(+)/PgR(+)
38	TCGA-A2-A0CS	ER(+)	PgR(+)	ER(+)/PgR(+)
39	TCGA-A2-A0CT	ER(+)	PgR(-)	ER(+)/PgR(-)
40	TCGA-A2-A0CU	ER(+)	PgR(+)	ER(+)/PgR(+)
41	TCGA-A2-A0CV	ER(+)	PgR(+)	ER(+)/PgR(+)
42	TCGA-A2-A0CW	ER(+)	PgR(+)	ER(+)/PgR(+)
43	TCGA-A2-A0CX	ER(+)	PgR(-)	ER(+)/PgR(-)
44	TCGA-A2-A0CY	ER(+)	PgR(+)	ER(+)/PgR(+)
45	TCGA-A2-A0CZ	ER(+)	PgR(+)	ER(+)/PgR(+)
46	TCGA-A2-A0D0	ER(-)	PgR(-)	ER(-)/PgR(-)
47	TCGA-A2-A0D1	ER(-)	PgR(-)	ER(-)/PgR(-)
48	TCGA-A2-A0D2	ER(-)	PgR(-)	ER(-)/PgR(-)
49	TCGA-A2-A0D3	ER(+)	PgR(+)	ER(+)/PgR(+)
50	TCGA-A2-A0D4	ER(+)	PgR(+)	ER(+)/PgR(+)
51	TCGA-A2-A0EM	ER(+)	PgR(+)	ER(+)/PgR(+)
52	TCGA-A2-A0EN	ER(+)	PgR(+)	ER(+)/PgR(+)
53	TCGA-A2-A0EO	ER(+)	PgR(+)	ER(+)/PgR(+)
54	TCGA-A2-A0EP	ER(+)	PgR(-)	ER(+)/PgR(-)
55	TCGA-A2-A0EQ	ER(-)	PgR(-)	ER(-)/PgR(-)
56	TCGA-A2-A0ER	ER(+)	PgR(+)	ER(+)/PgR(+)
57	TCGA-A2-A0ES	ER(+)	PgR(+)	ER(+)/PgR(+)
58	TCGA-A2-A0ET	ER(+)	PgR(+)	ER(+)/PgR(+)
59	TCGA-A2-A0EU	ER(+)	PgR(+)	ER(+)/PgR(+)
60	TCGA-A2-A0EV	ER(+)	PgR(+)	ER(+)/PgR(+)
61	TCGA-A2-A0EW	ER(+)	PgR(+)	ER(+)/PgR(+)
62	TCGA-A2-A0EX	ER(+)	PgR(+)	ER(+)/PgR(+)
63	TCGA-A2-A0EY	ER(+)	PgR(-)	ER(+)/PgR(-)
64	TCGA-A2-A0ST	ER(-)	PgR(-)	ER(-)/PgR(-)
65	TCGA-A2-A0SU	ER(+)	PgR(+)	ER(+)/PgR(+)
66	TCGA-A2-A0SV	ER(+)	PgR(+)	ER(+)/PgR(+)
67	TCGA-A2-A0SW	ER(+)	PgR(-)	ER(+)/PgR(-)
68	TCGA-A2-A0SX	ER(-)	PgR(-)	ER(-)/PgR(-)
69	TCGA-A2-A0SY	ER(+)	PgR(+)	ER(+)/PgR(+)
70	TCGA-A2-A0T0	ER(-)	PgR(-)	ER(-)/PgR(-)
71	TCGA-A2-A0T1	ER(-)	PgR(-)	ER(-)/PgR(-)
72	TCGA-A2-A0T2	ER(-)	PgR(-)	ER(-)/PgR(-)
73	TCGA-A2-A0T3	ER(+)	PgR(+)	ER(+)/PgR(+)
74	TCGA-A2-A0T4	ER(+)	PgR(+)	ER(+)/PgR(+)
75	TCGA-A2-A0T5	ER(+)	PgR(+)	ER(+)/PgR(+)
76	TCGA-A2-A0T6	ER(+)	PgR(+)	ER(+)/PgR(+)
77	TCGA-A2-A0T7	ER(+)	PgR(+)	ER(+)/PgR(+)
78	TCGA-A2-A0YC	ER(+)	PgR(+)	ER(+)/PgR(+)
79	TCGA-A2-A0YD	ER(+)	PgR(+)	ER(+)/PgR(+)
80	TCGA-A2-A0YE	ER(-)	PgR(-)	ER(-)/PgR(-)
81	TCGA-A2-A0YF	ER(+)	PgR(-)	ER(+)/PgR(-)
82	TCGA-A2-A0YG	ER(+)	PgR(+)	ER(+)/PgR(+)
83	TCGA-A2-A0YH	ER(+)	PgR(+)	ER(+)/PgR(+)
84	TCGA-A2-A0YI	ER(+)	PgR(+)	ER(+)/PgR(+)
85	TCGA-A2-A0YJ	ER(+)	PgR(-)	ER(+)/PgR(-)
86	TCGA-A2-A0YK	ER(+)	PgR(-)	ER(+)/PgR(-)
87	TCGA-A2-A0YL	ER(+)	PgR(+)	ER(+)/PgR(+)
88	TCGA-A2-A0YM	ER(-)	PgR(-)	ER(-)/PgR(-)
89	TCGA-A2-A1FV	ER(+)	PgR(+)	ER(+)/PgR(+)
90	TCGA-A2-A1FW	ER(+)	PgR(-)	ER(+)/PgR(-)
91	TCGA-A2-A1FX	ER(+)	PgR(+)	ER(+)/PgR(+)
92	TCGA-A2-A1FZ	ER(+)	PgR(+)	ER(+)/PgR(+)
93	TCGA-A2-A1G0	ER(+)	PgR(+)	ER(+)/PgR(+)
94	TCGA-A2-A1G1	ER(-)	PgR(-)	ER(-)/PgR(-)
95	TCGA-A2-A1G4	ER(+)	PgR(+)	ER(+)/PgR(+)
96	TCGA-A2-A1G6	ER(-)	PgR(-)	ER(-)/PgR(-)
97	TCGA-A2-A259	ER(+)	PgR(+)	ER(+)/PgR(+)
98	TCGA-A2-A25A	ER(+)	PgR(+)	ER(+)/PgR(+)
99	TCGA-A2-A25B	ER(+)	PgR(+)	ER(+)/PgR(+)
100	TCGA-A2-A25C	ER(+)	PgR(+)	ER(+)/PgR(+)
101	TCGA-A2-A25D	ER(+)	PgR(-)	ER(+)/PgR(-)
102	TCGA-A2-A25E	ER(+)	PgR(+)	ER(+)/PgR(+)
103	TCGA-A2-A25F	ER(-)	PgR(+)	ER(-)/PgR(+)
104	TCGA-A2-A3KC	ER(+)	PgR(+)	ER(+)/PgR(+)
105	TCGA-A2-A3KD	ER(+)	PgR(+)	ER(+)/PgR(+)
106	TCGA-A2-A3XS	ER(-)	PgR(-)	ER(-)/PgR(-)
107	TCGA-A2-A3XT	ER(-)	PgR(-)	ER(-)/PgR(-)
108	TCGA-A2-A3XU	ER(-)	PgR(-)	ER(-)/PgR(-)
109	TCGA-A2-A3XV	ER(+)	PgR(-)	ER(+)/PgR(-)
110	TCGA-A2-A3XW	ER(+)	PgR(-)	ER(+)/PgR(-)
111	TCGA-A2-A3XX	ER(-)	PgR(-)	ER(-)/PgR(-)
112	TCGA-A2-A3XY	ER(-)	PgR(-)	ER(-)/PgR(-)
113	TCGA-A2-A3XZ	ER(-)	PgR(-)	ER(-)/PgR(-)
114	TCGA-A2-A3Y0	ER(+)	PgR(-)	ER(+)/PgR(-)
115	TCGA-A2-A4RW	ER(+)	PgR(+)	ER(+)/PgR(+)
116	TCGA-A2-A4RX	ER(+)	PgR(+)	ER(+)/PgR(+)
117	TCGA-A2-A4RY	ER(+)	PgR(+)	ER(+)/PgR(+)
118	TCGA-A2-A4S0	ER(+)	PgR(+)	ER(+)/PgR(+)
119	TCGA-A2-A4S1	ER(+)	PgR(-)	ER(+)/PgR(-)
120	TCGA-A2-A4S2	ER(+)	PgR(+)	ER(+)/PgR(+)
121	TCGA-A2-A4S3	ER(+)	PgR(+)	ER(+)/PgR(+)
122	TCGA-A7-A0CD	ER(+)	PgR(+)	ER(+)/PgR(+)
123	TCGA-A7-A0CE	ER(-)	PgR(-)	ER(-)/PgR(-)
124	TCGA-A7-A0CG	ER(+)	PgR(-)	ER(+)/PgR(-)
125	TCGA-A7-A0CJ	ER(+)	PgR(+)	ER(+)/PgR(+)
126	TCGA-A7-A0D9	ER(+)	PgR(-)	ER(+)/PgR(-)
127	TCGA-A7-A0DA	ER(-)	PgR(-)	ER(-)/PgR(-)
128	TCGA-A7-A0DB	ER(+)	PgR(+)	ER(+)/PgR(+)
129	TCGA-A7-A13D	ER(-)	PgR(+)	ER(-)/PgR(+)
130	TCGA-A7-A13E	ER(+)	PgR(-)	ER(+)/PgR(-)
131	TCGA-A7-A13F	ER(+)	PgR(+)	ER(+)/PgR(+)
132	TCGA-A7-A13G	ER(+)	PgR(+)	ER(+)/PgR(+)
133	TCGA-A7-A13H	ER(+)	PgR(+)	ER(+)/PgR(+)
134	TCGA-A7-A26E	ER(+)	PgR(+)	ER(+)/PgR(+)
135	TCGA-A7-A26F	ER(-)	PgR(-)	ER(-)/PgR(-)
136	TCGA-A7-A26G	ER(-)	PgR(-)	ER(-)/PgR(-)
137	TCGA-A7-A26H	ER(+)	PgR(-)	ER(+)/PgR(-)
138	TCGA-A7-A26I	ER(-)	PgR(-)	ER(-)/PgR(-)
139	TCGA-A7-A26J	ER(+)	PgR(+)	ER(+)/PgR(+)
140	TCGA-A7-A2KD	ER(+)	PgR(+)	ER(+)/PgR(+)
141	TCGA-A7-A3IY	ER(+)	PgR(+)	ER(+)/PgR(+)
142	TCGA-A7-A3IZ	ER(+)	PgR(-)	ER(+)/PgR(-)
143	TCGA-A7-A3J0	ER(+)	PgR(+)	ER(+)/PgR(+)
144	TCGA-A7-A3J1	ER(+)	PgR(+)	ER(+)/PgR(+)
145	TCGA-A7-A3RF	ER(+)	PgR(+)	ER(+)/PgR(+)
146	TCGA-A7-A425	ER(+)	PgR(+)	ER(+)/PgR(+)
147	TCGA-A7-A426	ER(+)	PgR(+)	ER(+)/PgR(+)
148	TCGA-A7-A4SA	ER(+)	PgR(-)	ER(+)/PgR(-)
149	TCGA-A7-A4SB	ER(+)	PgR(+)	ER(+)/PgR(+)
150	TCGA-A7-A4SC	ER(+)	PgR(-)	ER(+)/PgR(-)
151	TCGA-A7-A4SD	ER(-)	PgR(-)	ER(-)/PgR(-)
152	TCGA-A7-A4SE	ER(-)	PgR(-)	ER(-)/PgR(-)
153	TCGA-A7-A4SF	ER(+)	PgR(-)	ER(+)/PgR(-)
154	TCGA-A7-A56D	ER(+)	PgR(+)	ER(+)/PgR(+)
155	TCGA-A7-A5ZV	ER(-)	PgR(-)	ER(-)/PgR(-)
156	TCGA-A7-A5ZW	ER(+)	PgR(+)	ER(+)/PgR(+)
157	TCGA-A7-A5ZX	ER(+)	PgR(+)	ER(+)/PgR(+)
158	TCGA-A7-A6VV	ER(-)	PgR(-)	ER(-)/PgR(-)
159	TCGA-A7-A6VW	ER(-)	PgR(-)	ER(-)/PgR(-)
160	TCGA-A7-A6VX	ER(+)	PgR(+)	ER(+)/PgR(+)
161	TCGA-A7-A6VY	ER(-)	PgR(-)	ER(-)/PgR(-)
162	TCGA-A8-A06N	ER(+)	PgR(-)	ER(+)/PgR(-)
163	TCGA-A8-A06O	ER(+)	PgR(+)	ER(+)/PgR(+)
164	TCGA-A8-A06P	ER(+)	PgR(+)	ER(+)/PgR(+)
165	TCGA-A8-A06Q	ER(+)	PgR(+)	ER(+)/PgR(+)
166	TCGA-A8-A06R	ER(+)	PgR(-)	ER(+)/PgR(-)
167	TCGA-A8-A06T	ER(+)	PgR(+)	ER(+)/PgR(+)
168	TCGA-A8-A06U	ER(+)	PgR(+)	ER(+)/PgR(+)
169	TCGA-A8-A06X	ER(+)	PgR(-)	ER(+)/PgR(-)
170	TCGA-A8-A06Y	ER(+)	PgR(+)	ER(+)/PgR(+)
171	TCGA-A8-A06Z	ER(+)	PgR(+)	ER(+)/PgR(+)
172	TCGA-A8-A075	ER(+)	PgR(+)	ER(+)/PgR(+)
173	TCGA-A8-A076	ER(+)	PgR(+)	ER(+)/PgR(+)
174	TCGA-A8-A079	ER(+)	PgR(+)	ER(+)/PgR(+)
175	TCGA-A8-A07B	ER(+)	PgR(+)	ER(+)/PgR(+)
176	TCGA-A8-A07C	ER(-)	PgR(-)	ER(-)/PgR(-)
177	TCGA-A8-A07E	ER(+)	PgR(+)	ER(+)/PgR(+)
178	TCGA-A8-A07F	ER(+)	PgR(+)	ER(+)/PgR(+)
179	TCGA-A8-A07G	ER(+)	PgR(+)	ER(+)/PgR(+)
180	TCGA-A8-A07I	ER(+)	PgR(-)	ER(+)/PgR(-)
181	TCGA-A8-A07J	ER(+)	PgR(+)	ER(+)/PgR(+)
182	TCGA-A8-A07L	ER(+)	PgR(+)	ER(+)/PgR(+)
183	TCGA-A8-A07O	ER(-)	PgR(-)	ER(-)/PgR(-)
184	TCGA-A8-A07P	ER(+)	PgR(+)	ER(+)/PgR(+)
185	TCGA-A8-A07R	ER(-)	PgR(-)	ER(-)/PgR(-)
186	TCGA-A8-A07S	ER(+)	PgR(-)	ER(+)/PgR(-)
187	TCGA-A8-A07U	ER(-)	PgR(+)	ER(-)/PgR(+)
188	TCGA-A8-A07W	ER(+)	PgR(+)	ER(+)/PgR(+)
189	TCGA-A8-A07Z	ER(+)	PgR(+)	ER(+)/PgR(+)
190	TCGA-A8-A081	ER(+)	PgR(+)	ER(+)/PgR(+)
191	TCGA-A8-A082	ER(+)	PgR(+)	ER(+)/PgR(+)
192	TCGA-A8-A083	ER(+)	PgR(+)	ER(+)/PgR(+)
193	TCGA-A8-A086	ER(+)	PgR(+)	ER(+)/PgR(+)
194	TCGA-A8-A08A	ER(+)	PgR(+)	ER(+)/PgR(+)
195	TCGA-A8-A08B	ER(+)	PgR(-)	ER(+)/PgR(-)
196	TCGA-A8-A08C	ER(+)	PgR(+)	ER(+)/PgR(+)
197	TCGA-A8-A08G	ER(+)	PgR(+)	ER(+)/PgR(+)
198	TCGA-A8-A08H	ER(+)	PgR(+)	ER(+)/PgR(+)
199	TCGA-A8-A08I	ER(+)	PgR(+)	ER(+)/PgR(+)
200	TCGA-A8-A08J	ER(+)	PgR(-)	ER(+)/PgR(-)
201	TCGA-A8-A08L	ER(+)	PgR(-)	ER(+)/PgR(-)
202	TCGA-A8-A08O	ER(+)	PgR(+)	ER(+)/PgR(+)
203	TCGA-A8-A08P	ER(+)	PgR(+)	ER(+)/PgR(+)
204	TCGA-A8-A08R	ER(-)	PgR(-)	ER(-)/PgR(-)
205	TCGA-A8-A08T	ER(+)	PgR(+)	ER(+)/PgR(+)
206	TCGA-A8-A08X	ER(-)	PgR(-)	ER(-)/PgR(-)
207	TCGA-A8-A08Z	ER(+)	PgR(+)	ER(+)/PgR(+)
208	TCGA-A8-A090	ER(+)	PgR(+)	ER(+)/PgR(+)
209	TCGA-A8-A091	ER(+)	PgR(-)	ER(+)/PgR(-)
210	TCGA-A8-A092	ER(+)	PgR(+)	ER(+)/PgR(+)
211	TCGA-A8-A093	ER(+)	PgR(+)	ER(+)/PgR(+)
212	TCGA-A8-A094	ER(+)	PgR(-)	ER(+)/PgR(-)
213	TCGA-A8-A095	ER(+)	PgR(+)	ER(+)/PgR(+)
214	TCGA-A8-A096	ER(+)	PgR(+)	ER(+)/PgR(+)
215	TCGA-A8-A097	ER(+)	PgR(+)	ER(+)/PgR(+)
216	TCGA-A8-A099	ER(+)	PgR(+)	ER(+)/PgR(+)
217	TCGA-A8-A09A	ER(+)	PgR(+)	ER(+)/PgR(+)
218	TCGA-A8-A09B	ER(+)	PgR(+)	ER(+)/PgR(+)
219	TCGA-A8-A09C	ER(+)	PgR(+)	ER(+)/PgR(+)
220	TCGA-A8-A09D	ER(+)	PgR(+)	ER(+)/PgR(+)
221	TCGA-A8-A09G	ER(+)	PgR(-)	ER(+)/PgR(-)
222	TCGA-A8-A09I	ER(+)	PgR(+)	ER(+)/PgR(+)
223	TCGA-A8-A09M	ER(+)	PgR(+)	ER(+)/PgR(+)
224	TCGA-A8-A09N	ER(+)	PgR(+)	ER(+)/PgR(+)
225	TCGA-A8-A09Q	ER(+)	PgR(+)	ER(+)/PgR(+)
226	TCGA-A8-A09R	ER(+)	PgR(+)	ER(+)/PgR(+)
227	TCGA-A8-A09T	ER(+)	PgR(+)	ER(+)/PgR(+)
228	TCGA-A8-A09V	ER(+)	PgR(+)	ER(+)/PgR(+)
229	TCGA-A8-A09W	ER(+)	PgR(+)	ER(+)/PgR(+)
230	TCGA-A8-A09X	ER(-)	PgR(-)	ER(-)/PgR(-)
231	TCGA-A8-A09Z	ER(+)	PgR(-)	ER(+)/PgR(-)
232	TCGA-A8-A0A1	ER(+)	PgR(+)	ER(+)/PgR(+)
233	TCGA-A8-A0A2	ER(+)	PgR(+)	ER(+)/PgR(+)
234	TCGA-A8-A0A4	ER(+)	PgR(+)	ER(+)/PgR(+)
235	TCGA-A8-A0A6	ER(+)	PgR(+)	ER(+)/PgR(+)
236	TCGA-A8-A0A7	ER(-)	PgR(-)	ER(-)/PgR(-)
237	TCGA-A8-A0A9	ER(+)	PgR(+)	ER(+)/PgR(+)
238	TCGA-A8-A0AB	ER(+)	PgR(+)	ER(+)/PgR(+)
239	TCGA-A8-A0AD	ER(+)	PgR(+)	ER(+)/PgR(+)
240	TCGA-AC-A23C	ER(+)	PgR(+)	ER(+)/PgR(+)
241	TCGA-AC-A23E	ER(+)	PgR(+)	ER(+)/PgR(+)
242	TCGA-AC-A23G	ER(+)	PgR(+)	ER(+)/PgR(+)
243	TCGA-AC-A23H	ER(+)	PgR(-)	ER(+)/PgR(-)
244	TCGA-AC-A2B8	ER(+)	PgR(+)	ER(+)/PgR(+)
245	TCGA-AC-A2BK	ER(-)	PgR(-)	ER(-)/PgR(-)
246	TCGA-AC-A2BM	ER(+)	PgR(+)	ER(+)/PgR(+)
247	TCGA-AC-A2FB	ER(+)	PgR(+)	ER(+)/PgR(+)
248	TCGA-AC-A2FE	ER(+)	PgR(+)	ER(+)/PgR(+)
249	TCGA-AC-A2FF	ER(+)	PgR(+)	ER(+)/PgR(+)
250	TCGA-AC-A2FG	ER(+)	PgR(-)	ER(+)/PgR(-)
251	TCGA-AC-A2FK	ER(+)	PgR(+)	ER(+)/PgR(+)
252	TCGA-AC-A2FO	ER(+)	PgR(-)	ER(+)/PgR(-)
253	TCGA-AC-A2QH	ER(-)	PgR(-)	ER(-)/PgR(-)
254	TCGA-AC-A2QI	ER(+)	PgR(-)	ER(+)/PgR(-)
255	TCGA-AC-A2QJ	ER(-)	PgR(-)	ER(-)/PgR(-)
256	TCGA-AC-A3BB	ER(+)	PgR(+)	ER(+)/PgR(+)
257	TCGA-AC-A3EH	ER(+)	PgR(-)	ER(+)/PgR(-)
258	TCGA-AC-A3HN	ER(+)	PgR(+)	ER(+)/PgR(+)
259	TCGA-AC-A3OD	ER(+)	PgR(+)	ER(+)/PgR(+)
260	TCGA-AC-A3QP	ER(+)	PgR(+)	ER(+)/PgR(+)
261	TCGA-AC-A3QQ	ER(+)	PgR(+)	ER(+)/PgR(+)
262	TCGA-AC-A3TM	ER(+)	PgR(+)	ER(+)/PgR(+)
263	TCGA-AC-A3TN	ER(+)	PgR(+)	ER(+)/PgR(+)
264	TCGA-AC-A3W5	ER(+)	PgR(+)	ER(+)/PgR(+)
265	TCGA-AC-A3W6	ER(+)	PgR(+)	ER(+)/PgR(+)
266	TCGA-AC-A3W7	ER(+)	PgR(-)	ER(+)/PgR(-)
267	TCGA-AC-A3YI	ER(+)	PgR(+)	ER(+)/PgR(+)
268	TCGA-AC-A3YJ	ER(+)	PgR(+)	ER(+)/PgR(+)
269	TCGA-AC-A4ZE	ER(+)	PgR(+)	ER(+)/PgR(+)
270	TCGA-AC-A5EH	ER(+)	PgR(-)	ER(+)/PgR(-)
271	TCGA-AC-A5XS	ER(+)	PgR(+)	ER(+)/PgR(+)
272	TCGA-AC-A5XU	ER(+)	PgR(+)	ER(+)/PgR(+)
273	TCGA-AC-A62X	ER(+)	PgR(-)	ER(+)/PgR(-)
274	TCGA-AC-A62Y	ER(+)	PgR(+)	ER(+)/PgR(+)
275	TCGA-AC-A6IV	ER(+)	PgR(+)	ER(+)/PgR(+)
276	TCGA-AC-A6IW	ER(-)	PgR(-)	ER(-)/PgR(-)
277	TCGA-AC-A6IX	ER(+)	PgR(+)	ER(+)/PgR(+)
278	TCGA-AC-A6NO	ER(+)	PgR(+)	ER(+)/PgR(+)
279	TCGA-AC-A7VB	ER(+)	PgR(-)	ER(+)/PgR(-)
280	TCGA-AC-A7VC	ER(-)	PgR(-)	ER(-)/PgR(-)
281	TCGA-AC-A8OP	ER(+)	PgR(+)	ER(+)/PgR(+)
282	TCGA-AC-A8OQ	ER(-)	PgR(-)	ER(-)/PgR(-)
283	TCGA-AC-A8OR	ER(+)	PgR(+)	ER(+)/PgR(+)
284	TCGA-AC-A8OS	ER(+)	PgR(+)	ER(+)/PgR(+)
285	TCGA-AN-A03X	ER(+)	PgR(+)	ER(+)/PgR(+)
286	TCGA-AN-A03Y	ER(+)	PgR(+)	ER(+)/PgR(+)
287	TCGA-AN-A041	ER(+)	PgR(-)	ER(+)/PgR(-)
288	TCGA-AN-A046	ER(+)	PgR(+)	ER(+)/PgR(+)
289	TCGA-AN-A049	ER(+)	PgR(+)	ER(+)/PgR(+)
290	TCGA-AN-A04A	ER(+)	PgR(+)	ER(+)/PgR(+)
291	TCGA-AN-A04C	ER(-)	PgR(-)	ER(-)/PgR(-)
292	TCGA-AN-A04D	ER(-)	PgR(-)	ER(-)/PgR(-)
293	TCGA-AN-A0AJ	ER(+)	PgR(+)	ER(+)/PgR(+)
294	TCGA-AN-A0AK	ER(+)	PgR(-)	ER(+)/PgR(-)
295	TCGA-AN-A0AL	ER(-)	PgR(-)	ER(-)/PgR(-)
296	TCGA-AN-A0AM	ER(+)	PgR(-)	ER(+)/PgR(-)
297	TCGA-AN-A0AR	ER(-)	PgR(-)	ER(-)/PgR(-)
298	TCGA-AN-A0AS	ER(+)	PgR(-)	ER(+)/PgR(-)
299	TCGA-AN-A0AT	ER(-)	PgR(-)	ER(-)/PgR(-)
300	TCGA-AN-A0FD	ER(+)	PgR(+)	ER(+)/PgR(+)
301	TCGA-AN-A0FF	ER(+)	PgR(+)	ER(+)/PgR(+)
302	TCGA-AN-A0FJ	ER(+)	PgR(-)	ER(+)/PgR(-)
303	TCGA-AN-A0FK	ER(+)	PgR(+)	ER(+)/PgR(+)
304	TCGA-AN-A0FL	ER(-)	PgR(-)	ER(-)/PgR(-)
305	TCGA-AN-A0FN	ER(+)	PgR(+)	ER(+)/PgR(+)
306	TCGA-AN-A0FS	ER(+)	PgR(-)	ER(+)/PgR(-)
307	TCGA-AN-A0FT	ER(+)	PgR(+)	ER(+)/PgR(+)
308	TCGA-AN-A0FV	ER(-)	PgR(-)	ER(-)/PgR(-)
309	TCGA-AN-A0FX	ER(-)	PgR(-)	ER(-)/PgR(-)
310	TCGA-AN-A0FY	ER(+)	PgR(+)	ER(+)/PgR(+)
311	TCGA-AN-A0FZ	ER(+)	PgR(-)	ER(+)/PgR(-)
312	TCGA-AN-A0G0	ER(-)	PgR(-)	ER(-)/PgR(-)
313	TCGA-AN-A0XL	ER(+)	PgR(+)	ER(+)/PgR(+)
314	TCGA-AN-A0XN	ER(-)	PgR(+)	ER(-)/PgR(+)
315	TCGA-AN-A0XO	ER(+)	PgR(-)	ER(+)/PgR(-)
316	TCGA-AN-A0XP	ER(+)	PgR(+)	ER(+)/PgR(+)
317	TCGA-AN-A0XR	ER(+)	PgR(-)	ER(+)/PgR(-)
318	TCGA-AN-A0XS	ER(-)	PgR(+)	ER(-)/PgR(+)
319	TCGA-AN-A0XT	ER(+)	PgR(-)	ER(+)/PgR(-)
320	TCGA-AN-A0XU	ER(-)	PgR(-)	ER(-)/PgR(-)
321	TCGA-AN-A0XV	ER(+)	PgR(+)	ER(+)/PgR(+)
322	TCGA-AN-A0XW	ER(+)	PgR(+)	ER(+)/PgR(+)
323	TCGA-AO-A03L	ER(+)	PgR(+)	ER(+)/PgR(+)
324	TCGA-AO-A03M	ER(+)	PgR(+)	ER(+)/PgR(+)
325	TCGA-AO-A03N	ER(+)	PgR(+)	ER(+)/PgR(+)
326	TCGA-AO-A03O	ER(+)	PgR(+)	ER(+)/PgR(+)
327	TCGA-AO-A03P	ER(+)	PgR(+)	ER(+)/PgR(+)
328	TCGA-AO-A03R	ER(+)	PgR(+)	ER(+)/PgR(+)
329	TCGA-AO-A03T	ER(+)	PgR(+)	ER(+)/PgR(+)
330	TCGA-AO-A03U	ER(-)	PgR(-)	ER(-)/PgR(-)
331	TCGA-AO-A03V	ER(+)	PgR(+)	ER(+)/PgR(+)
332	TCGA-AO-A0J2	ER(-)	PgR(-)	ER(-)/PgR(-)
333	TCGA-AO-A0J3	ER(+)	PgR(+)	ER(+)/PgR(+)
334	TCGA-AO-A0J4	ER(-)	PgR(-)	ER(-)/PgR(-)
335	TCGA-AO-A0J6	ER(-)	PgR(-)	ER(-)/PgR(-)
336	TCGA-AO-A0J7	ER(+)	PgR(+)	ER(+)/PgR(+)
337	TCGA-AO-A0J8	ER(+)	PgR(+)	ER(+)/PgR(+)
338	TCGA-AO-A0J9	ER(+)	PgR(+)	ER(+)/PgR(+)
339	TCGA-AO-A0JA	ER(+)	PgR(+)	ER(+)/PgR(+)
340	TCGA-AO-A0JB	ER(+)	PgR(+)	ER(+)/PgR(+)
341	TCGA-AO-A0JC	ER(+)	PgR(+)	ER(+)/PgR(+)
342	TCGA-AO-A0JD	ER(+)	PgR(+)	ER(+)/PgR(+)
343	TCGA-AO-A0JE	ER(-)	PgR(-)	ER(-)/PgR(-)
344	TCGA-AO-A0JF	ER(+)	PgR(+)	ER(+)/PgR(+)
345	TCGA-AO-A0JG	ER(+)	PgR(+)	ER(+)/PgR(+)
346	TCGA-AO-A0JI	ER(+)	PgR(-)	ER(+)/PgR(-)
347	TCGA-AO-A0JJ	ER(+)	PgR(+)	ER(+)/PgR(+)
348	TCGA-AO-A0JL	ER(-)	PgR(-)	ER(-)/PgR(-)
349	TCGA-AO-A0JM	ER(+)	PgR(+)	ER(+)/PgR(+)
350	TCGA-AO-A124	ER(-)	PgR(-)	ER(-)/PgR(-)
351	TCGA-AO-A125	ER(+)	PgR(+)	ER(+)/PgR(+)
352	TCGA-AO-A126	ER(+)	PgR(+)	ER(+)/PgR(+)
353	TCGA-AO-A128	ER(-)	PgR(-)	ER(-)/PgR(-)
354	TCGA-AO-A129	ER(-)	PgR(-)	ER(-)/PgR(-)
355	TCGA-AO-A12A	ER(+)	PgR(+)	ER(+)/PgR(+)
356	TCGA-AO-A12B	ER(+)	PgR(+)	ER(+)/PgR(+)
357	TCGA-AO-A12C	ER(+)	PgR(+)	ER(+)/PgR(+)
358	TCGA-AO-A12D	ER(-)	PgR(-)	ER(-)/PgR(-)
359	TCGA-AO-A12E	ER(+)	PgR(+)	ER(+)/PgR(+)
360	TCGA-AO-A12F	ER(-)	PgR(-)	ER(-)/PgR(-)
361	TCGA-AO-A12G	ER(+)	PgR(+)	ER(+)/PgR(+)
362	TCGA-AO-A12H	ER(+)	PgR(+)	ER(+)/PgR(+)
363	TCGA-AO-A1KO	ER(+)	PgR(+)	ER(+)/PgR(+)
364	TCGA-AO-A1KP	ER(+)	PgR(+)	ER(+)/PgR(+)
365	TCGA-AO-A1KR	ER(-)	PgR(-)	ER(-)/PgR(-)
366	TCGA-AO-A1KS	ER(+)	PgR(+)	ER(+)/PgR(+)
367	TCGA-AO-A1KT	ER(+)	PgR(+)	ER(+)/PgR(+)
368	TCGA-AQ-A04H	ER(+)	PgR(+)	ER(+)/PgR(+)
369	TCGA-AQ-A04J	ER(-)	PgR(-)	ER(-)/PgR(-)
370	TCGA-AQ-A04L	ER(+)	PgR(-)	ER(+)/PgR(-)
371	TCGA-AQ-A1H2	ER(+)	PgR(+)	ER(+)/PgR(+)
372	TCGA-AQ-A1H3	ER(+)	PgR(+)	ER(+)/PgR(+)
373	TCGA-AQ-A54N	ER(-)	PgR(-)	ER(-)/PgR(-)
374	TCGA-AQ-A7U7	ER(+)	PgR(+)	ER(+)/PgR(+)
375	TCGA-AR-A0TP	ER(+)	PgR(-)	ER(+)/PgR(-)
376	TCGA-AR-A0TQ	ER(+)	PgR(-)	ER(+)/PgR(-)
377	TCGA-AR-A0TR	ER(+)	PgR(+)	ER(+)/PgR(+)
378	TCGA-AR-A0TS	ER(-)	PgR(-)	ER(-)/PgR(-)
379	TCGA-AR-A0TT	ER(+)	PgR(-)	ER(+)/PgR(-)
380	TCGA-AR-A0TU	ER(-)	PgR(-)	ER(-)/PgR(-)
381	TCGA-AR-A0TV	ER(+)	PgR(+)	ER(+)/PgR(+)
382	TCGA-AR-A0TW	ER(+)	PgR(+)	ER(+)/PgR(+)
383	TCGA-AR-A0TX	ER(+)	PgR(+)	ER(+)/PgR(+)
384	TCGA-AR-A0TY	ER(+)	PgR(-)	ER(+)/PgR(-)
385	TCGA-AR-A0TZ	ER(+)	PgR(+)	ER(+)/PgR(+)
386	TCGA-AR-A0U0	ER(-)	PgR(-)	ER(-)/PgR(-)
387	TCGA-AR-A0U2	ER(+)	PgR(+)	ER(+)/PgR(+)
388	TCGA-AR-A0U3	ER(+)	PgR(+)	ER(+)/PgR(+)
389	TCGA-AR-A0U4	ER(-)	PgR(-)	ER(-)/PgR(-)
390	TCGA-AR-A1AH	ER(+)	PgR(-)	ER(+)/PgR(-)
391	TCGA-AR-A1AI	ER(-)	PgR(-)	ER(-)/PgR(-)
392	TCGA-AR-A1AJ	ER(+)	PgR(-)	ER(+)/PgR(-)
393	TCGA-AR-A1AK	ER(+)	PgR(+)	ER(+)/PgR(+)
394	TCGA-AR-A1AL	ER(+)	PgR(+)	ER(+)/PgR(+)
395	TCGA-AR-A1AM	ER(+)	PgR(+)	ER(+)/PgR(+)
396	TCGA-AR-A1AN	ER(+)	PgR(+)	ER(+)/PgR(+)
397	TCGA-AR-A1AO	ER(+)	PgR(-)	ER(+)/PgR(-)
398	TCGA-AR-A1AP	ER(+)	PgR(+)	ER(+)/PgR(+)
399	TCGA-AR-A1AQ	ER(-)	PgR(-)	ER(-)/PgR(-)
400	TCGA-AR-A1AR	ER(-)	PgR(-)	ER(-)/PgR(-)
401	TCGA-AR-A1AS	ER(+)	PgR(+)	ER(+)/PgR(+)
402	TCGA-AR-A1AT	ER(+)	PgR(+)	ER(+)/PgR(+)
403	TCGA-AR-A1AU	ER(+)	PgR(+)	ER(+)/PgR(+)
404	TCGA-AR-A1AW	ER(+)	PgR(+)	ER(+)/PgR(+)
405	TCGA-AR-A1AX	ER(+)	PgR(+)	ER(+)/PgR(+)
406	TCGA-AR-A1AY	ER(-)	PgR(-)	ER(-)/PgR(-)
407	TCGA-AR-A24H	ER(+)	PgR(+)	ER(+)/PgR(+)
408	TCGA-AR-A24K	ER(+)	PgR(+)	ER(+)/PgR(+)
409	TCGA-AR-A24L	ER(+)	PgR(+)	ER(+)/PgR(+)
410	TCGA-AR-A24M	ER(+)	PgR(+)	ER(+)/PgR(+)
411	TCGA-AR-A24N	ER(+)	PgR(+)	ER(+)/PgR(+)
412	TCGA-AR-A24O	ER(+)	PgR(+)	ER(+)/PgR(+)
413	TCGA-AR-A24P	ER(+)	PgR(+)	ER(+)/PgR(+)
414	TCGA-AR-A24Q	ER(+)	PgR(-)	ER(+)/PgR(-)
415	TCGA-AR-A24R	ER(+)	PgR(+)	ER(+)/PgR(+)
416	TCGA-AR-A24S	ER(+)	PgR(+)	ER(+)/PgR(+)
417	TCGA-AR-A24T	ER(+)	PgR(+)	ER(+)/PgR(+)
418	TCGA-AR-A24U	ER(-)	PgR(-)	ER(-)/PgR(-)
419	TCGA-AR-A24V	ER(+)	PgR(+)	ER(+)/PgR(+)
420	TCGA-AR-A24W	ER(+)	PgR(+)	ER(+)/PgR(+)
421	TCGA-AR-A24X	ER(+)	PgR(+)	ER(+)/PgR(+)
422	TCGA-AR-A24Z	ER(+)	PgR(+)	ER(+)/PgR(+)
423	TCGA-AR-A250	ER(+)	PgR(-)	ER(+)/PgR(-)
424	TCGA-AR-A251	ER(+)	PgR(-)	ER(+)/PgR(-)
425	TCGA-AR-A252	ER(+)	PgR(+)	ER(+)/PgR(+)
426	TCGA-AR-A254	ER(+)	PgR(+)	ER(+)/PgR(+)
427	TCGA-AR-A255	ER(+)	PgR(+)	ER(+)/PgR(+)
428	TCGA-AR-A256	ER(-)	PgR(-)	ER(-)/PgR(-)
429	TCGA-AR-A2LE	ER(+)	PgR(-)	ER(+)/PgR(-)
430	TCGA-AR-A2LH	ER(-)	PgR(-)	ER(-)/PgR(-)
431	TCGA-AR-A2LJ	ER(+)	PgR(+)	ER(+)/PgR(+)
432	TCGA-AR-A2LK	ER(+)	PgR(+)	ER(+)/PgR(+)
433	TCGA-AR-A2LL	ER(+)	PgR(+)	ER(+)/PgR(+)
434	TCGA-AR-A2LM	ER(+)	PgR(+)	ER(+)/PgR(+)
435	TCGA-AR-A2LN	ER(+)	PgR(+)	ER(+)/PgR(+)
436	TCGA-AR-A2LO	ER(+)	PgR(+)	ER(+)/PgR(+)
437	TCGA-AR-A2LQ	ER(+)	PgR(+)	ER(+)/PgR(+)
438	TCGA-AR-A2LR	ER(-)	PgR(-)	ER(-)/PgR(-)
439	TCGA-AR-A5QM	ER(+)	PgR(+)	ER(+)/PgR(+)
440	TCGA-AR-A5QN	ER(+)	PgR(+)	ER(+)/PgR(+)
441	TCGA-AR-A5QP	ER(+)	PgR(+)	ER(+)/PgR(+)
442	TCGA-AR-A5QQ	ER(-)	PgR(-)	ER(-)/PgR(-)
443	TCGA-B6-A0I1	ER(-)	PgR(-)	ER(-)/PgR(-)
444	TCGA-B6-A0I5	ER(+)	PgR(+)	ER(+)/PgR(+)
445	TCGA-B6-A0I6	ER(-)	PgR(-)	ER(-)/PgR(-)
446	TCGA-B6-A0IA	ER(+)	PgR(+)	ER(+)/PgR(+)
447	TCGA-B6-A0IB	ER(+)	PgR(+)	ER(+)/PgR(+)
448	TCGA-B6-A0IC	ER(+)	PgR(+)	ER(+)/PgR(+)
449	TCGA-B6-A0IE	ER(-)	PgR(-)	ER(-)/PgR(-)
450	TCGA-B6-A0IG	ER(+)	PgR(+)	ER(+)/PgR(+)
451	TCGA-B6-A0IH	ER(+)	PgR(+)	ER(+)/PgR(+)
452	TCGA-B6-A0IJ	ER(+)	PgR(+)	ER(+)/PgR(+)
453	TCGA-B6-A0IK	ER(-)	PgR(-)	ER(-)/PgR(-)
454	TCGA-B6-A0IM	ER(+)	PgR(+)	ER(+)/PgR(+)
455	TCGA-B6-A0IN	ER(+)	PgR(-)	ER(+)/PgR(-)
456	TCGA-B6-A0IP	ER(+)	PgR(+)	ER(+)/PgR(+)
457	TCGA-B6-A0IQ	ER(-)	PgR(-)	ER(-)/PgR(-)
458	TCGA-B6-A0RE	ER(-)	PgR(-)	ER(-)/PgR(-)
459	TCGA-B6-A0RG	ER(-)	PgR(-)	ER(-)/PgR(-)
460	TCGA-B6-A0RH	ER(+)	PgR(+)	ER(+)/PgR(+)
461	TCGA-B6-A0RI	ER(+)	PgR(+)	ER(+)/PgR(+)
462	TCGA-B6-A0RL	ER(+)	PgR(+)	ER(+)/PgR(+)
463	TCGA-B6-A0RM	ER(+)	PgR(+)	ER(+)/PgR(+)
464	TCGA-B6-A0RN	ER(-)	PgR(-)	ER(-)/PgR(-)
465	TCGA-B6-A0RO	ER(+)	PgR(+)	ER(+)/PgR(+)
466	TCGA-B6-A0RP	ER(+)	PgR(+)	ER(+)/PgR(+)
467	TCGA-B6-A0RQ	ER(+)	PgR(+)	ER(+)/PgR(+)
468	TCGA-B6-A0RS	ER(-)	PgR(-)	ER(-)/PgR(-)
469	TCGA-B6-A0RT	ER(-)	PgR(-)	ER(-)/PgR(-)
470	TCGA-B6-A0RU	ER(-)	PgR(-)	ER(-)/PgR(-)
471	TCGA-B6-A0RV	ER(+)	PgR(+)	ER(+)/PgR(+)
472	TCGA-B6-A0WS	ER(+)	PgR(+)	ER(+)/PgR(+)
473	TCGA-B6-A0WT	ER(+)	PgR(+)	ER(+)/PgR(+)
474	TCGA-B6-A0WV	ER(+)	PgR(+)	ER(+)/PgR(+)
475	TCGA-B6-A0WW	ER(+)	PgR(+)	ER(+)/PgR(+)
476	TCGA-B6-A0WX	ER(-)	PgR(-)	ER(-)/PgR(-)
477	TCGA-B6-A0WY	ER(+)	PgR(-)	ER(+)/PgR(-)
478	TCGA-B6-A0WZ	ER(+)	PgR(+)	ER(+)/PgR(+)
479	TCGA-B6-A0X0	ER(+)	PgR(+)	ER(+)/PgR(+)
480	TCGA-B6-A0X1	ER(-)	PgR(-)	ER(-)/PgR(-)
481	TCGA-B6-A0X4	ER(+)	PgR(+)	ER(+)/PgR(+)
482	TCGA-B6-A0X5	ER(+)	PgR(+)	ER(+)/PgR(+)
483	TCGA-B6-A0X7	ER(+)	PgR(+)	ER(+)/PgR(+)
484	TCGA-B6-A1KC	ER(+)	PgR(-)	ER(+)/PgR(-)
485	TCGA-B6-A1KF	ER(-)	PgR(-)	ER(-)/PgR(-)
486	TCGA-B6-A1KI	ER(+)	PgR(+)	ER(+)/PgR(+)
487	TCGA-B6-A1KN	ER(-)	PgR(-)	ER(-)/PgR(-)
488	TCGA-B6-A2IU	ER(+)	PgR(+)	ER(+)/PgR(+)
489	TCGA-B6-A3ZX	ER(-)	PgR(-)	ER(-)/PgR(-)
490	TCGA-B6-A400	ER(-)	PgR(-)	ER(-)/PgR(-)
491	TCGA-B6-A401	ER(+)	PgR(+)	ER(+)/PgR(+)
492	TCGA-B6-A402	ER(-)	PgR(-)	ER(-)/PgR(-)
493	TCGA-B6-A408	ER(+)	PgR(+)	ER(+)/PgR(+)
494	TCGA-B6-A409	ER(-)	PgR(-)	ER(-)/PgR(-)
495	TCGA-B6-A40B	ER(+)	PgR(+)	ER(+)/PgR(+)
496	TCGA-B6-A40C	ER(+)	PgR(+)	ER(+)/PgR(+)
497	TCGA-BH-A0AU	ER(+)	PgR(+)	ER(+)/PgR(+)
498	TCGA-BH-A0AV	ER(-)	PgR(-)	ER(-)/PgR(-)
499	TCGA-BH-A0AW	ER(+)	PgR(-)	ER(+)/PgR(-)
500	TCGA-BH-A0AY	ER(+)	PgR(+)	ER(+)/PgR(+)
501	TCGA-BH-A0AZ	ER(+)	PgR(+)	ER(+)/PgR(+)
502	TCGA-BH-A0B0	ER(+)	PgR(+)	ER(+)/PgR(+)
503	TCGA-BH-A0B1	ER(+)	PgR(+)	ER(+)/PgR(+)
504	TCGA-BH-A0B3	ER(-)	PgR(-)	ER(-)/PgR(-)
505	TCGA-BH-A0B5	ER(+)	PgR(+)	ER(+)/PgR(+)
506	TCGA-BH-A0B7	ER(+)	PgR(+)	ER(+)/PgR(+)
507	TCGA-BH-A0B8	ER(+)	PgR(+)	ER(+)/PgR(+)
508	TCGA-BH-A0B9	ER(-)	PgR(-)	ER(-)/PgR(-)
509	TCGA-BH-A0BA	ER(+)	PgR(+)	ER(+)/PgR(+)
510	TCGA-BH-A0BC	ER(+)	PgR(+)	ER(+)/PgR(+)
511	TCGA-BH-A0BD	ER(+)	PgR(+)	ER(+)/PgR(+)
512	TCGA-BH-A0BF	ER(+)	PgR(+)	ER(+)/PgR(+)
513	TCGA-BH-A0BG	ER(-)	PgR(-)	ER(-)/PgR(-)
514	TCGA-BH-A0BJ	ER(+)	PgR(+)	ER(+)/PgR(+)
515	TCGA-BH-A0BL	ER(-)	PgR(-)	ER(-)/PgR(-)
516	TCGA-BH-A0BM	ER(+)	PgR(-)	ER(+)/PgR(-)
517	TCGA-BH-A0BO	ER(+)	PgR(+)	ER(+)/PgR(+)
518	TCGA-BH-A0BP	ER(+)	PgR(+)	ER(+)/PgR(+)
519	TCGA-BH-A0BQ	ER(+)	PgR(+)	ER(+)/PgR(+)
520	TCGA-BH-A0BR	ER(+)	PgR(+)	ER(+)/PgR(+)
521	TCGA-BH-A0BS	ER(+)	PgR(+)	ER(+)/PgR(+)
522	TCGA-BH-A0BT	ER(+)	PgR(+)	ER(+)/PgR(+)
523	TCGA-BH-A0BV	ER(+)	PgR(+)	ER(+)/PgR(+)
524	TCGA-BH-A0BW	ER(-)	PgR(-)	ER(-)/PgR(-)
525	TCGA-BH-A0BZ	ER(+)	PgR(+)	ER(+)/PgR(+)
526	TCGA-BH-A0C0	ER(+)	PgR(+)	ER(+)/PgR(+)
527	TCGA-BH-A0C1	ER(+)	PgR(+)	ER(+)/PgR(+)
528	TCGA-BH-A0C3	ER(+)	PgR(-)	ER(+)/PgR(-)
529	TCGA-BH-A0C7	ER(+)	PgR(-)	ER(+)/PgR(-)
530	TCGA-BH-A0DE	ER(+)	PgR(+)	ER(+)/PgR(+)
531	TCGA-BH-A0DG	ER(+)	PgR(-)	ER(+)/PgR(-)
532	TCGA-BH-A0DH	ER(+)	PgR(+)	ER(+)/PgR(+)
533	TCGA-BH-A0DI	ER(+)	PgR(+)	ER(+)/PgR(+)
534	TCGA-BH-A0DK	ER(+)	PgR(+)	ER(+)/PgR(+)
535	TCGA-BH-A0DL	ER(+)	PgR(-)	ER(+)/PgR(-)
536	TCGA-BH-A0DO	ER(+)	PgR(+)	ER(+)/PgR(+)
537	TCGA-BH-A0DP	ER(+)	PgR(+)	ER(+)/PgR(+)
538	TCGA-BH-A0DQ	ER(+)	PgR(+)	ER(+)/PgR(+)
539	TCGA-BH-A0DS	ER(+)	PgR(+)	ER(+)/PgR(+)
540	TCGA-BH-A0DT	ER(+)	PgR(+)	ER(+)/PgR(+)
541	TCGA-BH-A0DV	ER(+)	PgR(+)	ER(+)/PgR(+)
542	TCGA-BH-A0DX	ER(+)	PgR(+)	ER(+)/PgR(+)
543	TCGA-BH-A0DZ	ER(+)	PgR(+)	ER(+)/PgR(+)
544	TCGA-BH-A0E0	ER(-)	PgR(-)	ER(-)/PgR(-)
545	TCGA-BH-A0E1	ER(+)	PgR(+)	ER(+)/PgR(+)
546	TCGA-BH-A0E2	ER(+)	PgR(+)	ER(+)/PgR(+)
547	TCGA-BH-A0E6	ER(-)	PgR(-)	ER(-)/PgR(-)
548	TCGA-BH-A0E7	ER(+)	PgR(+)	ER(+)/PgR(+)
549	TCGA-BH-A0E9	ER(+)	PgR(+)	ER(+)/PgR(+)
550	TCGA-BH-A0EA	ER(+)	PgR(+)	ER(+)/PgR(+)
551	TCGA-BH-A0EB	ER(+)	PgR(+)	ER(+)/PgR(+)
552	TCGA-BH-A0EE	ER(-)	PgR(-)	ER(-)/PgR(-)
553	TCGA-BH-A0EI	ER(+)	PgR(+)	ER(+)/PgR(+)
554	TCGA-BH-A0GY	ER(+)	PgR(+)	ER(+)/PgR(+)
555	TCGA-BH-A0GZ	ER(+)	PgR(+)	ER(+)/PgR(+)
556	TCGA-BH-A0H0	ER(+)	PgR(+)	ER(+)/PgR(+)
557	TCGA-BH-A0H3	ER(+)	PgR(+)	ER(+)/PgR(+)
558	TCGA-BH-A0H5	ER(+)	PgR(+)	ER(+)/PgR(+)
559	TCGA-BH-A0H6	ER(+)	PgR(+)	ER(+)/PgR(+)
560	TCGA-BH-A0H7	ER(+)	PgR(+)	ER(+)/PgR(+)
561	TCGA-BH-A0H9	ER(+)	PgR(+)	ER(+)/PgR(+)
562	TCGA-BH-A0HA	ER(+)	PgR(+)	ER(+)/PgR(+)
563	TCGA-BH-A0HB	ER(+)	PgR(+)	ER(+)/PgR(+)
564	TCGA-BH-A0HF	ER(+)	PgR(+)	ER(+)/PgR(+)
565	TCGA-BH-A0HI	ER(+)	PgR(+)	ER(+)/PgR(+)
566	TCGA-BH-A0HK	ER(+)	PgR(-)	ER(+)/PgR(-)
567	TCGA-BH-A0HL	ER(+)	PgR(+)	ER(+)/PgR(+)
568	TCGA-BH-A0HN	ER(+)	PgR(+)	ER(+)/PgR(+)
569	TCGA-BH-A0HO	ER(+)	PgR(+)	ER(+)/PgR(+)
570	TCGA-BH-A0HP	ER(+)	PgR(-)	ER(+)/PgR(-)
571	TCGA-BH-A0HQ	ER(+)	PgR(+)	ER(+)/PgR(+)
572	TCGA-BH-A0HU	ER(+)	PgR(+)	ER(+)/PgR(+)
573	TCGA-BH-A0HW	ER(+)	PgR(-)	ER(+)/PgR(-)
574	TCGA-BH-A0HX	ER(+)	PgR(+)	ER(+)/PgR(+)
575	TCGA-BH-A0HY	ER(+)	PgR(-)	ER(+)/PgR(-)
576	TCGA-BH-A0RX	ER(-)	PgR(-)	ER(-)/PgR(-)
577	TCGA-BH-A0W3	ER(+)	PgR(+)	ER(+)/PgR(+)
578	TCGA-BH-A0W4	ER(+)	PgR(+)	ER(+)/PgR(+)
579	TCGA-BH-A0W5	ER(+)	PgR(+)	ER(+)/PgR(+)
580	TCGA-BH-A0W7	ER(+)	PgR(+)	ER(+)/PgR(+)
581	TCGA-BH-A0WA	ER(-)	PgR(-)	ER(-)/PgR(-)
582	TCGA-BH-A18F	ER(+)	PgR(+)	ER(+)/PgR(+)
583	TCGA-BH-A18G	ER(-)	PgR(-)	ER(-)/PgR(-)
584	TCGA-BH-A18H	ER(+)	PgR(+)	ER(+)/PgR(+)
585	TCGA-BH-A18I	ER(+)	PgR(+)	ER(+)/PgR(+)
586	TCGA-BH-A18J	ER(+)	PgR(+)	ER(+)/PgR(+)
587	TCGA-BH-A18K	ER(+)	PgR(+)	ER(+)/PgR(+)
588	TCGA-BH-A18L	ER(+)	PgR(+)	ER(+)/PgR(+)
589	TCGA-BH-A18M	ER(+)	PgR(+)	ER(+)/PgR(+)
590	TCGA-BH-A18N	ER(+)	PgR(+)	ER(+)/PgR(+)
591	TCGA-BH-A18P	ER(+)	PgR(-)	ER(+)/PgR(-)
592	TCGA-BH-A18Q	ER(-)	PgR(-)	ER(-)/PgR(-)
593	TCGA-BH-A18S	ER(+)	PgR(+)	ER(+)/PgR(+)
594	TCGA-BH-A18T	ER(-)	PgR(-)	ER(-)/PgR(-)
595	TCGA-BH-A18U	ER(+)	PgR(+)	ER(+)/PgR(+)
596	TCGA-BH-A18V	ER(-)	PgR(-)	ER(-)/PgR(-)
597	TCGA-BH-A1EN	ER(-)	PgR(-)	ER(-)/PgR(-)
598	TCGA-BH-A1EO	ER(+)	PgR(+)	ER(+)/PgR(+)
599	TCGA-BH-A1ES	ER(+)	PgR(+)	ER(+)/PgR(+)
600	TCGA-BH-A1ET	ER(+)	PgR(+)	ER(+)/PgR(+)
601	TCGA-BH-A1EU	ER(+)	PgR(+)	ER(+)/PgR(+)
602	TCGA-BH-A1EV	ER(+)	PgR(+)	ER(+)/PgR(+)
603	TCGA-BH-A1EW	ER(-)	PgR(-)	ER(-)/PgR(-)
604	TCGA-BH-A1EX	ER(+)	PgR(+)	ER(+)/PgR(+)
605	TCGA-BH-A1EY	ER(+)	PgR(+)	ER(+)/PgR(+)
606	TCGA-BH-A1F2	ER(+)	PgR(+)	ER(+)/PgR(+)
607	TCGA-BH-A1F5	ER(+)	PgR(+)	ER(+)/PgR(+)
608	TCGA-BH-A1F6	ER(-)	PgR(-)	ER(-)/PgR(-)
609	TCGA-BH-A1F8	ER(+)	PgR(+)	ER(+)/PgR(+)
610	TCGA-BH-A1FB	ER(+)	PgR(+)	ER(+)/PgR(+)
611	TCGA-BH-A1FC	ER(-)	PgR(-)	ER(-)/PgR(-)
612	TCGA-BH-A1FD	ER(+)	PgR(+)	ER(+)/PgR(+)
613	TCGA-BH-A1FE	ER(+)	PgR(+)	ER(+)/PgR(+)
614	TCGA-BH-A1FG	ER(+)	PgR(+)	ER(+)/PgR(+)
615	TCGA-BH-A1FH	ER(+)	PgR(-)	ER(+)/PgR(-)
616	TCGA-BH-A1FJ	ER(-)	PgR(+)	ER(-)/PgR(+)
617	TCGA-BH-A1FL	ER(+)	PgR(+)	ER(+)/PgR(+)
618	TCGA-BH-A1FM	ER(+)	PgR(-)	ER(+)/PgR(-)
619	TCGA-BH-A1FN	ER(+)	PgR(+)	ER(+)/PgR(+)
620	TCGA-BH-A1FR	ER(+)	PgR(+)	ER(+)/PgR(+)
621	TCGA-BH-A1FU	ER(-)	PgR(-)	ER(-)/PgR(-)
622	TCGA-BH-A201	ER(+)	PgR(+)	ER(+)/PgR(+)
623	TCGA-BH-A202	ER(+)	PgR(+)	ER(+)/PgR(+)
624	TCGA-BH-A209	ER(+)	PgR(+)	ER(+)/PgR(+)
625	TCGA-BH-A28O	ER(+)	PgR(+)	ER(+)/PgR(+)
626	TCGA-BH-A28Q	ER(+)	PgR(+)	ER(+)/PgR(+)
627	TCGA-BH-A2L8	ER(+)	PgR(+)	ER(+)/PgR(+)
628	TCGA-BH-A42T	ER(+)	PgR(+)	ER(+)/PgR(+)
629	TCGA-BH-A42U	ER(-)	PgR(-)	ER(-)/PgR(-)
630	TCGA-BH-A42V	ER(+)	PgR(+)	ER(+)/PgR(+)
631	TCGA-BH-A5IZ	ER(+)	PgR(-)	ER(+)/PgR(-)
632	TCGA-BH-A5J0	ER(+)	PgR(+)	ER(+)/PgR(+)
633	TCGA-BH-A6R8	ER(+)	PgR(+)	ER(+)/PgR(+)
634	TCGA-BH-A6R9	ER(-)	PgR(+)	ER(-)/PgR(+)
635	TCGA-BH-A8FY	ER(+)	PgR(+)	ER(+)/PgR(+)
636	TCGA-BH-A8FZ	ER(+)	PgR(+)	ER(+)/PgR(+)
637	TCGA-BH-A8G0	ER(+)	PgR(+)	ER(+)/PgR(+)
638	TCGA-BH-AB28	ER(+)	PgR(+)	ER(+)/PgR(+)
639	TCGA-C8-A12L	ER(-)	PgR(-)	ER(-)/PgR(-)
640	TCGA-C8-A12M	ER(+)	PgR(-)	ER(+)/PgR(-)
641	TCGA-C8-A12N	ER(+)	PgR(+)	ER(+)/PgR(+)
642	TCGA-C8-A12O	ER(+)	PgR(+)	ER(+)/PgR(+)
643	TCGA-C8-A12P	ER(-)	PgR(-)	ER(-)/PgR(-)
644	TCGA-C8-A12Q	ER(-)	PgR(-)	ER(-)/PgR(-)
645	TCGA-C8-A12T	ER(+)	PgR(+)	ER(+)/PgR(+)
646	TCGA-C8-A12U	ER(+)	PgR(+)	ER(+)/PgR(+)
647	TCGA-C8-A12V	ER(-)	PgR(-)	ER(-)/PgR(-)
648	TCGA-C8-A12W	ER(+)	PgR(+)	ER(+)/PgR(+)
649	TCGA-C8-A12X	ER(+)	PgR(+)	ER(+)/PgR(+)
650	TCGA-C8-A12Z	ER(-)	PgR(-)	ER(-)/PgR(-)
651	TCGA-C8-A130	ER(+)	PgR(+)	ER(+)/PgR(+)
652	TCGA-C8-A131	ER(-)	PgR(-)	ER(-)/PgR(-)
653	TCGA-C8-A132	ER(+)	PgR(+)	ER(+)/PgR(+)
654	TCGA-C8-A133	ER(+)	PgR(+)	ER(+)/PgR(+)
655	TCGA-C8-A134	ER(-)	PgR(-)	ER(-)/PgR(-)
656	TCGA-C8-A135	ER(-)	PgR(-)	ER(-)/PgR(-)
657	TCGA-C8-A137	ER(-)	PgR(-)	ER(-)/PgR(-)
658	TCGA-C8-A138	ER(+)	PgR(-)	ER(+)/PgR(-)
659	TCGA-C8-A1HE	ER(+)	PgR(+)	ER(+)/PgR(+)
660	TCGA-C8-A1HF	ER(-)	PgR(+)	ER(-)/PgR(+)
661	TCGA-C8-A1HG	ER(+)	PgR(+)	ER(+)/PgR(+)
662	TCGA-C8-A1HJ	ER(-)	PgR(-)	ER(-)/PgR(-)
663	TCGA-C8-A1HK	ER(-)	PgR(-)	ER(-)/PgR(-)
664	TCGA-C8-A1HL	ER(+)	PgR(-)	ER(+)/PgR(-)
665	TCGA-C8-A1HM	ER(+)	PgR(+)	ER(+)/PgR(+)
666	TCGA-C8-A1HN	ER(+)	PgR(+)	ER(+)/PgR(+)
667	TCGA-C8-A1HO	ER(+)	PgR(+)	ER(+)/PgR(+)
668	TCGA-C8-A26V	ER(+)	PgR(+)	ER(+)/PgR(+)
669	TCGA-C8-A26W	ER(+)	PgR(+)	ER(+)/PgR(+)
670	TCGA-C8-A26X	ER(-)	PgR(-)	ER(-)/PgR(-)
671	TCGA-C8-A26Y	ER(-)	PgR(-)	ER(-)/PgR(-)
672	TCGA-C8-A26Z	ER(+)	PgR(+)	ER(+)/PgR(+)
673	TCGA-C8-A273	ER(+)	PgR(+)	ER(+)/PgR(+)
674	TCGA-C8-A274	ER(+)	PgR(+)	ER(+)/PgR(+)
675	TCGA-C8-A278	ER(-)	PgR(-)	ER(-)/PgR(-)
676	TCGA-C8-A27A	ER(+)	PgR(+)	ER(+)/PgR(+)
677	TCGA-C8-A27B	ER(-)	PgR(-)	ER(-)/PgR(-)
678	TCGA-C8-A3M7	ER(-)	PgR(-)	ER(-)/PgR(-)
679	TCGA-C8-A3M8	ER(+)	PgR(+)	ER(+)/PgR(+)
680	TCGA-C8-A8HP	ER(-)	PgR(-)	ER(-)/PgR(-)
681	TCGA-C8-A8HQ	ER(+)	PgR(+)	ER(+)/PgR(+)
682	TCGA-D8-A13Y	ER(+)	PgR(+)	ER(+)/PgR(+)
683	TCGA-D8-A13Z	ER(-)	PgR(-)	ER(-)/PgR(-)
684	TCGA-D8-A140	ER(+)	PgR(+)	ER(+)/PgR(+)
685	TCGA-D8-A141	ER(+)	PgR(+)	ER(+)/PgR(+)
686	TCGA-D8-A142	ER(-)	PgR(-)	ER(-)/PgR(-)
687	TCGA-D8-A143	ER(-)	PgR(-)	ER(-)/PgR(-)
688	TCGA-D8-A145	ER(+)	PgR(+)	ER(+)/PgR(+)
689	TCGA-D8-A147	ER(-)	PgR(-)	ER(-)/PgR(-)
690	TCGA-D8-A1J8	ER(+)	PgR(+)	ER(+)/PgR(+)
691	TCGA-D8-A1J9	ER(+)	PgR(-)	ER(+)/PgR(-)
692	TCGA-D8-A1JA	ER(-)	PgR(-)	ER(-)/PgR(-)
693	TCGA-D8-A1JB	ER(+)	PgR(+)	ER(+)/PgR(+)
694	TCGA-D8-A1JC	ER(+)	PgR(+)	ER(+)/PgR(+)
695	TCGA-D8-A1JD	ER(+)	PgR(+)	ER(+)/PgR(+)
696	TCGA-D8-A1JE	ER(+)	PgR(+)	ER(+)/PgR(+)
697	TCGA-D8-A1JF	ER(-)	PgR(-)	ER(-)/PgR(-)
698	TCGA-D8-A1JG	ER(-)	PgR(-)	ER(-)/PgR(-)
699	TCGA-D8-A1JH	ER(+)	PgR(+)	ER(+)/PgR(+)
700	TCGA-D8-A1JI	ER(+)	PgR(+)	ER(+)/PgR(+)
701	TCGA-D8-A1JJ	ER(+)	PgR(+)	ER(+)/PgR(+)
702	TCGA-D8-A1JK	ER(-)	PgR(+)	ER(-)/PgR(+)
703	TCGA-D8-A1JL	ER(-)	PgR(-)	ER(-)/PgR(-)
704	TCGA-D8-A1JM	ER(+)	PgR(-)	ER(+)/PgR(-)
705	TCGA-D8-A1JN	ER(+)	PgR(+)	ER(+)/PgR(+)
706	TCGA-D8-A1JP	ER(+)	PgR(+)	ER(+)/PgR(+)
707	TCGA-D8-A1JS	ER(+)	PgR(+)	ER(+)/PgR(+)
708	TCGA-D8-A1JT	ER(+)	PgR(+)	ER(+)/PgR(+)
709	TCGA-D8-A1JU	ER(+)	PgR(+)	ER(+)/PgR(+)
710	TCGA-D8-A1X5	ER(+)	PgR(+)	ER(+)/PgR(+)
711	TCGA-D8-A1X6	ER(+)	PgR(+)	ER(+)/PgR(+)
712	TCGA-D8-A1X7	ER(+)	PgR(+)	ER(+)/PgR(+)
713	TCGA-D8-A1X9	ER(+)	PgR(+)	ER(+)/PgR(+)
714	TCGA-D8-A1XA	ER(+)	PgR(+)	ER(+)/PgR(+)
715	TCGA-D8-A1XB	ER(+)	PgR(+)	ER(+)/PgR(+)
716	TCGA-D8-A1XC	ER(+)	PgR(+)	ER(+)/PgR(+)
717	TCGA-D8-A1XD	ER(+)	PgR(+)	ER(+)/PgR(+)
718	TCGA-D8-A1XF	ER(+)	PgR(+)	ER(+)/PgR(+)
719	TCGA-D8-A1XG	ER(+)	PgR(-)	ER(+)/PgR(-)
720	TCGA-D8-A1XJ	ER(+)	PgR(+)	ER(+)/PgR(+)
721	TCGA-D8-A1XK	ER(-)	PgR(-)	ER(-)/PgR(-)
722	TCGA-D8-A1XL	ER(+)	PgR(+)	ER(+)/PgR(+)
723	TCGA-D8-A1XM	ER(+)	PgR(+)	ER(+)/PgR(+)
724	TCGA-D8-A1XO	ER(+)	PgR(+)	ER(+)/PgR(+)
725	TCGA-D8-A1XQ	ER(-)	PgR(-)	ER(-)/PgR(-)
726	TCGA-D8-A1XR	ER(+)	PgR(+)	ER(+)/PgR(+)
727	TCGA-D8-A1XT	ER(-)	PgR(-)	ER(-)/PgR(-)
728	TCGA-D8-A1XU	ER(+)	PgR(+)	ER(+)/PgR(+)
729	TCGA-D8-A1XV	ER(+)	PgR(+)	ER(+)/PgR(+)
730	TCGA-D8-A1XW	ER(-)	PgR(+)	ER(-)/PgR(+)
731	TCGA-D8-A1XY	ER(+)	PgR(+)	ER(+)/PgR(+)
732	TCGA-D8-A1XZ	ER(+)	PgR(-)	ER(+)/PgR(-)
733	TCGA-D8-A1Y0	ER(+)	PgR(+)	ER(+)/PgR(+)
734	TCGA-D8-A1Y1	ER(+)	PgR(+)	ER(+)/PgR(+)
735	TCGA-D8-A1Y2	ER(+)	PgR(+)	ER(+)/PgR(+)
736	TCGA-D8-A1Y3	ER(+)	PgR(+)	ER(+)/PgR(+)
737	TCGA-D8-A27E	ER(+)	PgR(+)	ER(+)/PgR(+)
738	TCGA-D8-A27F	ER(-)	PgR(-)	ER(-)/PgR(-)
739	TCGA-D8-A27G	ER(+)	PgR(+)	ER(+)/PgR(+)
740	TCGA-D8-A27H	ER(-)	PgR(-)	ER(-)/PgR(-)
741	TCGA-D8-A27I	ER(+)	PgR(+)	ER(+)/PgR(+)
742	TCGA-D8-A27K	ER(+)	PgR(+)	ER(+)/PgR(+)
743	TCGA-D8-A27L	ER(+)	PgR(+)	ER(+)/PgR(+)
744	TCGA-D8-A27M	ER(-)	PgR(-)	ER(-)/PgR(-)
745	TCGA-D8-A27N	ER(+)	PgR(+)	ER(+)/PgR(+)
746	TCGA-D8-A27P	ER(+)	PgR(+)	ER(+)/PgR(+)
747	TCGA-D8-A27R	ER(+)	PgR(+)	ER(+)/PgR(+)
748	TCGA-D8-A27T	ER(+)	PgR(+)	ER(+)/PgR(+)
749	TCGA-D8-A27V	ER(+)	PgR(+)	ER(+)/PgR(+)
750	TCGA-D8-A27W	ER(+)	PgR(+)	ER(+)/PgR(+)
751	TCGA-D8-A3Z5	ER(+)	PgR(+)	ER(+)/PgR(+)
752	TCGA-D8-A3Z6	ER(+)	PgR(+)	ER(+)/PgR(+)
753	TCGA-D8-A4Z1	ER(+)	PgR(+)	ER(+)/PgR(+)
754	TCGA-D8-A73U	ER(+)	PgR(+)	ER(+)/PgR(+)
755	TCGA-D8-A73W	ER(+)	PgR(-)	ER(+)/PgR(-)
756	TCGA-D8-A73X	ER(+)	PgR(+)	ER(+)/PgR(+)
757	TCGA-E2-A105	ER(+)	PgR(+)	ER(+)/PgR(+)
758	TCGA-E2-A106	ER(+)	PgR(+)	ER(+)/PgR(+)
759	TCGA-E2-A107	ER(+)	PgR(-)	ER(+)/PgR(-)
760	TCGA-E2-A108	ER(+)	PgR(+)	ER(+)/PgR(+)
761	TCGA-E2-A109	ER(+)	PgR(-)	ER(+)/PgR(-)
762	TCGA-E2-A10A	ER(+)	PgR(+)	ER(+)/PgR(+)
763	TCGA-E2-A10B	ER(+)	PgR(+)	ER(+)/PgR(+)
764	TCGA-E2-A10C	ER(+)	PgR(+)	ER(+)/PgR(+)
765	TCGA-E2-A10E	ER(+)	PgR(+)	ER(+)/PgR(+)
766	TCGA-E2-A10F	ER(+)	PgR(+)	ER(+)/PgR(+)
767	TCGA-E2-A14N	ER(-)	PgR(-)	ER(-)/PgR(-)
768	TCGA-E2-A14O	ER(+)	PgR(+)	ER(+)/PgR(+)
769	TCGA-E2-A14P	ER(-)	PgR(-)	ER(-)/PgR(-)
770	TCGA-E2-A14Q	ER(+)	PgR(+)	ER(+)/PgR(+)
771	TCGA-E2-A14R	ER(-)	PgR(-)	ER(-)/PgR(-)
772	TCGA-E2-A14S	ER(+)	PgR(+)	ER(+)/PgR(+)
773	TCGA-E2-A14T	ER(+)	PgR(+)	ER(+)/PgR(+)
774	TCGA-E2-A14U	ER(+)	PgR(+)	ER(+)/PgR(+)
775	TCGA-E2-A14V	ER(+)	PgR(+)	ER(+)/PgR(+)
776	TCGA-E2-A14X	ER(-)	PgR(-)	ER(-)/PgR(-)
777	TCGA-E2-A14Y	ER(+)	PgR(+)	ER(+)/PgR(+)
778	TCGA-E2-A14Z	ER(+)	PgR(+)	ER(+)/PgR(+)
779	TCGA-E2-A150	ER(-)	PgR(-)	ER(-)/PgR(-)
780	TCGA-E2-A152	ER(+)	PgR(-)	ER(+)/PgR(-)
781	TCGA-E2-A153	ER(+)	PgR(+)	ER(+)/PgR(+)
782	TCGA-E2-A154	ER(+)	PgR(+)	ER(+)/PgR(+)
783	TCGA-E2-A155	ER(+)	PgR(-)	ER(+)/PgR(-)
784	TCGA-E2-A156	ER(+)	PgR(+)	ER(+)/PgR(+)
785	TCGA-E2-A158	ER(-)	PgR(-)	ER(-)/PgR(-)
786	TCGA-E2-A159	ER(-)	PgR(-)	ER(-)/PgR(-)
787	TCGA-E2-A15A	ER(+)	PgR(+)	ER(+)/PgR(+)
788	TCGA-E2-A15C	ER(+)	PgR(+)	ER(+)/PgR(+)
789	TCGA-E2-A15D	ER(+)	PgR(+)	ER(+)/PgR(+)
790	TCGA-E2-A15E	ER(+)	PgR(+)	ER(+)/PgR(+)
791	TCGA-E2-A15F	ER(+)	PgR(+)	ER(+)/PgR(+)
792	TCGA-E2-A15G	ER(+)	PgR(+)	ER(+)/PgR(+)
793	TCGA-E2-A15H	ER(+)	PgR(+)	ER(+)/PgR(+)
794	TCGA-E2-A15I	ER(+)	PgR(+)	ER(+)/PgR(+)
795	TCGA-E2-A15J	ER(+)	PgR(+)	ER(+)/PgR(+)
796	TCGA-E2-A15K	ER(+)	PgR(+)	ER(+)/PgR(+)
797	TCGA-E2-A15L	ER(+)	PgR(+)	ER(+)/PgR(+)
798	TCGA-E2-A15M	ER(+)	PgR(+)	ER(+)/PgR(+)
799	TCGA-E2-A15O	ER(+)	PgR(+)	ER(+)/PgR(+)
800	TCGA-E2-A15P	ER(+)	PgR(+)	ER(+)/PgR(+)
801	TCGA-E2-A15R	ER(+)	PgR(+)	ER(+)/PgR(+)
802	TCGA-E2-A15S	ER(+)	PgR(-)	ER(+)/PgR(-)
803	TCGA-E2-A15T	ER(+)	PgR(+)	ER(+)/PgR(+)
804	TCGA-E2-A1AZ	ER(-)	PgR(-)	ER(-)/PgR(-)
805	TCGA-E2-A1B0	ER(-)	PgR(-)	ER(-)/PgR(-)
806	TCGA-E2-A1B1	ER(+)	PgR(+)	ER(+)/PgR(+)
807	TCGA-E2-A1B4	ER(+)	PgR(+)	ER(+)/PgR(+)
808	TCGA-E2-A1B5	ER(+)	PgR(+)	ER(+)/PgR(+)
809	TCGA-E2-A1B6	ER(-)	PgR(-)	ER(-)/PgR(-)
810	TCGA-E2-A1BC	ER(+)	PgR(+)	ER(+)/PgR(+)
811	TCGA-E2-A1BD	ER(+)	PgR(+)	ER(+)/PgR(+)
812	TCGA-E2-A1IE	ER(+)	PgR(+)	ER(+)/PgR(+)
813	TCGA-E2-A1IF	ER(+)	PgR(+)	ER(+)/PgR(+)
814	TCGA-E2-A1IG	ER(+)	PgR(+)	ER(+)/PgR(+)
815	TCGA-E2-A1IH	ER(+)	PgR(+)	ER(+)/PgR(+)
816	TCGA-E2-A1II	ER(-)	PgR(+)	ER(-)/PgR(+)
817	TCGA-E2-A1IJ	ER(+)	PgR(+)	ER(+)/PgR(+)
818	TCGA-E2-A1IK	ER(+)	PgR(+)	ER(+)/PgR(+)
819	TCGA-E2-A1IL	ER(+)	PgR(+)	ER(+)/PgR(+)
820	TCGA-E2-A1IN	ER(+)	PgR(+)	ER(+)/PgR(+)
821	TCGA-E2-A1IO	ER(+)	PgR(+)	ER(+)/PgR(+)
822	TCGA-E2-A1IU	ER(+)	PgR(+)	ER(+)/PgR(+)
823	TCGA-E2-A1L6	ER(+)	PgR(+)	ER(+)/PgR(+)
824	TCGA-E2-A1L7	ER(-)	PgR(-)	ER(-)/PgR(-)
825	TCGA-E2-A1L8	ER(+)	PgR(+)	ER(+)/PgR(+)
826	TCGA-E2-A1L9	ER(+)	PgR(+)	ER(+)/PgR(+)
827	TCGA-E2-A1LA	ER(+)	PgR(+)	ER(+)/PgR(+)
828	TCGA-E2-A1LB	ER(-)	PgR(-)	ER(-)/PgR(-)
829	TCGA-E2-A1LE	ER(-)	PgR(-)	ER(-)/PgR(-)
830	TCGA-E2-A1LG	ER(-)	PgR(-)	ER(-)/PgR(-)
831	TCGA-E2-A1LH	ER(-)	PgR(-)	ER(-)/PgR(-)
832	TCGA-E2-A1LI	ER(-)	PgR(-)	ER(-)/PgR(-)
833	TCGA-E2-A1LK	ER(-)	PgR(-)	ER(-)/PgR(-)
834	TCGA-E2-A1LL	ER(-)	PgR(-)	ER(-)/PgR(-)
835	TCGA-E2-A1LS	ER(-)	PgR(-)	ER(-)/PgR(-)
836	TCGA-E2-A2P5	ER(+)	PgR(+)	ER(+)/PgR(+)
837	TCGA-E2-A2P6	ER(+)	PgR(+)	ER(+)/PgR(+)
838	TCGA-E2-A3DX	ER(+)	PgR(+)	ER(+)/PgR(+)
839	TCGA-E2-A56Z	ER(+)	PgR(+)	ER(+)/PgR(+)
840	TCGA-E2-A570	ER(+)	PgR(+)	ER(+)/PgR(+)
841	TCGA-E2-A572	ER(+)	PgR(+)	ER(+)/PgR(+)
842	TCGA-E2-A573	ER(-)	PgR(-)	ER(-)/PgR(-)
843	TCGA-E2-A574	ER(-)	PgR(-)	ER(-)/PgR(-)
844	TCGA-E2-A576	ER(+)	PgR(+)	ER(+)/PgR(+)
845	TCGA-E2-A9RU	ER(+)	PgR(-)	ER(+)/PgR(-)
846	TCGA-E9-A1N4	ER(+)	PgR(+)	ER(+)/PgR(+)
847	TCGA-E9-A1N5	ER(+)	PgR(+)	ER(+)/PgR(+)
848	TCGA-E9-A1N6	ER(+)	PgR(+)	ER(+)/PgR(+)
849	TCGA-E9-A1N9	ER(-)	PgR(+)	ER(-)/PgR(+)
850	TCGA-E9-A1NA	ER(+)	PgR(+)	ER(+)/PgR(+)
851	TCGA-E9-A1NC	ER(-)	PgR(+)	ER(-)/PgR(+)
852	TCGA-E9-A1ND	ER(-)	PgR(-)	ER(-)/PgR(-)
853	TCGA-E9-A1NE	ER(+)	PgR(+)	ER(+)/PgR(+)
854	TCGA-E9-A1NF	ER(+)	PgR(+)	ER(+)/PgR(+)
855	TCGA-E9-A1NG	ER(+)	PgR(+)	ER(+)/PgR(+)
856	TCGA-E9-A1NH	ER(+)	PgR(+)	ER(+)/PgR(+)
857	TCGA-E9-A1NI	ER(+)	PgR(+)	ER(+)/PgR(+)
858	TCGA-E9-A1R2	ER(+)	PgR(-)	ER(+)/PgR(-)
859	TCGA-E9-A227	ER(+)	PgR(+)	ER(+)/PgR(+)
860	TCGA-E9-A22A	ER(+)	PgR(-)	ER(+)/PgR(-)
861	TCGA-E9-A22B	ER(+)	PgR(-)	ER(+)/PgR(-)
862	TCGA-E9-A22D	ER(+)	PgR(+)	ER(+)/PgR(+)
863	TCGA-E9-A22E	ER(+)	PgR(+)	ER(+)/PgR(+)
864	TCGA-E9-A22G	ER(-)	PgR(-)	ER(-)/PgR(-)
865	TCGA-E9-A22H	ER(+)	PgR(+)	ER(+)/PgR(+)
866	TCGA-E9-A295	ER(+)	PgR(+)	ER(+)/PgR(+)
867	TCGA-E9-A3Q9	ER(+)	PgR(+)	ER(+)/PgR(+)
868	TCGA-E9-A3X8	ER(+)	PgR(+)	ER(+)/PgR(+)
869	TCGA-E9-A54X	ER(+)	PgR(+)	ER(+)/PgR(+)
870	TCGA-E9-A54Y	ER(+)	PgR(+)	ER(+)/PgR(+)
871	TCGA-E9-A5FK	ER(+)	PgR(+)	ER(+)/PgR(+)
872	TCGA-E9-A5FL	ER(-)	PgR(-)	ER(-)/PgR(-)
873	TCGA-E9-A6HE	ER(+)	PgR(+)	ER(+)/PgR(+)
874	TCGA-EW-A1IW	ER(+)	PgR(+)	ER(+)/PgR(+)
875	TCGA-EW-A1IX	ER(+)	PgR(+)	ER(+)/PgR(+)
876	TCGA-EW-A1IY	ER(+)	PgR(+)	ER(+)/PgR(+)
877	TCGA-EW-A1IZ	ER(+)	PgR(+)	ER(+)/PgR(+)
878	TCGA-EW-A1J1	ER(+)	PgR(+)	ER(+)/PgR(+)
879	TCGA-EW-A1J2	ER(+)	PgR(+)	ER(+)/PgR(+)
880	TCGA-EW-A1J3	ER(+)	PgR(+)	ER(+)/PgR(+)
881	TCGA-EW-A1J5	ER(+)	PgR(+)	ER(+)/PgR(+)
882	TCGA-EW-A1J6	ER(+)	PgR(+)	ER(+)/PgR(+)
883	TCGA-EW-A1OV	ER(-)	PgR(-)	ER(-)/PgR(-)
884	TCGA-EW-A1OW	ER(-)	PgR(-)	ER(-)/PgR(-)
885	TCGA-EW-A1OX	ER(+)	PgR(+)	ER(+)/PgR(+)
886	TCGA-EW-A1OY	ER(+)	PgR(+)	ER(+)/PgR(+)
887	TCGA-EW-A1OZ	ER(+)	PgR(-)	ER(+)/PgR(-)
888	TCGA-EW-A1P0	ER(+)	PgR(-)	ER(+)/PgR(-)
889	TCGA-EW-A1P1	ER(-)	PgR(-)	ER(-)/PgR(-)
890	TCGA-EW-A1P3	ER(+)	PgR(+)	ER(+)/PgR(+)
891	TCGA-EW-A1P4	ER(-)	PgR(-)	ER(-)/PgR(-)
892	TCGA-EW-A1P5	ER(+)	PgR(+)	ER(+)/PgR(+)
893	TCGA-EW-A1P6	ER(+)	PgR(+)	ER(+)/PgR(+)
894	TCGA-EW-A1P7	ER(-)	PgR(-)	ER(-)/PgR(-)
895	TCGA-EW-A1P8	ER(-)	PgR(-)	ER(-)/PgR(-)
896	TCGA-EW-A1PA	ER(+)	PgR(+)	ER(+)/PgR(+)
897	TCGA-EW-A1PB	ER(-)	PgR(-)	ER(-)/PgR(-)
898	TCGA-EW-A1PC	ER(+)	PgR(+)	ER(+)/PgR(+)
899	TCGA-EW-A1PE	ER(+)	PgR(+)	ER(+)/PgR(+)
900	TCGA-EW-A1PF	ER(+)	PgR(+)	ER(+)/PgR(+)
901	TCGA-EW-A1PG	ER(+)	PgR(+)	ER(+)/PgR(+)
902	TCGA-EW-A1PH	ER(-)	PgR(-)	ER(-)/PgR(-)
903	TCGA-EW-A2FR	ER(-)	PgR(-)	ER(-)/PgR(-)
904	TCGA-EW-A2FS	ER(+)	PgR(-)	ER(+)/PgR(-)
905	TCGA-EW-A2FV	ER(+)	PgR(+)	ER(+)/PgR(+)
906	TCGA-EW-A2FW	ER(+)	PgR(+)	ER(+)/PgR(+)
907	TCGA-EW-A3E8	ER(+)	PgR(-)	ER(+)/PgR(-)
908	TCGA-EW-A3U0	ER(-)	PgR(-)	ER(-)/PgR(-)
909	TCGA-EW-A423	ER(+)	PgR(+)	ER(+)/PgR(+)
910	TCGA-EW-A424	ER(+)	PgR(+)	ER(+)/PgR(+)
911	TCGA-EW-A6S9	ER(+)	PgR(+)	ER(+)/PgR(+)
912	TCGA-EW-A6SB	ER(-)	PgR(-)	ER(-)/PgR(-)
913	TCGA-EW-A6SC	ER(+)	PgR(+)	ER(+)/PgR(+)
914	TCGA-EW-A6SD	ER(-)	PgR(-)	ER(-)/PgR(-)
915	TCGA-GI-A2C9	ER(-)	PgR(-)	ER(-)/PgR(-)
916	TCGA-GM-A2D9	ER(+)	PgR(+)	ER(+)/PgR(+)
917	TCGA-GM-A2DA	ER(+)	PgR(+)	ER(+)/PgR(+)
918	TCGA-GM-A2DB	ER(-)	PgR(-)	ER(-)/PgR(-)
919	TCGA-GM-A2DC	ER(+)	PgR(+)	ER(+)/PgR(+)
920	TCGA-GM-A2DD	ER(-)	PgR(-)	ER(-)/PgR(-)
921	TCGA-GM-A2DF	ER(-)	PgR(-)	ER(-)/PgR(-)
922	TCGA-GM-A2DH	ER(-)	PgR(-)	ER(-)/PgR(-)
923	TCGA-GM-A2DI	ER(-)	PgR(-)	ER(-)/PgR(-)
924	TCGA-GM-A2DK	ER(+)	PgR(-)	ER(+)/PgR(-)
925	TCGA-GM-A2DL	ER(+)	PgR(+)	ER(+)/PgR(+)
926	TCGA-GM-A2DM	ER(+)	PgR(+)	ER(+)/PgR(+)
927	TCGA-GM-A2DN	ER(+)	PgR(+)	ER(+)/PgR(+)
928	TCGA-GM-A2DO	ER(+)	PgR(+)	ER(+)/PgR(+)
929	TCGA-GM-A3NW	ER(-)	PgR(+)	ER(-)/PgR(+)
930	TCGA-GM-A3NY	ER(+)	PgR(+)	ER(+)/PgR(+)
931	TCGA-GM-A3XG	ER(+)	PgR(+)	ER(+)/PgR(+)
932	TCGA-GM-A3XL	ER(-)	PgR(-)	ER(-)/PgR(-)
933	TCGA-GM-A3XN	ER(+)	PgR(+)	ER(+)/PgR(+)
934	TCGA-GM-A4E0	ER(+)	PgR(+)	ER(+)/PgR(+)
935	TCGA-GM-A5PV	ER(+)	PgR(+)	ER(+)/PgR(+)
936	TCGA-GM-A5PX	ER(+)	PgR(+)	ER(+)/PgR(+)
937	TCGA-HN-A2NL	ER(-)	PgR(-)	ER(-)/PgR(-)
938	TCGA-HN-A2OB	ER(+)	PgR(+)	ER(+)/PgR(+)
939	TCGA-JL-A3YW	ER(+)	PgR(+)	ER(+)/PgR(+)
940	TCGA-JL-A3YX	ER(+)	PgR(+)	ER(+)/PgR(+)
941	TCGA-LD-A66U	ER(+)	PgR(+)	ER(+)/PgR(+)
942	TCGA-LD-A74U	ER(+)	PgR(-)	ER(+)/PgR(-)
943	TCGA-LD-A7W5	ER(+)	PgR(+)	ER(+)/PgR(+)
944	TCGA-LD-A7W6	ER(+)	PgR(+)	ER(+)/PgR(+)
945	TCGA-LD-A9QF	ER(-)	PgR(-)	ER(-)/PgR(-)
946	TCGA-LL-A440	ER(+)	PgR(+)	ER(+)/PgR(+)
947	TCGA-LL-A441	ER(-)	PgR(-)	ER(-)/PgR(-)
948	TCGA-LL-A442	ER(+)	PgR(+)	ER(+)/PgR(+)
949	TCGA-LL-A50Y	ER(+)	PgR(+)	ER(+)/PgR(+)
950	TCGA-LL-A5YL	ER(+)	PgR(-)	ER(+)/PgR(-)
951	TCGA-LL-A5YM	ER(+)	PgR(+)	ER(+)/PgR(+)
952	TCGA-LL-A5YN	ER(+)	PgR(+)	ER(+)/PgR(+)
953	TCGA-LL-A5YO	ER(-)	PgR(-)	ER(-)/PgR(-)
954	TCGA-LL-A5YP	ER(+)	PgR(-)	ER(+)/PgR(-)
955	TCGA-LL-A6FQ	ER(+)	PgR(+)	ER(+)/PgR(+)
956	TCGA-LL-A6FR	ER(-)	PgR(+)	ER(-)/PgR(+)
957	TCGA-LL-A73Y	ER(-)	PgR(-)	ER(-)/PgR(-)
958	TCGA-LL-A73Z	ER(+)	PgR(+)	ER(+)/PgR(+)
959	TCGA-LL-A740	ER(-)	PgR(-)	ER(-)/PgR(-)
960	TCGA-LL-A7SZ	ER(+)	PgR(+)	ER(+)/PgR(+)
961	TCGA-LL-A7T0	ER(+)	PgR(+)	ER(+)/PgR(+)
962	TCGA-LL-A8F5	ER(+)	PgR(-)	ER(+)/PgR(-)
963	TCGA-LL-A9Q3	ER(+)	PgR(+)	ER(+)/PgR(+)
964	TCGA-LQ-A4E4	ER(+)	PgR(+)	ER(+)/PgR(+)
965	TCGA-MS-A51U	ER(+)	PgR(+)	ER(+)/PgR(+)
966	TCGA-OK-A5Q2	ER(+)	PgR(+)	ER(+)/PgR(+)
967	TCGA-OL-A5D6	ER(-)	PgR(-)	ER(-)/PgR(-)
968	TCGA-OL-A5D7	ER(-)	PgR(-)	ER(-)/PgR(-)
969	TCGA-OL-A5D8	ER(+)	PgR(+)	ER(+)/PgR(+)
970	TCGA-OL-A5DA	ER(+)	PgR(+)	ER(+)/PgR(+)
971	TCGA-OL-A5RU	ER(+)	PgR(+)	ER(+)/PgR(+)
972	TCGA-OL-A5RV	ER(+)	PgR(+)	ER(+)/PgR(+)
973	TCGA-OL-A5RW	ER(-)	PgR(-)	ER(-)/PgR(-)
974	TCGA-OL-A5RX	ER(+)	PgR(+)	ER(+)/PgR(+)
975	TCGA-OL-A5RY	ER(+)	PgR(-)	ER(+)/PgR(-)
976	TCGA-OL-A5RZ	ER(+)	PgR(-)	ER(+)/PgR(-)
977	TCGA-OL-A5S0	ER(+)	PgR(-)	ER(+)/PgR(-)
978	TCGA-OL-A66H	ER(+)	PgR(+)	ER(+)/PgR(+)
979	TCGA-OL-A66I	ER(-)	PgR(-)	ER(-)/PgR(-)
980	TCGA-OL-A66J	ER(+)	PgR(+)	ER(+)/PgR(+)
981	TCGA-OL-A66K	ER(+)	PgR(+)	ER(+)/PgR(+)
982	TCGA-OL-A66L	ER(+)	PgR(+)	ER(+)/PgR(+)
983	TCGA-OL-A66N	ER(+)	PgR(-)	ER(+)/PgR(-)
984	TCGA-OL-A66O	ER(+)	PgR(+)	ER(+)/PgR(+)
985	TCGA-OL-A66P	ER(-)	PgR(-)	ER(-)/PgR(-)
986	TCGA-OL-A6VO	ER(-)	PgR(-)	ER(-)/PgR(-)
987	TCGA-OL-A6VQ	ER(+)	PgR(+)	ER(+)/PgR(+)
988	TCGA-OL-A6VR	ER(+)	PgR(+)	ER(+)/PgR(+)
989	TCGA-OL-A97C	ER(-)	PgR(-)	ER(-)/PgR(-)
990	TCGA-PE-A5DC	ER(+)	PgR(+)	ER(+)/PgR(+)
991	TCGA-PE-A5DD	ER(+)	PgR(-)	ER(+)/PgR(-)
992	TCGA-PE-A5DE	ER(+)	PgR(+)	ER(+)/PgR(+)
993	TCGA-S3-A6ZF	ER(+)	PgR(+)	ER(+)/PgR(+)
994	TCGA-S3-A6ZG	ER(+)	PgR(+)	ER(+)/PgR(+)
995	TCGA-S3-A6ZH	ER(+)	PgR(+)	ER(+)/PgR(+)
996	TCGA-S3-AA0Z	ER(+)	PgR(+)	ER(+)/PgR(+)
997	TCGA-S3-AA10	ER(-)	PgR(-)	ER(-)/PgR(-)
998	TCGA-S3-AA11	ER(+)	PgR(+)	ER(+)/PgR(+)
999	TCGA-S3-AA12	ER(+)	PgR(-)	ER(+)/PgR(-)
1000	TCGA-S3-AA14	ER(+)	PgR(+)	ER(+)/PgR(+)
1001	TCGA-S3-AA15	ER(-)	PgR(-)	ER(-)/PgR(-)
1002	TCGA-S3-AA17	ER(+)	PgR(+)	ER(+)/PgR(+)
1003	TCGA-UL-AAZ6	ER(+)	PgR(+)	ER(+)/PgR(+)
1004	TCGA-UU-A93S	ER(-)	PgR(-)	ER(-)/PgR(-)
1005	TCGA-V7-A7HQ	ER(+)	PgR(+)	ER(+)/PgR(+)
1006	TCGA-W8-A86G	ER(+)	PgR(+)	ER(+)/PgR(+)
1007	TCGA-WT-AB41	ER(+)	PgR(+)	ER(+)/PgR(+)
1008	TCGA-WT-AB44	ER(+)	PgR(+)	ER(+)/PgR(+)
1009	TCGA-XX-A899	ER(+)	PgR(+)	ER(+)/PgR(+)
1010	TCGA-XX-A89A	ER(+)	PgR(+)	ER(+)/PgR(+)
1011	TCGA-Z7-A8R5	ER(+)	PgR(+)	ER(+)/PgR(+)
1012	TCGA-Z7-A8R6	ER(+)	PgR(+)	ER(+)/PgR(+)
