# Supplementary material for: microRNA Expression Profile in Single Hormone Receptor-Positive Breast Cancers Is Mainly Dependent on HER2 Status—A Pilot Study
Source: Diagnostics (Basel). 2020 Aug 20;10(9):617. doi: 10.3390/diagnostics10090617 (PMC7555149; doi:10.3390/diagnostics10090617)
Supplement: Supplementary file 1 [file diagnostics-10-00617-s001.zip › Sup_Tab_2.xlsx]

## Sheet: miRNA_list
no	NanoString ID (miRBase version 21)	TCGA ID (miRBase version 16)	HER2-associated	ER/PgR-associated	validated in TCGA dataset
1	hsa-let-7a-5p	NA	NO	NO	NO
2	hsa-let-7b-5p	hsa-let-7b	NO	NO	NO
3	hsa-let-7c-5p	hsa-let-7c	NO	NO	NO
4	hsa-let-7d-5p	hsa-let-7d	NO	NO	NO
5	hsa-let-7e-5p	hsa-let-7e	NO	NO	NO
6	hsa-let-7f-5p	NA	NO	NO	NO
7	hsa-let-7g-5p	hsa-let-7g	NO	NO	NO
8	hsa-let-7i-5p	hsa-let-7i	NO	NO	NO
9	hsa-miR-100-5p	hsa-miR-100	NO	NO	NO
10	hsa-miR-106a-5p+hsa-miR-17-5p	NA	YES	NO	NO
11	hsa-miR-106b-5p	hsa-miR-106b	NO	NO	NO
12	hsa-miR-107	hsa-miR-107	NO	NO	NO
13	hsa-miR-10a-5p	hsa-miR-10a	NO	NO	NO
14	hsa-miR-10b-5p	hsa-miR-10b	NO	NO	NO
15	hsa-miR-1180-3p	hsa-miR-1180	YES	NO	YES
16	hsa-miR-1246	hsa-miR-1246	NO	NO	NO
17	hsa-miR-125a-5p	NA	NO	NO	NO
18	hsa-miR-125b-5p	NA	NO	NO	NO
19	hsa-miR-1260a	hsa-miR-1260	NO	NO	NO
20	hsa-miR-1260b	hsa-miR-1260b	NO	NO	NO
21	hsa-miR-1262	hsa-miR-1262	NO	NO	NO
22	hsa-miR-126-3p	hsa-miR-126	YES	NO	YES
23	hsa-miR-127-3p	NA	NO	NO	NO
24	hsa-miR-1285-5p	NA	NO	NO	NO
25	hsa-miR-1290	hsa-miR-1290	NO	NO	NO
26	hsa-miR-1295a	hsa-miR-1295	YES	NO	YES
27	hsa-miR-1296-3p	NA	YES	NO	NO
28	hsa-miR-1305	hsa-miR-1305	NO	NO	NO
29	hsa-miR-130a-3p	hsa-miR-130a	NO	NO	NO
30	hsa-miR-132-3p	hsa-miR-132	NO	NO	NO
31	hsa-miR-133a-3p	NA	NO	NO	NO
32	hsa-miR-135b-5p	hsa-miR-135b	YES	NO	YES
33	hsa-miR-140-5p	NA	NO	NO	NO
34	hsa-miR-141-3p	hsa-miR-141	YES	YES	YES
35	hsa-miR-142-3p	NA	NO	NO	NO
36	hsa-miR-144-3p	hsa-miR-144	NO	NO	NO
37	hsa-miR-145-5p	hsa-miR-145	NO	NO	NO
38	hsa-miR-146a-5p	hsa-miR-146a	NO	NO	NO
39	hsa-miR-146b-5p	NA	NO	NO	NO
40	hsa-miR-148a-3p	hsa-miR-148a	NO	NO	NO
41	hsa-miR-148b-3p	hsa-miR-148b	NO	NO	NO
42	hsa-miR-149-5p	hsa-miR-149	NO	NO	NO
43	hsa-miR-150-5p	hsa-miR-150	NO	NO	NO
44	hsa-miR-151a-3p	NA	YES	NO	NO
45	hsa-miR-151a-5p	NA	NO	NO	NO
46	hsa-miR-155-5p	hsa-miR-155	NO	NO	NO
47	hsa-miR-15a-5p	hsa-miR-15a	NO	NO	NO
48	hsa-miR-15b-5p	hsa-miR-15b	YES	NO	YES
49	hsa-miR-16-5p	NA	NO	NO	NO
50	hsa-miR-181a-3p	NA	NO	NO	NO
51	hsa-miR-181a-5p	NA	NO	NO	NO
52	hsa-miR-181c-5p	hsa-miR-181c	NO	NO	NO
53	hsa-miR-183-5p	hsa-miR-183	NO	NO	NO
54	hsa-miR-184	hsa-miR-184	NO	NO	NO
55	hsa-miR-185-5p	hsa-miR-185	YES	NO	YES
56	hsa-miR-186-5p	hsa-miR-186	NO	NO	NO
57	hsa-miR-187-3p	hsa-miR-187	NO	NO	NO
58	hsa-miR-18a-5p	hsa-miR-18a	NO	NO	NO
59	hsa-miR-1915-3p	hsa-miR-1915	NO	NO	NO
60	hsa-miR-191-5p	hsa-miR-191	NO	NO	NO
61	hsa-miR-193b-3p	hsa-miR-193b	NO	NO	NO
62	hsa-miR-194-5p	NA	NO	NO	NO
63	hsa-miR-195-5p	hsa-miR-195	YES	NO	YES
64	hsa-miR-196a-5p	NA	NO	NO	NO
65	hsa-miR-196b-5p	hsa-miR-196b	NO	NO	NO
66	hsa-miR-199a-3p+hsa-miR-199b-3p	NA	NO	NO	NO
67	hsa-miR-199a-5p	NA	NO	NO	NO
68	hsa-miR-199b-5p	NA	NO	NO	NO
69	hsa-miR-19a-3p	hsa-miR-19a	NO	NO	NO
70	hsa-miR-19b-3p	NA	NO	NO	NO
71	hsa-miR-200a-3p	hsa-miR-200a	NO	NO	NO
72	hsa-miR-200b-3p	hsa-miR-200b	NO	NO	NO
73	hsa-miR-200c-3p	hsa-miR-200c	NO	NO	NO
74	hsa-miR-203a-3p	hsa-miR-203	NO	NO	NO
75	hsa-miR-203a-5p	NA	NO	NO	NO
76	hsa-miR-205-5p	hsa-miR-205	NO	NO	NO
77	hsa-miR-208a-3p	hsa-miR-208a	YES	NO	YES
78	hsa-miR-20a-5p+hsa-miR-20b-5p	NA	NO	NO	NO
79	hsa-miR-214-3p	hsa-miR-214	NO	NO	NO
80	hsa-miR-21-5p	hsa-miR-21	NO	NO	NO
81	hsa-miR-218-5p	NA	NO	NO	NO
82	hsa-miR-221-3p	hsa-miR-221	NO	NO	NO
83	hsa-miR-222-3p	hsa-miR-222	NO	NO	NO
84	hsa-miR-223-3p	hsa-miR-223	YES	NO	YES
85	hsa-miR-22-3p	hsa-miR-22	NO	NO	NO
86	hsa-miR-23a-3p	hsa-miR-23a	NO	NO	NO
87	hsa-miR-23b-3p	hsa-miR-23b	NO	NO	NO
88	hsa-miR-24-3p	NA	NO	NO	NO
89	hsa-miR-25-3p	hsa-miR-25	NO	NO	NO
90	hsa-miR-26a-5p	NA	NO	NO	NO
91	hsa-miR-26b-5p	hsa-miR-26b	YES	NO	YES
92	hsa-miR-27b-3p	hsa-miR-27b	NO	NO	NO
93	hsa-miR-28-3p	NA	NO	NO	NO
94	hsa-miR-28-5p	NA	NO	NO	NO
95	hsa-miR-296-5p	NA	NO	NO	NO
96	hsa-miR-299-3p	NA	NO	NO	NO
97	hsa-miR-299-5p	NA	NO	NO	NO
98	hsa-miR-29a-3p	hsa-miR-29a	NO	NO	NO
99	hsa-miR-29b-3p	NA	YES	NO	NO
100	hsa-miR-29c-3p	hsa-miR-29c	NO	YES	YES
101	hsa-miR-301a-3p	hsa-miR-301a	NO	NO	NO
102	hsa-miR-301a-5p	NA	YES	NO	NO
103	hsa-miR-30a-3p	NA	NO	NO	NO
104	hsa-miR-30a-5p	hsa-miR-30a	NO	YES	YES
105	hsa-miR-30b-5p	hsa-miR-30b	YES	NO	YES
106	hsa-miR-30c-5p	NA	NO	NO	NO
107	hsa-miR-30d-5p	hsa-miR-30d	YES	NO	YES
108	hsa-miR-30e-3p	NA	NO	NO	NO
109	hsa-miR-30e-5p	hsa-miR-30e	NO	NO	NO
110	hsa-miR-3168	hsa-miR-3168	NO	NO	NO
111	hsa-miR-320e	hsa-miR-320e	NO	NO	NO
112	hsa-miR-324-3p	NA	NO	NO	NO
113	hsa-miR-324-5p	NA	NO	NO	NO
114	hsa-miR-32-5p	hsa-miR-32	YES	NO	YES
115	hsa-miR-331-3p	NA	NO	NO	NO
116	hsa-miR-337-3p	NA	YES	NO	NO
117	hsa-miR-33b-5p	hsa-miR-33b	YES	NO	YES
118	hsa-miR-340-5p	hsa-miR-340	YES	NO	YES
119	hsa-miR-342-3p	NA	NO	NO	NO
120	hsa-miR-34a-5p	hsa-miR-34a	NO	NO	NO
121	hsa-miR-361-3p	NA	NO	NO	NO
122	hsa-miR-361-5p	NA	NO	NO	NO
123	hsa-miR-362-5p	NA	NO	NO	NO
124	hsa-miR-363-3p	hsa-miR-363	NO	NO	NO
125	hsa-miR-365a-3p+hsa-miR-365b-3p	NA	NO	NO	NO
126	hsa-miR-374a-5p	hsa-miR-374a	YES	NO	YES
127	hsa-miR-374b-5p	hsa-miR-374b	NO	NO	NO
128	hsa-miR-376a-3p	NA	NO	NO	NO
129	hsa-miR-378d	NA	YES	NO	NO
130	hsa-miR-378g	NA	NO	NO	NO
131	hsa-miR-378i	NA	NO	NO	NO
132	hsa-miR-379-5p	hsa-miR-379	NO	NO	NO
133	hsa-miR-382-5p	hsa-miR-382	NO	NO	NO
134	hsa-miR-421	hsa-miR-421	NO	NO	NO
135	hsa-miR-423-3p	NA	NO	NO	NO
136	hsa-miR-423-5p	NA	NO	YES	NO
137	hsa-miR-424-5p	hsa-miR-424	YES	YES	YES
138	hsa-miR-4284	hsa-miR-4284	NO	NO	NO
139	hsa-miR-4286	hsa-miR-4286	NO	NO	NO
140	hsa-miR-429	hsa-miR-429	YES	NO	YES
141	hsa-miR-4443	NA	NO	NO	NO
142	hsa-miR-4454+hsa-miR-7975	NA	NO	NO	NO
143	hsa-miR-4455	NA	NO	NO	NO
144	hsa-miR-4488	NA	NO	NO	NO
145	hsa-miR-450a-5p	NA	YES	NO	NO
146	hsa-miR-4516	NA	NO	NO	NO
147	hsa-miR-451a	hsa-miR-451	NO	NO	NO
148	hsa-miR-4532	NA	NO	NO	NO
149	hsa-miR-454-3p	hsa-miR-454	NO	NO	NO
150	hsa-miR-455-5p	NA	NO	NO	NO
151	hsa-miR-493-3p	hsa-miR-493	NO	NO	NO
152	hsa-miR-495-3p	hsa-miR-495	NO	YES	YES
153	hsa-miR-497-5p	hsa-miR-497	NO	NO	NO
154	hsa-miR-503-5p	hsa-miR-503	YES	NO	YES
155	hsa-miR-514b-5p	NA	YES	YES	NO
156	hsa-miR-517c-3p+hsa-miR-519a-3p	NA	NO	NO	NO
157	hsa-miR-5196-3p+hsa-miR-6732-3p	NA	NO	NO	NO
158	hsa-miR-519c-3p	NA	NO	NO	NO
159	hsa-miR-522-3p	hsa-miR-522	NO	NO	NO
160	hsa-miR-543	hsa-miR-543	NO	NO	NO
161	hsa-miR-548v	hsa-miR-548v	YES	NO	YES
162	hsa-miR-574-3p	NA	NO	NO	NO
163	hsa-miR-574-5p	NA	NO	NO	NO
164	hsa-miR-575	hsa-miR-575	NO	NO	NO
165	hsa-miR-582-5p	NA	NO	NO	NO
166	hsa-miR-585-3p	hsa-miR-585	NO	NO	NO
167	hsa-miR-612	hsa-miR-612	NO	NO	NO
168	hsa-miR-630	hsa-miR-630	NO	NO	NO
169	hsa-miR-660-5p	hsa-miR-660	YES	NO	YES
170	hsa-miR-664a-3p	hsa-miR-664	NO	NO	NO
171	hsa-miR-7-5p	NA	NO	NO	NO
172	hsa-miR-769-5p	NA	NO	NO	NO
173	hsa-miR-874-5p	NA	NO	NO	NO
174	hsa-miR-887-5p	NA	YES	NO	NO
175	hsa-miR-888-5p	hsa-miR-888	NO	NO	NO
176	hsa-miR-891a-5p	hsa-miR-891a	YES	NO	YES
177	hsa-miR-92a-3p	NA	NO	YES	NO
178	hsa-miR-933	hsa-miR-933	NO	NO	NO
179	hsa-miR-93-5p	hsa-miR-93	NO	NO	NO
180	hsa-miR-95-3p	hsa-miR-95	NO	NO	NO
181	hsa-miR-9-5p	NA	NO	NO	NO
182	hsa-miR-96-5p	hsa-miR-96	NO	NO	NO
183	hsa-miR-98-5p	hsa-miR-98	NO	NO	NO
184	hsa-miR-99a-5p	hsa-miR-99a	NO	NO	NO
185	hsa-miR-99b-5p	hsa-miR-99b	NO	NO	NO
