# Supplementary material for: microRNA Expression Profile in Single Hormone Receptor-Positive Breast Cancers Is Mainly Dependent on HER2 Status—A Pilot Study
Source: Diagnostics (Basel). 2020 Aug 20;10(9):617. doi: 10.3390/diagnostics10090617 (PMC7555149; doi:10.3390/diagnostics10090617)
Supplement: Supplementary file 1 [file diagnostics-10-00617-s001.zip › Sup_Tab_3.xlsx]

## Sheet: HER2-associated_miRNA_targets
ID	Accession	Target	TargetID	Experiment	Literature	Tissue
hsa-mir-26b-5p	MIMAT0000083	NAT1	9	Microarray	19088304	Mammary gland
hsa-mir-26b-5p	MIMAT0000083	ABCA1	19	Immunoblot//Luciferase reporter assay//Microarray//qRT-PCR	22673513|19088304	Mammary gland
hsa-mir-26b-5p	MIMAT0000083	ABCF1	23	Microarray	19088304	Mammary gland
hsa-mir-26b-5p	MIMAT0000083	ACADM	34	Microarray	19088304	Mammary gland
hsa-mir-26b-5p	MIMAT0000083	ACADS	35	Microarray	19088304	Mammary gland
hsa-mir-26b-5p	MIMAT0000083	ACADSB	36	Microarray	19088304	Mammary gland
hsa-mir-26b-5p	MIMAT0000083	ACVR1B	91	CLASH	23622248	Mammary gland
hsa-mir-26b-5p	MIMAT0000083	ADARB1	104	Sequencing	20371350	Mammary gland
hsa-mir-26b-5p	MIMAT0000083	ADM	133	PAR-CLIP//Sequencing	20371350|23592263|23446348|22012620|21572407|26701625	Mammary gland
hsa-mir-26b-5p	MIMAT0000083	PARP4	143	Microarray	19088304	Mammary gland
hsa-mir-26b-5p	MIMAT0000083	ADRA2A	150	Microarray	19088304	Mammary gland
hsa-mir-26b-5p	MIMAT0000083	GRK2	156	PAR-CLIP	27292025	Mammary gland
hsa-mir-26b-5p	MIMAT0000083	AGL	178	Microarray	19088304	Mammary gland
hsa-mir-26b-5p	MIMAT0000083	JAG1	182	Luciferase reporter assay	28203521	Mammary gland
hsa-mir-26b-5p	MIMAT0000083	AGT	183	Microarray	19088304	Mammary gland
hsa-mir-26b-5p	MIMAT0000083	AGTR1	185	Microarray	19088304	Mammary gland
hsa-mir-26b-5p	MIMAT0000083	AK4	205	Microarray	19088304	Mammary gland
hsa-mir-26b-5p	MIMAT0000083	AKT1	207	Microarray	19088304	Mammary gland
hsa-mir-26b-5p	MIMAT0000083	ABCD1	215	Microarray	19088304	Mammary gland
hsa-mir-26b-5p	MIMAT0000083	ALPI	248	Microarray	19088304	Mammary gland
hsa-mir-26b-5p	MIMAT0000083	ANXA1	301	Microarray	19088304	Mammary gland
hsa-mir-26b-5p	MIMAT0000083	ANXA3	306	Microarray	19088304	Mammary gland
hsa-mir-26b-5p	MIMAT0000083	ANXA5	308	Microarray	19088304	Mammary gland
hsa-mir-26b-5p	MIMAT0000083	AOX1	316	Microarray	19088304	Mammary gland
hsa-mir-26b-5p	MIMAT0000083	APOF	319	Microarray	19088304	Mammary gland
hsa-mir-26b-5p	MIMAT0000083	APBB2	323	Microarray	19088304	Mammary gland
hsa-mir-26b-5p	MIMAT0000083	FASLG	356	Microarray	19088304	Mammary gland
hsa-mir-26b-5p	MIMAT0000083	ARF1	375	PAR-CLIP	20371350	Mammary gland
hsa-mir-26b-5p	MIMAT0000083	ARRB1	408	Microarray	19088304	Mammary gland
hsa-mir-26b-5p	MIMAT0000083	ASNA1	439	Microarray	19088304	Mammary gland
hsa-mir-26b-5p	MIMAT0000083	ASNS	440	Microarray	19088304	Mammary gland
hsa-mir-26b-5p	MIMAT0000083	ATF3	467	Microarray	19088304	Mammary gland
hsa-mir-26b-5p	MIMAT0000083	ATP1A1	476	Microarray	19088304	Mammary gland
hsa-mir-26b-5p	MIMAT0000083	ATP1A3	478	Microarray	19088304	Mammary gland
hsa-mir-26b-5p	MIMAT0000083	ATP2A2	488	Microarray	19088304	Mammary gland
hsa-mir-26b-5p	MIMAT0000083	ATP2B1	490	PAR-CLIP	20371350	Mammary gland
hsa-mir-26b-5p	MIMAT0000083	ATP6V1A	523	Microarray	19088304	Mammary gland
hsa-mir-26b-5p	MIMAT0000083	ATP6AP1	537	Microarray	19088304	Mammary gland
hsa-mir-26b-5p	MIMAT0000083	ATP7B	540	Microarray	19088304	Mammary gland
hsa-mir-26b-5p	MIMAT0000083	AUP1	550	Microarray	19088304	Mammary gland
hsa-mir-26b-5p	MIMAT0000083	NKX3-2	579	Microarray	19088304	Mammary gland
hsa-mir-26b-5p	MIMAT0000083	BCHE	590	Microarray	19088304	Mammary gland
hsa-mir-26b-5p	MIMAT0000083	CCND1	595	Microarray	19088304	Mammary gland
hsa-mir-26b-5p	MIMAT0000083	BCL3	602	Microarray	19088304	Mammary gland
hsa-mir-26b-5p	MIMAT0000083	BGLAP	632	Microarray	19088304	Mammary gland
hsa-mir-26b-5p	MIMAT0000083	BID	637	HITS-CLIP	22473208	Mammary gland
hsa-mir-26b-5p	MIMAT0000083	BLVRB	645	Microarray	19088304	Mammary gland
hsa-mir-26b-5p	MIMAT0000083	BNC1	646	Microarray	19088304	Mammary gland
hsa-mir-26b-5p	MIMAT0000083	BMP2	650	Microarray	19088304	Mammary gland
hsa-mir-26b-5p	MIMAT0000083	BMP8B	656	Microarray	19088304	Mammary gland
hsa-mir-26b-5p	MIMAT0000083	BMPR1A	657	HITS-CLIP//PAR-CLIP	23824327|27292025	Mammary gland
hsa-mir-26b-5p	MIMAT0000083	BMPR2	659	Microarray//Sequencing	20371350|19088304	Mammary gland
hsa-mir-26b-5p	MIMAT0000083	BRCA1	672	PAR-CLIP	23446348	Mammary gland
hsa-mir-26b-5p	MIMAT0000083	BRDT	676	Microarray	19088304	Mammary gland
hsa-mir-26b-5p	MIMAT0000083	BTG1	694	Microarray	19088304	Mammary gland
hsa-mir-26b-5p	MIMAT0000083	C1QB	713	Microarray	19088304	Mammary gland
hsa-mir-26b-5p	MIMAT0000083	C3	718	Microarray//PAR-CLIP	19088304|27292025	Mammary gland
hsa-mir-26b-5p	MIMAT0000083	C5AR1	728	Microarray	19088304	Mammary gland
hsa-mir-26b-5p	MIMAT0000083	ZNHIT2	741	Microarray	19088304	Mammary gland
hsa-mir-26b-5p	MIMAT0000083	TMEM50B	757	Microarray	19088304	Mammary gland
hsa-mir-26b-5p	MIMAT0000083	CA1	759	Microarray	19088304	Mammary gland
hsa-mir-26b-5p	MIMAT0000083	CA2	760	Microarray//Sequencing	20371350|19088304	Mammary gland
hsa-mir-26b-5p	MIMAT0000083	CA9	768	Microarray	19088304	Mammary gland
hsa-mir-26b-5p	MIMAT0000083	CA11	770	Microarray	19088304	Mammary gland
hsa-mir-26b-5p	MIMAT0000083	CACNA1S	779	Microarray	19088304	Mammary gland
hsa-mir-26b-5p	MIMAT0000083	CACNB2	783	Microarray	19088304	Mammary gland
hsa-mir-26b-5p	MIMAT0000083	CACNB4	785	Sequencing	20371350	Mammary gland
hsa-mir-26b-5p	MIMAT0000083	CAD	790	Microarray	19088304	Mammary gland
hsa-mir-26b-5p	MIMAT0000083	CAMK4	814	Microarray	19088304	Mammary gland
hsa-mir-26b-5p	MIMAT0000083	CAPZA1	829	PAR-CLIP	27292025	Mammary gland
hsa-mir-26b-5p	MIMAT0000083	CASP3	836	Microarray	19088304	Mammary gland
hsa-mir-26b-5p	MIMAT0000083	CASP4	837	Microarray	19088304	Mammary gland
hsa-mir-26b-5p	MIMAT0000083	CASP7	840	Microarray	19088304	Mammary gland
hsa-mir-26b-5p	MIMAT0000083	CASP8	841	Microarray	19088304	Mammary gland
hsa-mir-26b-5p	MIMAT0000083	CASP9	842	Microarray	19088304	Mammary gland
hsa-mir-26b-5p	MIMAT0000083	CASQ1	844	Microarray	19088304	Mammary gland
hsa-mir-26b-5p	MIMAT0000083	CAV1	857	Microarray	19088304	Mammary gland
hsa-mir-26b-5p	MIMAT0000083	CAV2	858	Microarray	19088304	Mammary gland
hsa-mir-26b-5p	MIMAT0000083	SERPINH1	871	Microarray	19088304	Mammary gland
hsa-mir-26b-5p	MIMAT0000083	CCND2	894	PAR-CLIP	23446348|22012620|21572407|20371350	Mammary gland
hsa-mir-26b-5p	MIMAT0000083	CCNE1	898	HITS-CLIP//Luciferase reporter assay//Western blot	22210897|22473208	Mammary gland
hsa-mir-26b-5p	MIMAT0000083	CD28	940	Microarray	19088304	Mammary gland
hsa-mir-26b-5p	MIMAT0000083	CD36	948	Microarray	19088304	Mammary gland
hsa-mir-26b-5p	MIMAT0000083	ADGRE5	976	Microarray	19088304	Mammary gland
hsa-mir-26b-5p	MIMAT0000083	SEPT7	989	Microarray	19088304	Mammary gland
hsa-mir-26b-5p	MIMAT0000083	CDC25B	994	Microarray	19088304	Mammary gland
hsa-mir-26b-5p	MIMAT0000083	CDH1	999	Microarray	19088304	Mammary gland
hsa-mir-26b-5p	MIMAT0000083	CDH5	1003	Microarray	19088304	Mammary gland
hsa-mir-26b-5p	MIMAT0000083	CDH9	1007	Microarray	19088304	Mammary gland
hsa-mir-26b-5p	MIMAT0000083	CDK2	1017	Microarray	19088304	Mammary gland
hsa-mir-26b-5p	MIMAT0000083	CDK6	1021	Luciferase reporter assay//Western blot	22210897	Mammary gland
hsa-mir-26b-5p	MIMAT0000083	CDK9	1025	HITS-CLIP	23824327	Mammary gland
hsa-mir-26b-5p	MIMAT0000083	CDKN2D	1032	Microarray	19088304	Mammary gland
hsa-mir-26b-5p	MIMAT0000083	RCBTB2	1102	Microarray	19088304	Mammary gland
hsa-mir-26b-5p	MIMAT0000083	CHM	1121	Microarray	19088304	Mammary gland
hsa-mir-26b-5p	MIMAT0000083	CISH	1154	Microarray	19088304	Mammary gland
hsa-mir-26b-5p	MIMAT0000083	ERCC8	1161	Microarray	19088304	Mammary gland
hsa-mir-26b-5p	MIMAT0000083	CKS2	1164	PAR-CLIP	23592263	Mammary gland
hsa-mir-26b-5p	MIMAT0000083	CLIC2	1193	Microarray	19088304	Mammary gland
hsa-mir-26b-5p	MIMAT0000083	CLTA	1211	Microarray	19088304	Mammary gland
hsa-mir-26b-5p	MIMAT0000083	CCR6	1235	Microarray	19088304	Mammary gland
hsa-mir-26b-5p	MIMAT0000083	CNTFR	1271	Microarray	19088304	Mammary gland
hsa-mir-26b-5p	MIMAT0000083	COL1A2	1278	Luciferase reporter assay//qRT-PCR//Western blot	28079129	Mammary gland
hsa-mir-26b-5p	MIMAT0000083	COL4A2	1284	Microarray	19088304	Mammary gland
hsa-mir-26b-5p	MIMAT0000083	COL4A4	1286	Microarray	19088304	Mammary gland
hsa-mir-26b-5p	MIMAT0000083	COL4A5	1287	Microarray	19088304	Mammary gland
hsa-mir-26b-5p	MIMAT0000083	COL5A1	1289	Microarray	19088304	Mammary gland
hsa-mir-26b-5p	MIMAT0000083	COL12A1	1303	pSILAC	23939832	Mammary gland
hsa-mir-26b-5p	MIMAT0000083	COL15A1	1306	Microarray	19088304	Mammary gland
hsa-mir-26b-5p	MIMAT0000083	SLC31A1	1317	HITS-CLIP	23824327	Mammary gland
hsa-mir-26b-5p	MIMAT0000083	COX8A	1351	Microarray	19088304	Mammary gland
hsa-mir-26b-5p	MIMAT0000083	CPA1	1357	Microarray	19088304	Mammary gland
hsa-mir-26b-5p	MIMAT0000083	CPB2	1361	Microarray	19088304	Mammary gland
hsa-mir-26b-5p	MIMAT0000083	CPM	1368	Microarray	19088304	Mammary gland
hsa-mir-26b-5p	MIMAT0000083	CPN2	1370	Microarray	19088304	Mammary gland
hsa-mir-26b-5p	MIMAT0000083	CRIP2	1397	Microarray	19088304	Mammary gland
hsa-mir-26b-5p	MIMAT0000083	CRYAA	1409	Microarray	19088304	Mammary gland
hsa-mir-26b-5p	MIMAT0000083	CRYGC	1420	Microarray	19088304	Mammary gland
hsa-mir-26b-5p	MIMAT0000083	CRYZ	1429	Microarray	19088304	Mammary gland
hsa-mir-26b-5p	MIMAT0000083	CSN3	1448	Microarray	19088304	Mammary gland
hsa-mir-26b-5p	MIMAT0000083	CSNK1A1	1452	HITS-CLIP	19536157	Mammary gland
hsa-mir-26b-5p	MIMAT0000083	CST2	1470	Microarray	19088304	Mammary gland
hsa-mir-26b-5p	MIMAT0000083	CST3	1471	Microarray	19088304	Mammary gland
hsa-mir-26b-5p	MIMAT0000083	CSTF2	1478	PAR-CLIP	20371350	Mammary gland
hsa-mir-26b-5p	MIMAT0000083	NKX2-5	1482	Microarray	19088304	Mammary gland
hsa-mir-26b-5p	MIMAT0000083	CTGF	1490	Luciferase reporter assay//qRT-PCR//Western blot	28079129	Mammary gland
hsa-mir-26b-5p	MIMAT0000083	CTH	1491	Microarray	19088304	Mammary gland
hsa-mir-26b-5p	MIMAT0000083	CTNS	1497	Microarray//PAR-CLIP	19088304|23592263	Mammary gland
hsa-mir-26b-5p	MIMAT0000083	CTSD	1509	Microarray	19088304	Mammary gland
hsa-mir-26b-5p	MIMAT0000083	CTSV	1515	Microarray	19088304	Mammary gland
hsa-mir-26b-5p	MIMAT0000083	CTSZ	1522	Microarray	19088304	Mammary gland
hsa-mir-26b-5p	MIMAT0000083	CXADR	1525	Microarray	19088304	Mammary gland
hsa-mir-26b-5p	MIMAT0000083	CYLC2	1539	Microarray	19088304	Mammary gland
hsa-mir-26b-5p	MIMAT0000083	CYP2D7	1564	Microarray	19088304	Mammary gland
hsa-mir-26b-5p	MIMAT0000083	CYP2D6	1565	Microarray	19088304	Mammary gland
hsa-mir-26b-5p	MIMAT0000083	CYP2F1	1572	Microarray	19088304	Mammary gland
hsa-mir-26b-5p	MIMAT0000083	CYP4A11	1579	Microarray	19088304|27756246	Mammary gland
hsa-mir-26b-5p	MIMAT0000083	CYP11B2	1585	Microarray	19088304	Mammary gland
hsa-mir-26b-5p	MIMAT0000083	CYP24A1	1591	Microarray	19088304	Mammary gland
hsa-mir-26b-5p	MIMAT0000083	CYP27B1	1594	Microarray	19088304	Mammary gland
hsa-mir-26b-5p	MIMAT0000083	DAB2	1601	Microarray	19088304	Mammary gland
hsa-mir-26b-5p	MIMAT0000083	CD55	1604	PAR-CLIP	23592263	Mammary gland
hsa-mir-26b-5p	MIMAT0000083	DCTD	1635	Microarray	19088304	Mammary gland
hsa-mir-26b-5p	MIMAT0000083	DDB2	1643	Microarray	19088304	Mammary gland
hsa-mir-26b-5p	MIMAT0000083	GADD45A	1647	Microarray	19088304	Mammary gland
hsa-mir-26b-5p	MIMAT0000083	DDX3X	1654	PAR-CLIP//Sequencing	20371350|21572407	Mammary gland
hsa-mir-26b-5p	MIMAT0000083	DDX6	1656	Sequencing	20371350	Mammary gland
hsa-mir-26b-5p	MIMAT0000083	DEFA1	1667	Microarray	19088304	Mammary gland
hsa-mir-26b-5p	MIMAT0000083	DEFA3	1668	Microarray	19088304	Mammary gland
hsa-mir-26b-5p	MIMAT0000083	DEFB4A	1673	Microarray	19088304	Mammary gland
hsa-mir-26b-5p	MIMAT0000083	DFNA5	1687	Microarray	19088304	Mammary gland
hsa-mir-26b-5p	MIMAT0000083	DHODH	1723	Microarray	19088304	Mammary gland
hsa-mir-26b-5p	MIMAT0000083	DPYSL3	1809	Microarray	19088304	Mammary gland
hsa-mir-26b-5p	MIMAT0000083	DRD3	1814	Microarray	19088304	Mammary gland
hsa-mir-26b-5p	MIMAT0000083	DSC1	1823	Microarray	19088304	Mammary gland
hsa-mir-26b-5p	MIMAT0000083	SLC26A2	1836	PAR-CLIP	23592263	Mammary gland
hsa-mir-26b-5p	MIMAT0000083	DTNB	1838	Microarray	19088304	Mammary gland
hsa-mir-26b-5p	MIMAT0000083	DUSP1	1843	Microarray	19088304	Mammary gland
hsa-mir-26b-5p	MIMAT0000083	DUSP7	1849	Microarray	19088304	Mammary gland
hsa-mir-26b-5p	MIMAT0000083	DUT	1854	Microarray	19088304	Mammary gland
hsa-mir-26b-5p	MIMAT0000083	DVL3	1857	Microarray	19088304	Mammary gland
hsa-mir-26b-5p	MIMAT0000083	DYRK1A	1859	HITS-CLIP	22473208	Mammary gland
hsa-mir-26b-5p	MIMAT0000083	GPR183	1880	Microarray	19088304	Mammary gland
hsa-mir-26b-5p	MIMAT0000083	ECH1	1891	Microarray	19088304	Mammary gland
hsa-mir-26b-5p	MIMAT0000083	ECT2	1894	Microarray	19088304	Mammary gland
hsa-mir-26b-5p	MIMAT0000083	EDN2	1907	Microarray	19088304	Mammary gland
hsa-mir-26b-5p	MIMAT0000083	EEF1A1	1915	CLASH	23622248	Mammary gland
hsa-mir-26b-5p	MIMAT0000083	EFNA2	1943	Microarray	19088304	Mammary gland
hsa-mir-26b-5p	MIMAT0000083	EFNA4	1945	Microarray	19088304	Mammary gland
hsa-mir-26b-5p	MIMAT0000083	MEGF8	1954	Microarray	19088304	Mammary gland
hsa-mir-26b-5p	MIMAT0000083	EGR3	1960	Microarray	19088304	Mammary gland
hsa-mir-26b-5p	MIMAT0000083	EIF1AX	1964	Microarray	19088304	Mammary gland
hsa-mir-26b-5p	MIMAT0000083	EIF2B1	1967	Microarray	19088304	Mammary gland
hsa-mir-26b-5p	MIMAT0000083	EPHA2	1969	Luciferase reporter assay//qRT-PCR//Western blot	21264258|26843134|26191168|27746866	Mammary gland
hsa-mir-26b-5p	MIMAT0000083	EIF4A1	1973	Microarray	19088304	Mammary gland
hsa-mir-26b-5p	MIMAT0000083	EIF4G2	1982	HITS-CLIP	22473208	Mammary gland
hsa-mir-26b-5p	MIMAT0000083	EIF5	1983	HITS-CLIP	22473208	Mammary gland
hsa-mir-26b-5p	MIMAT0000083	SERPINB1	1992	Microarray	19088304	Mammary gland
hsa-mir-26b-5p	MIMAT0000083	ELAVL2	1993	HITS-CLIP//Sequencing	20371350|22473208	Mammary gland
hsa-mir-26b-5p	MIMAT0000083	ELAVL3	1995	Microarray	19088304	Mammary gland
hsa-mir-26b-5p	MIMAT0000083	ELF4	2000	Microarray	19088304	Mammary gland
hsa-mir-26b-5p	MIMAT0000083	EMP3	2014	Microarray	19088304	Mammary gland
hsa-mir-26b-5p	MIMAT0000083	ENDOG	2021	Microarray	19088304	Mammary gland
hsa-mir-26b-5p	MIMAT0000083	EP300	2033	HITS-CLIP//Microarray	19569050|27418678	Mammary gland
hsa-mir-26b-5p	MIMAT0000083	EPHX1	2052	Microarray	19088304	Mammary gland
hsa-mir-26b-5p	MIMAT0000083	ETF1	2107	PAR-CLIP	23592263|23446348|27292025	Mammary gland
hsa-mir-26b-5p	MIMAT0000083	ETV4	2118	Microarray	19088304	Mammary gland
hsa-mir-26b-5p	MIMAT0000083	EVI2A	2123	Microarray	19088304	Mammary gland
hsa-mir-26b-5p	MIMAT0000083	EXT2	2132	Microarray	19088304	Mammary gland
hsa-mir-26b-5p	MIMAT0000083	EZH2	2146	Luciferase reporter assay//Microarray//QRTPCR//Western blotting	24815696	Mammary gland
hsa-mir-26b-5p	MIMAT0000083	F3	2152	Microarray	19088304	Mammary gland
hsa-mir-26b-5p	MIMAT0000083	F13B	2165	Microarray	19088304	Mammary gland
hsa-mir-26b-5p	MIMAT0000083	FANCC	2176	Microarray	19088304	Mammary gland
hsa-mir-26b-5p	MIMAT0000083	ACSL3	2181	HITS-CLIP	22473208	Mammary gland
hsa-mir-26b-5p	MIMAT0000083	FCGR1B	2210	Microarray	19088304	Mammary gland
hsa-mir-26b-5p	MIMAT0000083	FKTN	2218	HITS-CLIP//Microarray	19088304|23824327	Mammary gland
hsa-mir-26b-5p	MIMAT0000083	FCN2	2220	Microarray	19088304	Mammary gland
hsa-mir-26b-5p	MIMAT0000083	FDFT1	2222	Microarray	19088304	Mammary gland
hsa-mir-26b-5p	MIMAT0000083	FDXR	2232	Microarray	19088304	Mammary gland
hsa-mir-26b-5p	MIMAT0000083	GPC4	2239	Microarray	19088304	Mammary gland
hsa-mir-26b-5p	MIMAT0000083	FES	2242	Microarray	19088304	Mammary gland
hsa-mir-26b-5p	MIMAT0000083	FGF9	2254	Microarray	19088304	Mammary gland
hsa-mir-26b-5p	MIMAT0000083	FGFR3	2261	Microarray	19088304	Mammary gland
hsa-mir-26b-5p	MIMAT0000083	FH	2271	Luciferase reporter assay//qRT-PCR//Western blot	26078955	Mammary gland
hsa-mir-26b-5p	MIMAT0000083	VEGFD	2277	Microarray	19088304	Mammary gland
hsa-mir-26b-5p	MIMAT0000083	FKBP1B	2281	Sequencing	20371350	Mammary gland
hsa-mir-26b-5p	MIMAT0000083	FKBP2	2286	Microarray	19088304	Mammary gland
hsa-mir-26b-5p	MIMAT0000083	FOXG1	2290	Microarray	19088304	Mammary gland
hsa-mir-26b-5p	MIMAT0000083	FOXF2	2295	Microarray	19088304	Mammary gland
hsa-mir-26b-5p	MIMAT0000083	FOXE1	2304	Microarray	19088304	Mammary gland
hsa-mir-26b-5p	MIMAT0000083	FOXM1	2305	Microarray	19088304	Mammary gland
hsa-mir-26b-5p	MIMAT0000083	FOXD2	2306	Microarray	19088304	Mammary gland
hsa-mir-26b-5p	MIMAT0000083	FMO3	2328	Microarray	19088304	Mammary gland
hsa-mir-26b-5p	MIMAT0000083	FN1	2335	Microarray	19088304	Mammary gland
hsa-mir-26b-5p	MIMAT0000083	FOLH1	2346	Microarray	19088304	Mammary gland
hsa-mir-26b-5p	MIMAT0000083	FOLR2	2350	Microarray	19088304	Mammary gland
hsa-mir-26b-5p	MIMAT0000083	FPR1	2357	HITS-CLIP	23824327	Mammary gland
hsa-mir-26b-5p	MIMAT0000083	FTH1	2495	Microarray	19088304	Mammary gland
hsa-mir-26b-5p	MIMAT0000083	FUT8	2530	Microarray	19088304	Mammary gland
hsa-mir-26b-5p	MIMAT0000083	G6PD	2539	Microarray	19088304	Mammary gland
hsa-mir-26b-5p	MIMAT0000083	GABBR1	2550	Microarray	19088304	Mammary gland
hsa-mir-26b-5p	MIMAT0000083	GABRA3	2556	Microarray	19088304	Mammary gland
hsa-mir-26b-5p	MIMAT0000083	GABRB3	2562	Microarray	19088304	Mammary gland
hsa-mir-26b-5p	MIMAT0000083	GABRE	2564	Microarray	19088304	Mammary gland
hsa-mir-26b-5p	MIMAT0000083	GABRG3	2567	Microarray	19088304	Mammary gland
hsa-mir-26b-5p	MIMAT0000083	GALK1	2584	Microarray	19088304	Mammary gland
hsa-mir-26b-5p	MIMAT0000083	GALNT3	2591	PAR-CLIP	22012620	Mammary gland
hsa-mir-26b-5p	MIMAT0000083	GALT	2592	Microarray	19088304	Mammary gland
hsa-mir-26b-5p	MIMAT0000083	GAS2	2620	Microarray	19088304	Mammary gland
hsa-mir-26b-5p	MIMAT0000083	GATA2	2624	Microarray	19088304	Mammary gland
hsa-mir-26b-5p	MIMAT0000083	GATA4	2626	Immunocytochemistry//Luciferase reporter assay//Northern blot//qRT-PCR//Western blot	22219180	Mammary gland
hsa-mir-26b-5p	MIMAT0000083	GBP2	2634	Microarray	19088304	Mammary gland
hsa-mir-26b-5p	MIMAT0000083	GCH1	2643	Microarray	19088304	Mammary gland
hsa-mir-26b-5p	MIMAT0000083	GCNT2	2651	Microarray	19088304	Mammary gland
hsa-mir-26b-5p	MIMAT0000083	GDF10	2662	Microarray	19088304	Mammary gland
hsa-mir-26b-5p	MIMAT0000083	GDI1	2664	Microarray	19088304	Mammary gland
hsa-mir-26b-5p	MIMAT0000083	GEM	2669	Microarray	19088304	Mammary gland
hsa-mir-26b-5p	MIMAT0000083	GHSR	2693	Microarray	19088304	Mammary gland
hsa-mir-26b-5p	MIMAT0000083	GJA5	2702	Microarray	19088304	Mammary gland
hsa-mir-26b-5p	MIMAT0000083	GLI2	2736	Microarray	19088304	Mammary gland
hsa-mir-26b-5p	MIMAT0000083	GLRX	2745	Microarray	19088304	Mammary gland
hsa-mir-26b-5p	MIMAT0000083	GNB3	2784	Microarray	19088304	Mammary gland
hsa-mir-26b-5p	MIMAT0000083	GNRHR	2798	Microarray	19088304	Mammary gland
hsa-mir-26b-5p	MIMAT0000083	GP1BB	2812	Microarray	19088304	Mammary gland
hsa-mir-26b-5p	MIMAT0000083	GPR1	2825	Microarray	19088304	Mammary gland
hsa-mir-26b-5p	MIMAT0000083	GPR17	2840	Microarray	19088304	Mammary gland
hsa-mir-26b-5p	MIMAT0000083	GPR22	2845	Microarray	19088304	Mammary gland
hsa-mir-26b-5p	MIMAT0000083	GPR27	2850	Microarray	19088304	Mammary gland
hsa-mir-26b-5p	MIMAT0000083	MLNR	2862	Microarray	19088304	Mammary gland
hsa-mir-26b-5p	MIMAT0000083	GPR39	2863	Microarray	19088304	Mammary gland
hsa-mir-26b-5p	MIMAT0000083	GPX4	2879	Microarray	19088304	Mammary gland
hsa-mir-26b-5p	MIMAT0000083	GRB7	2886	Microarray	19088304	Mammary gland
hsa-mir-26b-5p	MIMAT0000083	GRB14	2888	Microarray	19088304	Mammary gland
hsa-mir-26b-5p	MIMAT0000083	GRIK2	2898	Microarray	19088304	Mammary gland
hsa-mir-26b-5p	MIMAT0000083	GRM8	2918	Microarray	19088304	Mammary gland
hsa-mir-26b-5p	MIMAT0000083	GSK3B	2932	PAR-CLIP	21572407|20371350	Mammary gland
hsa-mir-26b-5p	MIMAT0000083	GSR	2936	Sequencing	20371350	Mammary gland
hsa-mir-26b-5p	MIMAT0000083	GSTA1	2938	Microarray	19088304	Mammary gland
hsa-mir-26b-5p	MIMAT0000083	GSTP1	2950	Microarray	19088304	Mammary gland
hsa-mir-26b-5p	MIMAT0000083	GSTT2	2953	Microarray	19088304	Mammary gland
hsa-mir-26b-5p	MIMAT0000083	GTF2A1	2957	PAR-CLIP	23592263|24398324|22012620|20371350	Mammary gland
hsa-mir-26b-5p	MIMAT0000083	GTF2A2	2958	Microarray	19088304	Mammary gland
hsa-mir-26b-5p	MIMAT0000083	GUSB	2990	Microarray	19088304	Mammary gland
hsa-mir-26b-5p	MIMAT0000083	GYS1	2997	Microarray	19088304	Mammary gland
hsa-mir-26b-5p	MIMAT0000083	HIST1H1D	3007	Microarray	19088304	Mammary gland
hsa-mir-26b-5p	MIMAT0000083	HAGH	3029	Microarray	19088304	Mammary gland
hsa-mir-26b-5p	MIMAT0000083	HADH	3033	Microarray	19088304	Mammary gland
hsa-mir-26b-5p	MIMAT0000083	HAS2	3037	Luciferase reporter assay	26887530	Mammary gland
hsa-mir-26b-5p	MIMAT0000083	HTT	3064	Microarray	19088304	Mammary gland
hsa-mir-26b-5p	MIMAT0000083	HEXA	3073	Microarray	19088304	Mammary gland
hsa-mir-26b-5p	MIMAT0000083	HEXB	3074	Microarray	19088304	Mammary gland
hsa-mir-26b-5p	MIMAT0000083	HGD	3081	Microarray	19088304	Mammary gland
hsa-mir-26b-5p	MIMAT0000083	HGF	3082	ELISA//Immunohistochemistry//Luciferase reporter assay//qRT-PCR//Western blot	28393839	Mammary gland
hsa-mir-26b-5p	MIMAT0000083	UBE2K	3093	Microarray	19088304	Mammary gland
hsa-mir-26b-5p	MIMAT0000083	HLA-DQB2	3120	Microarray	19088304	Mammary gland
hsa-mir-26b-5p	MIMAT0000083	HMGB1	3146	CLASH	23622248	Mammary gland
hsa-mir-26b-5p	MIMAT0000083	HMOX1	3162	Microarray	19088304	Mammary gland
hsa-mir-26b-5p	MIMAT0000083	TLX1	3195	Microarray	19088304	Mammary gland
hsa-mir-26b-5p	MIMAT0000083	HOXA9	3205	Sequencing	20371350	Mammary gland
hsa-mir-26b-5p	MIMAT0000083	HOXB1	3211	Microarray	19088304	Mammary gland
hsa-mir-26b-5p	MIMAT0000083	HOXB7	3217	Microarray	19088304	Mammary gland
hsa-mir-26b-5p	MIMAT0000083	HOXC4	3221	Microarray	19088304	Mammary gland
hsa-mir-26b-5p	MIMAT0000083	HSD3B1	3283	Microarray	19088304	Mammary gland
hsa-mir-26b-5p	MIMAT0000083	HSD11B1	3290	Microarray	19088304	Mammary gland
hsa-mir-26b-5p	MIMAT0000083	HSD17B2	3294	Microarray	19088304	Mammary gland
hsa-mir-26b-5p	MIMAT0000083	HSF1	3297	Microarray	19088304	Mammary gland
hsa-mir-26b-5p	MIMAT0000083	HSF2	3298	Microarray	19088304	Mammary gland
hsa-mir-26b-5p	MIMAT0000083	HSF4	3299	Microarray	19088304	Mammary gland
hsa-mir-26b-5p	MIMAT0000083	HSPA1L	3305	Microarray	19088304	Mammary gland
hsa-mir-26b-5p	MIMAT0000083	HSPA4	3308	Microarray	19088304	Mammary gland
hsa-mir-26b-5p	MIMAT0000083	HSPA8	3312	PAR-CLIP	26701625	Mammary gland
hsa-mir-26b-5p	MIMAT0000083	IGSF3	3321	Microarray	19088304	Mammary gland
hsa-mir-26b-5p	MIMAT0000083	HSPD1	3329	HITS-CLIP	23824327	Mammary gland
hsa-mir-26b-5p	MIMAT0000083	IAPP	3375	Microarray	19088304	Mammary gland
hsa-mir-26b-5p	MIMAT0000083	IBSP	3381	Microarray	19088304	Mammary gland
hsa-mir-26b-5p	MIMAT0000083	MRPL58	3396	Microarray	19088304	Mammary gland
hsa-mir-26b-5p	MIMAT0000083	ID1	3397	Microarray	19088304	Mammary gland
hsa-mir-26b-5p	MIMAT0000083	IDH2	3418	Microarray	19088304	Mammary gland
hsa-mir-26b-5p	MIMAT0000083	IDI1	3422	Microarray	19088304	Mammary gland
hsa-mir-26b-5p	MIMAT0000083	CFI	3426	Microarray	19088304	Mammary gland
hsa-mir-26b-5p	MIMAT0000083	IFI16	3428	Microarray	19088304	Mammary gland
hsa-mir-26b-5p	MIMAT0000083	IFNG	3458	Microarray	19088304	Mammary gland
hsa-mir-26b-5p	MIMAT0000083	IFNGR2	3460	Microarray	19088304	Mammary gland
hsa-mir-26b-5p	MIMAT0000083	IFRD1	3475	Microarray	19088304	Mammary gland
hsa-mir-26b-5p	MIMAT0000083	IGF1	3479	Luciferase reporter assay	26847596	Mammary gland
hsa-mir-26b-5p	MIMAT0000083	IGF1R	3480	Luciferase reporter assay	24161401	Mammary gland
hsa-mir-26b-5p	MIMAT0000083	IGF2R	3482	Microarray	19088304	Mammary gland
hsa-mir-26b-5p	MIMAT0000083	IGFBP4	3487	Microarray	19088304	Mammary gland
hsa-mir-26b-5p	MIMAT0000083	CYR61	3491	Microarray	19088304	Mammary gland
hsa-mir-26b-5p	MIMAT0000083	IGHMBP2	3508	Microarray	19088304	Mammary gland
hsa-mir-26b-5p	MIMAT0000083	IL3	3562	Microarray	19088304	Mammary gland
hsa-mir-26b-5p	MIMAT0000083	IL7R	3575	Microarray	19088304	Mammary gland
hsa-mir-26b-5p	MIMAT0000083	CXCR1	3577	Microarray	19088304	Mammary gland
hsa-mir-26b-5p	MIMAT0000083	IL12A	3592	Microarray	19088304	Mammary gland
hsa-mir-26b-5p	MIMAT0000083	IL13RA2	3598	Microarray	19088304	Mammary gland
hsa-mir-26b-5p	MIMAT0000083	IMPG1	3617	Microarray	19088304	Mammary gland
hsa-mir-26b-5p	MIMAT0000083	ING2	3622	Microarray	19088304	Mammary gland
hsa-mir-26b-5p	MIMAT0000083	INHA	3623	Microarray	19088304	Mammary gland
hsa-mir-26b-5p	MIMAT0000083	INPP5A	3632	Microarray	19088304	Mammary gland
hsa-mir-26b-5p	MIMAT0000083	INPP5B	3633	Microarray	19088304	Mammary gland
hsa-mir-26b-5p	MIMAT0000083	INPP5D	3635	Microarray	19088304	Mammary gland
hsa-mir-26b-5p	MIMAT0000083	INSL4	3641	Microarray	19088304	Mammary gland
hsa-mir-26b-5p	MIMAT0000083	INSR	3643	Microarray	19088304	Mammary gland
hsa-mir-26b-5p	MIMAT0000083	IRF4	3662	HITS-CLIP	22473208	Mammary gland
hsa-mir-26b-5p	MIMAT0000083	ITGA2	3673	PAR-CLIP	27292025	Mammary gland
hsa-mir-26b-5p	MIMAT0000083	ITGA3	3675	Microarray	19088304	Mammary gland
hsa-mir-26b-5p	MIMAT0000083	ITGAX	3687	Microarray	19088304	Mammary gland
hsa-mir-26b-5p	MIMAT0000083	ITGB2	3689	Microarray	19088304	Mammary gland
hsa-mir-26b-5p	MIMAT0000083	JARID2	3720	Sequencing	20371350	Mammary gland
hsa-mir-26b-5p	MIMAT0000083	JUN	3725	Microarray	19088304	Mammary gland
hsa-mir-26b-5p	MIMAT0000083	KCNA5	3741	Microarray	19088304	Mammary gland
hsa-mir-26b-5p	MIMAT0000083	KCND1	3750	Microarray	19088304	Mammary gland
hsa-mir-26b-5p	MIMAT0000083	KCNF1	3754	Microarray	19088304	Mammary gland
hsa-mir-26b-5p	MIMAT0000083	KCNN2	3781	Microarray	19088304	Mammary gland
hsa-mir-26b-5p	MIMAT0000083	KCNQ2	3785	Microarray	19088304	Mammary gland
hsa-mir-26b-5p	MIMAT0000083	KHK	3795	Microarray	19088304	Mammary gland
hsa-mir-26b-5p	MIMAT0000083	KIFC3	3801	Microarray	19088304	Mammary gland
hsa-mir-26b-5p	MIMAT0000083	KLRC1	3821	Microarray	19088304	Mammary gland
hsa-mir-26b-5p	MIMAT0000083	KLRC2	3822	Microarray	19088304	Mammary gland
hsa-mir-26b-5p	MIMAT0000083	KPNA2	3838	Immunohistochemistry//Luciferase reporter assay//PAR-CLIP//qRT-PCR//Western blot	23592263|24398324|22012620|21572407|20371350|26204489|27078844|27292025	Mammary gland
hsa-mir-26b-5p	MIMAT0000083	KRT4	3851	Microarray	19088304	Mammary gland
hsa-mir-26b-5p	MIMAT0000083	KRT8	3856	Microarray	19088304	Mammary gland
hsa-mir-26b-5p	MIMAT0000083	KRT18	3875	Microarray	19088304	Mammary gland
hsa-mir-26b-5p	MIMAT0000083	KRT32	3882	Microarray	19088304	Mammary gland
hsa-mir-26b-5p	MIMAT0000083	L1CAM	3897	Microarray	19088304	Mammary gland
hsa-mir-26b-5p	MIMAT0000083	LAMA3	3909	Microarray	19088304	Mammary gland
hsa-mir-26b-5p	MIMAT0000083	LCAT	3931	Microarray	19088304	Mammary gland
hsa-mir-26b-5p	MIMAT0000083	LETM1	3954	Microarray	19088304	Mammary gland
hsa-mir-26b-5p	MIMAT0000083	LIF	3976	Microarray	19088304	Mammary gland
hsa-mir-26b-5p	MIMAT0000083	LIG1	3978	Microarray	19088304	Mammary gland
hsa-mir-26b-5p	MIMAT0000083	LIG4	3981	Microarray	19088304	Mammary gland
hsa-mir-26b-5p	MIMAT0000083	LMNB1	4001	Microarray	19088304	Mammary gland
hsa-mir-26b-5p	MIMAT0000083	PRICKLE3	4007	Microarray	19088304	Mammary gland
hsa-mir-26b-5p	MIMAT0000083	LOXL2	4017	PAR-CLIP	23592263	Mammary gland
hsa-mir-26b-5p	MIMAT0000083	LRP4	4038	Microarray	19088304	Mammary gland
hsa-mir-26b-5p	MIMAT0000083	LRPAP1	4043	Microarray	19088304	Mammary gland
hsa-mir-26b-5p	MIMAT0000083	LSAMP	4045	Microarray	19088304	Mammary gland
hsa-mir-26b-5p	MIMAT0000083	LTA4H	4048	Microarray	19088304	Mammary gland
hsa-mir-26b-5p	MIMAT0000083	LYZ	4069	Microarray	19088304	Mammary gland
hsa-mir-26b-5p	MIMAT0000083	MAD2L1	4085	PAR-CLIP	22012620	Mammary gland
hsa-mir-26b-5p	MIMAT0000083	SMAD1	4086	Luciferase reporter assay	27027434	Mammary gland
hsa-mir-26b-5p	MIMAT0000083	SMAD6	4091	Microarray	19088304	Mammary gland
hsa-mir-26b-5p	MIMAT0000083	SMAD7	4092	Microarray	19088304	Mammary gland
hsa-mir-26b-5p	MIMAT0000083	MAFG	4097	Microarray	19088304	Mammary gland
hsa-mir-26b-5p	MIMAT0000083	MAGEA9	4108	Microarray	19088304	Mammary gland
hsa-mir-26b-5p	MIMAT0000083	MAGEA11	4110	Microarray	19088304	Mammary gland
hsa-mir-26b-5p	MIMAT0000083	MAN2A1	4124	HITS-CLIP//PAR-CLIP	22473208|21572407	Mammary gland
hsa-mir-26b-5p	MIMAT0000083	MAP1B	4131	PAR-CLIP	22012620	Mammary gland
hsa-mir-26b-5p	MIMAT0000083	MAT2A	4144	HITS-CLIP//PAR-CLIP//Sequencing	20371350|22473208|24398324|23446348|22012620|21572407	Mammary gland
hsa-mir-26b-5p	MIMAT0000083	MATN3	4148	Microarray	19088304	Mammary gland
hsa-mir-26b-5p	MIMAT0000083	MB	4151	Microarray	19088304	Mammary gland
hsa-mir-26b-5p	MIMAT0000083	MCC	4163	Microarray	19088304	Mammary gland
hsa-mir-26b-5p	MIMAT0000083	MCL1	4170	Sequencing	20371350	Mammary gland
hsa-mir-26b-5p	MIMAT0000083	MCM3	4172	Microarray	19088304	Mammary gland
hsa-mir-26b-5p	MIMAT0000083	MDH1	4190	Microarray	19088304	Mammary gland
hsa-mir-26b-5p	MIMAT0000083	MDM2	4193	HITS-CLIP//PAR-CLIP//Sequencing	20371350|23592263|24398324|23446348|21572407	Mammary gland
hsa-mir-26b-5p	MIMAT0000083	MEF2C	4208	Microarray	19088304	Mammary gland
hsa-mir-26b-5p	MIMAT0000083	MEF2D	4209	Microarray	19088304	Mammary gland
hsa-mir-26b-5p	MIMAT0000083	RAB8A	4218	Microarray	19088304	Mammary gland
hsa-mir-26b-5p	MIMAT0000083	MEP1A	4224	Microarray	19088304	Mammary gland
hsa-mir-26b-5p	MIMAT0000083	MGP	4256	Microarray	19088304	Mammary gland
hsa-mir-26b-5p	MIMAT0000083	MGST3	4259	Microarray	19088304	Mammary gland
hsa-mir-26b-5p	MIMAT0000083	CXCL9	4283	Microarray	19088304	Mammary gland
hsa-mir-26b-5p	MIMAT0000083	TRPM1	4308	Microarray	19088304	Mammary gland
hsa-mir-26b-5p	MIMAT0000083	MME	4311	Microarray	19088304	Mammary gland
hsa-mir-26b-5p	MIMAT0000083	MMP8	4317	Microarray	19088304	Mammary gland
hsa-mir-26b-5p	MIMAT0000083	MMP10	4319	Microarray	19088304	Mammary gland
hsa-mir-26b-5p	MIMAT0000083	ALDH6A1	4329	HITS-CLIP	23824327	Mammary gland
hsa-mir-26b-5p	MIMAT0000083	MNAT1	4331	Microarray	19088304	Mammary gland
hsa-mir-26b-5p	MIMAT0000083	MNDA	4332	Microarray	19088304	Mammary gland
hsa-mir-26b-5p	MIMAT0000083	MPI	4351	Microarray	19088304	Mammary gland
hsa-mir-26b-5p	MIMAT0000083	MPV17	4358	Microarray	19088304	Mammary gland
hsa-mir-26b-5p	MIMAT0000083	MT1M	4499	Microarray	19088304	Mammary gland
hsa-mir-26b-5p	MIMAT0000083	COX2	4513	Luciferase reporter assay//qRT-PCR//Western blot	25483152	Mammary gland
hsa-mir-26b-5p	MIMAT0000083	MTCP1	4515	Microarray	19088304	Mammary gland
hsa-mir-26b-5p	MIMAT0000083	MTX1	4580	Microarray	19088304	Mammary gland
hsa-mir-26b-5p	MIMAT0000083	MUC7	4589	Microarray	19088304	Mammary gland
hsa-mir-26b-5p	MIMAT0000083	MVD	4597	Microarray	19088304	Mammary gland
hsa-mir-26b-5p	MIMAT0000083	MXI1	4601	Microarray	19088304	Mammary gland
hsa-mir-26b-5p	MIMAT0000083	MYBPC1	4604	Microarray	19088304	Mammary gland
hsa-mir-26b-5p	MIMAT0000083	MYOG	4656	Microarray	19088304	Mammary gland
hsa-mir-26b-5p	MIMAT0000083	HNRNPM	4670	Microarray	19088304	Mammary gland
hsa-mir-26b-5p	MIMAT0000083	NAP1L1	4673	CLASH	23622248	Mammary gland
hsa-mir-26b-5p	MIMAT0000083	NCAM2	4685	Microarray	19088304	Mammary gland
hsa-mir-26b-5p	MIMAT0000083	NCBP1	4686	Microarray	19088304	Mammary gland
hsa-mir-26b-5p	MIMAT0000083	NDUFA1	4694	Microarray	19088304	Mammary gland
hsa-mir-26b-5p	MIMAT0000083	NDUFA5	4698	Microarray	19088304	Mammary gland
hsa-mir-26b-5p	MIMAT0000083	NDUFB1	4707	Microarray	19088304	Mammary gland
hsa-mir-26b-5p	MIMAT0000083	NDUFB4	4710	Microarray	19088304	Mammary gland
hsa-mir-26b-5p	MIMAT0000083	NDUFB5	4711	Microarray	19088304	Mammary gland
hsa-mir-26b-5p	MIMAT0000083	NDUFS8	4728	Microarray	19088304	Mammary gland
hsa-mir-26b-5p	MIMAT0000083	NFE2L2	4780	Microarray	19088304	Mammary gland
hsa-mir-26b-5p	MIMAT0000083	NFKB1	4790	Microarray	19088304	Mammary gland
hsa-mir-26b-5p	MIMAT0000083	NFKBIE	4794	Microarray	19088304	Mammary gland
hsa-mir-26b-5p	MIMAT0000083	NKX2-2	4821	Microarray	19088304	Mammary gland
hsa-mir-26b-5p	MIMAT0000083	NOP2	4839	Microarray	19088304	Mammary gland
hsa-mir-26b-5p	MIMAT0000083	CNOT4	4850	Sequencing	20371350	Mammary gland
hsa-mir-26b-5p	MIMAT0000083	NRDC	4898	Microarray	19088304	Mammary gland
hsa-mir-26b-5p	MIMAT0000083	NSF	4905	Microarray	19088304	Mammary gland
hsa-mir-26b-5p	MIMAT0000083	NTSR1	4923	Microarray	19088304	Mammary gland
hsa-mir-26b-5p	MIMAT0000083	NUCB2	4925	Microarray	19088304	Mammary gland
hsa-mir-26b-5p	MIMAT0000083	NVL	4931	Microarray	19088304	Mammary gland
hsa-mir-26b-5p	MIMAT0000083	OAZ1	4946	Microarray	19088304	Mammary gland
hsa-mir-26b-5p	MIMAT0000083	OAZ2	4947	Microarray	19088304	Mammary gland
hsa-mir-26b-5p	MIMAT0000083	ODF2	4957	Microarray	19088304	Mammary gland
hsa-mir-26b-5p	MIMAT0000083	OTC	5009	Microarray	19088304	Mammary gland
hsa-mir-26b-5p	MIMAT0000083	OXA1L	5018	Microarray	19088304	Mammary gland
hsa-mir-26b-5p	MIMAT0000083	OXCT1	5019	Microarray	19088304	Mammary gland
hsa-mir-26b-5p	MIMAT0000083	P2RY6	5031	Microarray	19088304	Mammary gland
hsa-mir-26b-5p	MIMAT0000083	SERPINB2	5055	Microarray	19088304	Mammary gland
hsa-mir-26b-5p	MIMAT0000083	PAK1	5058	Microarray	19088304	Mammary gland
hsa-mir-26b-5p	MIMAT0000083	PAPPA	5069	Microarray	19088304	Mammary gland
hsa-mir-26b-5p	MIMAT0000083	PRKN	5071	Microarray	19088304	Mammary gland
hsa-mir-26b-5p	MIMAT0000083	PBX3	5090	Microarray	19088304	Mammary gland
hsa-mir-26b-5p	MIMAT0000083	PCCA	5095	Microarray	19088304	Mammary gland
hsa-mir-26b-5p	MIMAT0000083	PCCB	5096	Microarray	19088304	Mammary gland
hsa-mir-26b-5p	MIMAT0000083	PCK1	5105	HITS-CLIP	28735896	Mammary gland
hsa-mir-26b-5p	MIMAT0000083	PCNA	5111	Microarray	19088304	Mammary gland
hsa-mir-26b-5p	MIMAT0000083	PCNT	5116	Microarray	19088304	Mammary gland
hsa-mir-26b-5p	MIMAT0000083	PCSK1	5122	Microarray	19088304	Mammary gland
hsa-mir-26b-5p	MIMAT0000083	CDK18	5129	Microarray	19088304	Mammary gland
hsa-mir-26b-5p	MIMAT0000083	PDE4A	5141	Luciferase reporter assay//qRT-PCR//Western blot	26493444	Mammary gland
hsa-mir-26b-5p	MIMAT0000083	PDE4B	5142	HITS-CLIP	22473208	Mammary gland
hsa-mir-26b-5p	MIMAT0000083	PDE4C	5143	HITS-CLIP	23824327	Mammary gland
hsa-mir-26b-5p	MIMAT0000083	PDGFB	5155	Microarray	19088304	Mammary gland
hsa-mir-26b-5p	MIMAT0000083	PDGFRA	5156	Microarray	19088304	Mammary gland
hsa-mir-26b-5p	MIMAT0000083	PDGFRL	5157	Microarray	19088304	Mammary gland
hsa-mir-26b-5p	MIMAT0000083	PDHA2	5161	Microarray	19088304	Mammary gland
hsa-mir-26b-5p	MIMAT0000083	PDK1	5163	Microarray	19088304	Mammary gland
hsa-mir-26b-5p	MIMAT0000083	PDK4	5166	Microarray	19088304	Mammary gland
hsa-mir-26b-5p	MIMAT0000083	SLC26A4	5172	Microarray	19088304	Mammary gland
hsa-mir-26b-5p	MIMAT0000083	PFDN5	5204	Microarray	19088304	Mammary gland
hsa-mir-26b-5p	MIMAT0000083	PFKFB3	5209	Microarray	19088304	Mammary gland
hsa-mir-26b-5p	MIMAT0000083	PFKP	5214	Microarray	19088304	Mammary gland
hsa-mir-26b-5p	MIMAT0000083	PFN2	5217	Microarray	19088304	Mammary gland
hsa-mir-26b-5p	MIMAT0000083	CDK14	5218	Microarray	19088304	Mammary gland
hsa-mir-26b-5p	MIMAT0000083	PHKA2	5256	Microarray	19088304	Mammary gland
hsa-mir-26b-5p	MIMAT0000083	SERPINB5	5268	Microarray	19088304	Mammary gland
hsa-mir-26b-5p	MIMAT0000083	SERPINI2	5276	Microarray	19088304	Mammary gland
hsa-mir-26b-5p	MIMAT0000083	PIGA	5277	Microarray	19088304	Mammary gland
hsa-mir-26b-5p	MIMAT0000083	PIM1	5292	HITS-CLIP	22473208	Mammary gland
hsa-mir-26b-5p	MIMAT0000083	PIK3CG	5294	Microarray	19088304	Mammary gland
hsa-mir-26b-5p	MIMAT0000083	PKD2	5311	Microarray	19088304	Mammary gland
hsa-mir-26b-5p	MIMAT0000083	PLAG1	5324	Microarray	19088304	Mammary gland
hsa-mir-26b-5p	MIMAT0000083	PLCB2	5330	Microarray	19088304	Mammary gland
hsa-mir-26b-5p	MIMAT0000083	PLCB4	5332	Microarray	19088304	Mammary gland
hsa-mir-26b-5p	MIMAT0000083	PLOD2	5352	Luciferase reporter assay//Microarray	19088304|27310702	Mammary gland
hsa-mir-26b-5p	MIMAT0000083	PLS1	5357	Microarray	19088304	Mammary gland
hsa-mir-26b-5p	MIMAT0000083	PLXNA2	5362	Microarray	19088304	Mammary gland
hsa-mir-26b-5p	MIMAT0000083	PMAIP1	5366	PAR-CLIP//Sequencing	20371350|23446348|22012620|21572407	Mammary gland
hsa-mir-26b-5p	MIMAT0000083	PNOC	5368	Microarray	19088304	Mammary gland
hsa-mir-26b-5p	MIMAT0000083	PMP22	5376	Microarray	19088304	Mammary gland
hsa-mir-26b-5p	MIMAT0000083	PNMT	5409	Microarray	19088304	Mammary gland
hsa-mir-26b-5p	MIMAT0000083	UBL3	5412	Microarray	19088304	Mammary gland
hsa-mir-26b-5p	MIMAT0000083	PODXL	5420	Microarray	19088304	Mammary gland
hsa-mir-26b-5p	MIMAT0000083	POLA1	5422	Microarray	19088304	Mammary gland
hsa-mir-26b-5p	MIMAT0000083	POLG	5428	Microarray	19088304	Mammary gland
hsa-mir-26b-5p	MIMAT0000083	POLR2E	5434	HITS-CLIP	19536157	Mammary gland
hsa-mir-26b-5p	MIMAT0000083	POLR2F	5435	Microarray	19088304	Mammary gland
hsa-mir-26b-5p	MIMAT0000083	POLR2G	5436	Microarray	19088304	Mammary gland
hsa-mir-26b-5p	MIMAT0000083	POLR2H	5437	Microarray	19088304	Mammary gland
hsa-mir-26b-5p	MIMAT0000083	POU2F1	5451	Microarray	19088304	Mammary gland
hsa-mir-26b-5p	MIMAT0000083	POU4F1	5457	Microarray	19088304	Mammary gland
hsa-mir-26b-5p	MIMAT0000083	POU4F3	5459	Microarray	19088304	Mammary gland
hsa-mir-26b-5p	MIMAT0000083	PPAT	5471	Microarray	19088304	Mammary gland
hsa-mir-26b-5p	MIMAT0000083	PPIC	5480	Microarray	19088304	Mammary gland
hsa-mir-26b-5p	MIMAT0000083	PPP1CC	5501	CLASH	23622248	Mammary gland
hsa-mir-26b-5p	MIMAT0000083	PPP2R2A	5520	Microarray	19088304	Mammary gland
hsa-mir-26b-5p	MIMAT0000083	PPP2R5D	5528	PAR-CLIP	22012620|20371350	Mammary gland
hsa-mir-26b-5p	MIMAT0000083	PPP3R1	5534	Sequencing	20371350	Mammary gland
hsa-mir-26b-5p	MIMAT0000083	PPT1	5538	Microarray	19088304	Mammary gland
hsa-mir-26b-5p	MIMAT0000083	SRGN	5552	Microarray	19088304	Mammary gland
hsa-mir-26b-5p	MIMAT0000083	PRKAA1	5562	HITS-CLIP	22473208	Mammary gland
hsa-mir-26b-5p	MIMAT0000083	PKIA	5569	Microarray	19088304	Mammary gland
hsa-mir-26b-5p	MIMAT0000083	PRKCD	5580	HITS-CLIP	22473208	Mammary gland
hsa-mir-26b-5p	MIMAT0000083	PKN1	5585	Microarray	19088304	Mammary gland
hsa-mir-26b-5p	MIMAT0000083	MAPK6	5597	PAR-CLIP	22100165	Mammary gland
hsa-mir-26b-5p	MIMAT0000083	PRKX	5613	HITS-CLIP	19536157	Mammary gland
hsa-mir-26b-5p	MIMAT0000083	PRPS2	5634	Microarray	19088304	Mammary gland
hsa-mir-26b-5p	MIMAT0000083	LGMN	5641	Microarray	19088304	Mammary gland
hsa-mir-26b-5p	MIMAT0000083	HTRA1	5654	Microarray	19088304	Mammary gland
hsa-mir-26b-5p	MIMAT0000083	PSMB7	5695	Microarray	19088304	Mammary gland
hsa-mir-26b-5p	MIMAT0000083	PSMB8	5696	Microarray	19088304	Mammary gland
hsa-mir-26b-5p	MIMAT0000083	PSMC1	5700	Microarray	19088304	Mammary gland
hsa-mir-26b-5p	MIMAT0000083	PSMC4	5704	Microarray	19088304	Mammary gland
hsa-mir-26b-5p	MIMAT0000083	PSMC6	5706	Microarray	19088304	Mammary gland
hsa-mir-26b-5p	MIMAT0000083	PSMD5	5711	Microarray	19088304	Mammary gland
hsa-mir-26b-5p	MIMAT0000083	PSMD7	5713	Microarray	19088304	Mammary gland
hsa-mir-26b-5p	MIMAT0000083	PSME1	5720	Microarray	19088304	Mammary gland
hsa-mir-26b-5p	MIMAT0000083	PTEN	5728	Luciferase reporter assay//qRT-PCR	24161401|24140453|26538296	Mammary gland
hsa-mir-26b-5p	MIMAT0000083	PTGS2	5743	Luciferase reporter assay//qRT-PCR//Reporter assay//Western blot	20100477|23374284|27769043	Mammary gland
hsa-mir-26b-5p	MIMAT0000083	PTPN1	5770	Microarray	19088304	Mammary gland
hsa-mir-26b-5p	MIMAT0000083	PTPRJ	5795	Microarray	19088304	Mammary gland
hsa-mir-26b-5p	MIMAT0000083	PTPRO	5800	Microarray	19088304	Mammary gland
hsa-mir-26b-5p	MIMAT0000083	PVALB	5816	Microarray	19088304	Mammary gland
hsa-mir-26b-5p	MIMAT0000083	ABCD4	5826	Microarray	19088304	Mammary gland
hsa-mir-26b-5p	MIMAT0000083	QARS	5859	Microarray	19088304	Mammary gland
hsa-mir-26b-5p	MIMAT0000083	QDPR	5860	Microarray	19088304	Mammary gland
hsa-mir-26b-5p	MIMAT0000083	RAB3A	5864	Microarray	19088304	Mammary gland
hsa-mir-26b-5p	MIMAT0000083	RAB27A	5873	Microarray	19088304	Mammary gland
hsa-mir-26b-5p	MIMAT0000083	RABGGTA	5875	Microarray	19088304	Mammary gland
hsa-mir-26b-5p	MIMAT0000083	RAD51C	5889	Microarray	19088304	Mammary gland
hsa-mir-26b-5p	MIMAT0000083	RAD51D	5892	Microarray	19088304	Mammary gland
hsa-mir-26b-5p	MIMAT0000083	RAP1B	5908	Microarray	19088304	Mammary gland
hsa-mir-26b-5p	MIMAT0000083	RASGRF1	5923	Microarray	19088304	Mammary gland
hsa-mir-26b-5p	MIMAT0000083	RB1	5925	Luciferase reporter assay//qRT-PCR//Western blot	24027266	Mammary gland
hsa-mir-26b-5p	MIMAT0000083	RBM3	5935	Microarray	19088304	Mammary gland
hsa-mir-26b-5p	MIMAT0000083	RBMS2	5939	Microarray	19088304	Mammary gland
hsa-mir-26b-5p	MIMAT0000083	RBMY1HP	5944	Microarray	19088304	Mammary gland
hsa-mir-26b-5p	MIMAT0000083	RCN2	5955	Microarray	19088304	Mammary gland
hsa-mir-26b-5p	MIMAT0000083	RECQL	5965	Microarray	19088304	Mammary gland
hsa-mir-26b-5p	MIMAT0000083	RELB	5971	Microarray	19088304	Mammary gland
hsa-mir-26b-5p	MIMAT0000083	RGS3	5998	Microarray	19088304	Mammary gland
hsa-mir-26b-5p	MIMAT0000083	RLF	6018	HITS-CLIP	22473208	Mammary gland
hsa-mir-26b-5p	MIMAT0000083	RNASE1	6035	Microarray	19088304	Mammary gland
hsa-mir-26b-5p	MIMAT0000083	RNASE6	6039	Microarray	19088304	Mammary gland
hsa-mir-26b-5p	MIMAT0000083	RNF2	6045	Microarray	19088304	Mammary gland
hsa-mir-26b-5p	MIMAT0000083	RNF6	6049	PAR-CLIP//Sequencing	20371350|24398324|21572407	Mammary gland
hsa-mir-26b-5p	MIMAT0000083	ROM1	6094	Microarray	19088304	Mammary gland
hsa-mir-26b-5p	MIMAT0000083	RORB	6096	Microarray	19088304	Mammary gland
hsa-mir-26b-5p	MIMAT0000083	RORC	6097	Microarray	19088304	Mammary gland
hsa-mir-26b-5p	MIMAT0000083	ROS1	6098	Microarray	19088304	Mammary gland
hsa-mir-26b-5p	MIMAT0000083	RPA3	6119	Microarray	19088304	Mammary gland
hsa-mir-26b-5p	MIMAT0000083	RPL6	6128	Microarray	19088304	Mammary gland
hsa-mir-26b-5p	MIMAT0000083	RPL28	6158	Microarray	19088304	Mammary gland
hsa-mir-26b-5p	MIMAT0000083	RPL37	6167	HITS-CLIP	23824327	Mammary gland
hsa-mir-26b-5p	MIMAT0000083	RPL39	6170	Microarray	19088304	Mammary gland
hsa-mir-26b-5p	MIMAT0000083	RPLP1	6176	Microarray	19088304	Mammary gland
hsa-mir-26b-5p	MIMAT0000083	RPN1	6184	Microarray	19088304	Mammary gland
hsa-mir-26b-5p	MIMAT0000083	RPS6KB2	6199	Microarray	19088304	Mammary gland
hsa-mir-26b-5p	MIMAT0000083	RXRB	6257	Microarray	19088304	Mammary gland
hsa-mir-26b-5p	MIMAT0000083	RYR3	6263	Microarray	19088304	Mammary gland
hsa-mir-26b-5p	MIMAT0000083	S100A1	6271	Microarray	19088304	Mammary gland
hsa-mir-26b-5p	MIMAT0000083	S100A2	6273	Microarray	19088304	Mammary gland
hsa-mir-26b-5p	MIMAT0000083	S100A7	6278	Microarray	19088304	Mammary gland
hsa-mir-26b-5p	MIMAT0000083	S100P	6286	Microarray	19088304	Mammary gland
hsa-mir-26b-5p	MIMAT0000083	SAFB	6294	Microarray	19088304	Mammary gland
hsa-mir-26b-5p	MIMAT0000083	SALL1	6299	Microarray	19088304	Mammary gland
hsa-mir-26b-5p	MIMAT0000083	MSMO1	6307	Microarray	19088304	Mammary gland
hsa-mir-26b-5p	MIMAT0000083	SCN2A	6326	Microarray	19088304	Mammary gland
hsa-mir-26b-5p	MIMAT0000083	SCP2	6342	Microarray	19088304	Mammary gland
hsa-mir-26b-5p	MIMAT0000083	CCL2	6347	Microarray	19088304	Mammary gland
hsa-mir-26b-5p	MIMAT0000083	CCL7	6354	Microarray	19088304	Mammary gland
hsa-mir-26b-5p	MIMAT0000083	CXCL6	6372	Microarray	19088304	Mammary gland
hsa-mir-26b-5p	MIMAT0000083	SDHB	6390	Microarray	19088304	Mammary gland
hsa-mir-26b-5p	MIMAT0000083	MAP2K4	6416	Microarray	19088304	Mammary gland
hsa-mir-26b-5p	MIMAT0000083	SFPQ	6421	PAR-CLIP	21572407	Mammary gland
hsa-mir-26b-5p	MIMAT0000083	SFRP4	6424	Microarray	19088304	Mammary gland
hsa-mir-26b-5p	MIMAT0000083	SRSF6	6431	Sequencing	20371350	Mammary gland
hsa-mir-26b-5p	MIMAT0000083	SH3GL2	6456	Microarray	19088304	Mammary gland
hsa-mir-26b-5p	MIMAT0000083	SI	6476	Microarray	19088304	Mammary gland
hsa-mir-26b-5p	MIMAT0000083	STIL	6491	Microarray	19088304	Mammary gland
hsa-mir-26b-5p	MIMAT0000083	SIPA1	6494	Microarray	19088304	Mammary gland
hsa-mir-26b-5p	MIMAT0000083	SIX1	6495	Microarray	19088304	Mammary gland
hsa-mir-26b-5p	MIMAT0000083	SKIL	6498	Microarray	19088304	Mammary gland
hsa-mir-26b-5p	MIMAT0000083	SLAMF1	6504	Microarray	19088304	Mammary gland
hsa-mir-26b-5p	MIMAT0000083	SLC1A6	6511	Microarray	19088304	Mammary gland
hsa-mir-26b-5p	MIMAT0000083	SLC3A2	6520	Microarray	19088304	Mammary gland
hsa-mir-26b-5p	MIMAT0000083	SLC5A3	6526	PAR-CLIP//Sequencing	20371350|21572407	Mammary gland
hsa-mir-26b-5p	MIMAT0000083	SLC6A9	6536	Microarray	19088304	Mammary gland
hsa-mir-26b-5p	MIMAT0000083	SLC7A1	6541	HITS-CLIP	22473208	Mammary gland
hsa-mir-26b-5p	MIMAT0000083	SMARCE1	6605	Microarray	19088304	Mammary gland
hsa-mir-26b-5p	MIMAT0000083	SMN1	6606	Microarray	19088304	Mammary gland
hsa-mir-26b-5p	MIMAT0000083	SMN2	6607	Microarray	19088304	Mammary gland
hsa-mir-26b-5p	MIMAT0000083	SMS	6611	Microarray	19088304	Mammary gland
hsa-mir-26b-5p	MIMAT0000083	SNAI1	6615	Microarray	19088304	Mammary gland
hsa-mir-26b-5p	MIMAT0000083	SNRNP70	6625	Microarray	19088304	Mammary gland
hsa-mir-26b-5p	MIMAT0000083	SNRPC	6631	Microarray	19088304	Mammary gland
hsa-mir-26b-5p	MIMAT0000083	SNRPD1	6632	Microarray	19088304	Mammary gland
hsa-mir-26b-5p	MIMAT0000083	SNRPN	6638	Microarray	19088304	Mammary gland
hsa-mir-26b-5p	MIMAT0000083	SNX2	6643	Microarray	19088304	Mammary gland
hsa-mir-26b-5p	MIMAT0000083	SOX3	6658	Microarray	19088304	Mammary gland
hsa-mir-26b-5p	MIMAT0000083	SOX5	6660	Microarray	19088304	Mammary gland
hsa-mir-26b-5p	MIMAT0000083	SP4	6671	Microarray	19088304	Mammary gland
hsa-mir-26b-5p	MIMAT0000083	SPAG1	6674	Microarray	19088304	Mammary gland
hsa-mir-26b-5p	MIMAT0000083	SPRR1A	6698	Microarray	19088304	Mammary gland
hsa-mir-26b-5p	MIMAT0000083	SRF	6722	Microarray	19088304	Mammary gland
hsa-mir-26b-5p	MIMAT0000083	SRP9	6726	Microarray	19088304	Mammary gland
hsa-mir-26b-5p	MIMAT0000083	SRP14	6727	Microarray	19088304	Mammary gland
hsa-mir-26b-5p	MIMAT0000083	SRPRA	6734	CLASH	23622248	Mammary gland
hsa-mir-26b-5p	MIMAT0000083	SSR1	6745	HITS-CLIP	23824327	Mammary gland
hsa-mir-26b-5p	MIMAT0000083	SSR3	6747	HITS-CLIP	23824327	Mammary gland
hsa-mir-26b-5p	MIMAT0000083	STAT6	6778	Microarray	19088304	Mammary gland
hsa-mir-26b-5p	MIMAT0000083	HSPA13	6782	HITS-CLIP	22473208	Mammary gland
hsa-mir-26b-5p	MIMAT0000083	STX1A	6804	Microarray	19088304	Mammary gland
hsa-mir-26b-5p	MIMAT0000083	STXBP3	6814	Microarray	19088304	Mammary gland
hsa-mir-26b-5p	MIMAT0000083	SUPT5H	6829	Microarray	19088304	Mammary gland
hsa-mir-26b-5p	MIMAT0000083	MED22	6837	Microarray	19088304	Mammary gland
hsa-mir-26b-5p	MIMAT0000083	VAMP7	6845	Microarray	19088304	Mammary gland
hsa-mir-26b-5p	MIMAT0000083	TAC3	6866	Microarray	19088304	Mammary gland
hsa-mir-26b-5p	MIMAT0000083	ADAM17	6868	PAR-CLIP	24398324	Mammary gland
hsa-mir-26b-5p	MIMAT0000083	TAF4B	6875	Microarray	19088304	Mammary gland
hsa-mir-26b-5p	MIMAT0000083	TAGLN	6876	Microarray	19088304	Mammary gland
hsa-mir-26b-5p	MIMAT0000083	TAF9	6880	Microarray	19088304	Mammary gland
hsa-mir-26b-5p	MIMAT0000083	TAF13	6884	PAR-CLIP	23592263|21572407	Mammary gland
hsa-mir-26b-5p	MIMAT0000083	TARBP2	6895	Microarray	19088304	Mammary gland
hsa-mir-26b-5p	MIMAT0000083	TAZ	6901	Microarray	19088304	Mammary gland
hsa-mir-26b-5p	MIMAT0000083	TCF12	6938	Microarray	19088304	Mammary gland
hsa-mir-26b-5p	MIMAT0000083	TCN1	6947	Microarray	19088304	Mammary gland
hsa-mir-26b-5p	MIMAT0000083	TCTA	6988	Microarray	19088304	Mammary gland
hsa-mir-26b-5p	MIMAT0000083	TEAD3	7005	Microarray	19088304	Mammary gland
hsa-mir-26b-5p	MIMAT0000083	TERF2	7014	Microarray	19088304	Mammary gland
hsa-mir-26b-5p	MIMAT0000083	TESK1	7016	Microarray	19088304	Mammary gland
hsa-mir-26b-5p	MIMAT0000083	TGFB1I1	7041	Microarray	19088304	Mammary gland
hsa-mir-26b-5p	MIMAT0000083	TGFBI	7045	Microarray	19088304	Mammary gland
hsa-mir-26b-5p	MIMAT0000083	TGM1	7051	Microarray	19088304	Mammary gland
hsa-mir-26b-5p	MIMAT0000083	TIA1	7072	Microarray	19088304	Mammary gland
hsa-mir-26b-5p	MIMAT0000083	TIMP1	7076	Microarray	19088304	Mammary gland
hsa-mir-26b-5p	MIMAT0000083	TK1	7083	Microarray	19088304	Mammary gland
hsa-mir-26b-5p	MIMAT0000083	ICAM5	7087	Microarray	19088304	Mammary gland
hsa-mir-26b-5p	MIMAT0000083	TLE4	7091	Microarray	19088304	Mammary gland
hsa-mir-26b-5p	MIMAT0000083	TLR1	7096	Microarray	19088304	Mammary gland
hsa-mir-26b-5p	MIMAT0000083	TLR4	7099	Luciferase reporter assay//qRT-PCR	26222045	Mammary gland
hsa-mir-26b-5p	MIMAT0000083	NR2E1	7101	Microarray	19088304	Mammary gland
hsa-mir-26b-5p	MIMAT0000083	TNFAIP3	7128	Microarray	19088304	Mammary gland
hsa-mir-26b-5p	MIMAT0000083	TNP2	7142	Microarray	19088304	Mammary gland
hsa-mir-26b-5p	MIMAT0000083	TOP1	7150	Microarray	19088304	Mammary gland
hsa-mir-26b-5p	MIMAT0000083	TOP2B	7155	Microarray	19088304	Mammary gland
hsa-mir-26b-5p	MIMAT0000083	TPD52L2	7165	Microarray	19088304	Mammary gland
hsa-mir-26b-5p	MIMAT0000083	TPM3	7170	Microarray	19088304	Mammary gland
hsa-mir-26b-5p	MIMAT0000083	TPMT	7172	PAR-CLIP	27292025	Mammary gland
hsa-mir-26b-5p	MIMAT0000083	TPO	7173	Microarray	19088304	Mammary gland
hsa-mir-26b-5p	MIMAT0000083	NR2C2	7182	Immunofluorescence//Luciferase reporter assay//qRT-PCR//Western blot	24565101	Mammary gland
hsa-mir-26b-5p	MIMAT0000083	TRAF1	7185	Microarray	19088304	Mammary gland
hsa-mir-26b-5p	MIMAT0000083	TRAF3	7187	Microarray	19088304	Mammary gland
hsa-mir-26b-5p	MIMAT0000083	TRAF5	7188	Luciferase reporter assay	26872428	Mammary gland
hsa-mir-26b-5p	MIMAT0000083	TRIP6	7205	Microarray	19088304	Mammary gland
hsa-mir-26b-5p	MIMAT0000083	TRPC4	7223	Microarray	19088304	Mammary gland
hsa-mir-26b-5p	MIMAT0000083	TRPS1	7227	Microarray	19088304	Mammary gland
hsa-mir-26b-5p	MIMAT0000083	TSHB	7252	Microarray	19088304	Mammary gland
hsa-mir-26b-5p	MIMAT0000083	PHLDA2	7262	Microarray	19088304	Mammary gland
hsa-mir-26b-5p	MIMAT0000083	TSTA3	7264	Microarray	19088304	Mammary gland
hsa-mir-26b-5p	MIMAT0000083	TTK	7272	HITS-CLIP	22473208	Mammary gland
hsa-mir-26b-5p	MIMAT0000083	TUB	7275	PAR-CLIP	21572407|20371350	Mammary gland
hsa-mir-26b-5p	MIMAT0000083	TULP2	7288	Microarray	19088304	Mammary gland
hsa-mir-26b-5p	MIMAT0000083	TXK	7294	Microarray	19088304	Mammary gland
hsa-mir-26b-5p	MIMAT0000083	TXNRD1	7296	Microarray	19088304	Mammary gland
hsa-mir-26b-5p	MIMAT0000083	TYMS	7298	Microarray	19088304	Mammary gland
hsa-mir-26b-5p	MIMAT0000083	UBB	7314	Microarray	19088304	Mammary gland
hsa-mir-26b-5p	MIMAT0000083	UBE2E1	7324	Microarray	19088304	Mammary gland
hsa-mir-26b-5p	MIMAT0000083	UBE2H	7328	HITS-CLIP	23313552	Mammary gland
hsa-mir-26b-5p	MIMAT0000083	UBE2V2	7336	Microarray	19088304	Mammary gland
hsa-mir-26b-5p	MIMAT0000083	UGDH	7358	Microarray	19088304	Mammary gland
hsa-mir-26b-5p	MIMAT0000083	UQCRC2	7385	Microarray	19088304	Mammary gland
hsa-mir-26b-5p	MIMAT0000083	VAV1	7409	Microarray	19088304	Mammary gland
hsa-mir-26b-5p	MIMAT0000083	VCP	7415	Microarray	19088304	Mammary gland
hsa-mir-26b-5p	MIMAT0000083	VIM	7431	Microarray	19088304	Mammary gland
hsa-mir-26b-5p	MIMAT0000083	VPREB1	7441	Microarray	19088304	Mammary gland
hsa-mir-26b-5p	MIMAT0000083	VTN	7448	Microarray	19088304	Mammary gland
hsa-mir-26b-5p	MIMAT0000083	WARS	7453	Microarray	19088304	Mammary gland
hsa-mir-26b-5p	MIMAT0000083	WNT5A	7474	HITS-CLIP	22473208	Mammary gland
hsa-mir-26b-5p	MIMAT0000083	WRB	7485	Microarray	19088304	Mammary gland
hsa-mir-26b-5p	MIMAT0000083	XDH	7498	Microarray	19088304	Mammary gland
hsa-mir-26b-5p	MIMAT0000083	XK	7504	Microarray	19088304	Mammary gland
hsa-mir-26b-5p	MIMAT0000083	XRCC2	7516	Microarray	19088304	Mammary gland
hsa-mir-26b-5p	MIMAT0000083	XRCC5	7520	CLASH	23622248	Mammary gland
hsa-mir-26b-5p	MIMAT0000083	ZFY	7544	Microarray	19088304	Mammary gland
hsa-mir-26b-5p	MIMAT0000083	ZNF23	7571	Microarray	19088304	Mammary gland
hsa-mir-26b-5p	MIMAT0000083	ZNF35	7584	Microarray	19088304	Mammary gland
hsa-mir-26b-5p	MIMAT0000083	ZKSCAN1	7586	HITS-CLIP	23824327	Mammary gland
hsa-mir-26b-5p	MIMAT0000083	ZBTB25	7597	Microarray	19088304	Mammary gland
hsa-mir-26b-5p	MIMAT0000083	ZNF84	7637	Microarray	19088304	Mammary gland
hsa-mir-26b-5p	MIMAT0000083	ZNF85	7639	Microarray	19088304	Mammary gland
hsa-mir-26b-5p	MIMAT0000083	ZNF133	7692	Microarray	19088304	Mammary gland
hsa-mir-26b-5p	MIMAT0000083	ZNF134	7693	HITS-CLIP	27418678	Mammary gland
hsa-mir-26b-5p	MIMAT0000083	ZNF136	7695	Microarray	19088304	Mammary gland
hsa-mir-26b-5p	MIMAT0000083	ZNF140	7699	Microarray	19088304	Mammary gland
hsa-mir-26b-5p	MIMAT0000083	ZNF141	7700	Microarray	19088304	Mammary gland
hsa-mir-26b-5p	MIMAT0000083	ZNF195	7748	Microarray	19088304	Mammary gland
hsa-mir-26b-5p	MIMAT0000083	ZNF207	7756	Sequencing	20371350	Mammary gland
hsa-mir-26b-5p	MIMAT0000083	MAP3K12	7786	Microarray	19088304	Mammary gland
hsa-mir-26b-5p	MIMAT0000083	PTP4A1	7803	Sequencing	20371350	Mammary gland
hsa-mir-26b-5p	MIMAT0000083	BTG2	7832	Microarray	19088304	Mammary gland
hsa-mir-26b-5p	MIMAT0000083	IL1R2	7850	Microarray	19088304	Mammary gland
hsa-mir-26b-5p	MIMAT0000083	CXCR4	7852	Microarray	19088304	Mammary gland
hsa-mir-26b-5p	MIMAT0000083	FZD5	7855	Microarray	19088304	Mammary gland
hsa-mir-26b-5p	MIMAT0000083	IFRD2	7866	Microarray	19088304	Mammary gland
hsa-mir-26b-5p	MIMAT0000083	MANF	7873	CLASH	23622248	Mammary gland
hsa-mir-26b-5p	MIMAT0000083	SLBP	7884	Microarray	19088304	Mammary gland
hsa-mir-26b-5p	MIMAT0000083	ST8SIA4	7903	Immunofluorescence//Luciferase reporter assay//qRT-PCR//Western blot	28032858	Mammary gland
hsa-mir-26b-5p	MIMAT0000083	NELFE	7936	Microarray	19088304	Mammary gland
hsa-mir-26b-5p	MIMAT0000083	TFEB	7942	Microarray	19088304	Mammary gland
hsa-mir-26b-5p	MIMAT0000083	MTERF1	7978	Microarray	19088304	Mammary gland
hsa-mir-26b-5p	MIMAT0000083	SEM1	7979	Microarray	19088304	Mammary gland
hsa-mir-26b-5p	MIMAT0000083	ARHGEF5	7984	Microarray	19088304	Mammary gland
hsa-mir-26b-5p	MIMAT0000083	TUSC3	7991	Microarray	19088304	Mammary gland
hsa-mir-26b-5p	MIMAT0000083	NR4A3	8013	Microarray	19088304	Mammary gland
hsa-mir-26b-5p	MIMAT0000083	BRD3	8019	Microarray	19088304	Mammary gland
hsa-mir-26b-5p	MIMAT0000083	SHOC2	8036	Microarray	19088304	Mammary gland
hsa-mir-26b-5p	MIMAT0000083	PDHX	8050	Microarray	19088304	Mammary gland
hsa-mir-26b-5p	MIMAT0000083	FGF23	8074	Microarray	19088304	Mammary gland
hsa-mir-26b-5p	MIMAT0000083	ALX1	8092	Microarray	19088304	Mammary gland
hsa-mir-26b-5p	MIMAT0000083	DPF3	8110	Microarray	19088304	Mammary gland
hsa-mir-26b-5p	MIMAT0000083	ST8SIA2	8128	Microarray	19088304	Mammary gland
hsa-mir-26b-5p	MIMAT0000083	USP9X	8239	Luciferase reporter assay//qRT-PCR//Western blot	24890815	Mammary gland
hsa-mir-26b-5p	MIMAT0000083	TMEM187	8269	Microarray	19088304	Mammary gland
hsa-mir-26b-5p	MIMAT0000083	SLC10A3	8273	Microarray	19088304	Mammary gland
hsa-mir-26b-5p	MIMAT0000083	KDM5D	8284	Microarray	19088304	Mammary gland
hsa-mir-26b-5p	MIMAT0000083	KLRC4	8302	Microarray	19088304	Mammary gland
hsa-mir-26b-5p	MIMAT0000083	ACOX2	8309	Microarray	19088304	Mammary gland
hsa-mir-26b-5p	MIMAT0000083	HIST1H2BI	8346	Microarray	19088304	Mammary gland
hsa-mir-26b-5p	MIMAT0000083	HIST1H2BC	8347	Microarray	19088304	Mammary gland
hsa-mir-26b-5p	MIMAT0000083	HIST2H4A	8370	Microarray	19088304	Mammary gland
hsa-mir-26b-5p	MIMAT0000083	NME5	8382	Microarray	19088304	Mammary gland
hsa-mir-26b-5p	MIMAT0000083	SRPX	8406	Microarray	19088304	Mammary gland
hsa-mir-26b-5p	MIMAT0000083	UXT	8409	Microarray	19088304	Mammary gland
hsa-mir-26b-5p	MIMAT0000083	NR0B2	8431	Microarray	19088304	Mammary gland
hsa-mir-26b-5p	MIMAT0000083	RAD54L	8438	Microarray	19088304	Mammary gland
hsa-mir-26b-5p	MIMAT0000083	NSMAF	8439	Microarray	19088304	Mammary gland
hsa-mir-26b-5p	MIMAT0000083	DYRK3	8444	Microarray	19088304	Mammary gland
hsa-mir-26b-5p	MIMAT0000083	SUPT3H	8464	Microarray	19088304	Mammary gland
hsa-mir-26b-5p	MIMAT0000083	RAE1	8480	Microarray	19088304	Mammary gland
hsa-mir-26b-5p	MIMAT0000083	OFD1	8481	Microarray	19088304	Mammary gland
hsa-mir-26b-5p	MIMAT0000083	GALR3	8484	Microarray	19088304	Mammary gland
hsa-mir-26b-5p	MIMAT0000083	MAP4K3	8491	Microarray	19088304	Mammary gland
hsa-mir-26b-5p	MIMAT0000083	PPM1D	8493	Microarray	19088304	Mammary gland
hsa-mir-26b-5p	MIMAT0000083	ELP1	8518	Microarray	19088304	Mammary gland
hsa-mir-26b-5p	MIMAT0000083	DGKZ	8525	Microarray	19088304	Mammary gland
hsa-mir-26b-5p	MIMAT0000083	CDC14B	8555	Microarray	19088304	Mammary gland
hsa-mir-26b-5p	MIMAT0000083	MADD	8567	Microarray	19088304	Mammary gland
hsa-mir-26b-5p	MIMAT0000083	MKNK1	8569	Microarray	19088304	Mammary gland
hsa-mir-26b-5p	MIMAT0000083	STK16	8576	Microarray	19088304	Mammary gland
hsa-mir-26b-5p	MIMAT0000083	LY6D	8581	Microarray	19088304	Mammary gland
hsa-mir-26b-5p	MIMAT0000083	RGS20	8601	Microarray	19088304	Mammary gland
hsa-mir-26b-5p	MIMAT0000083	FAM193A	8603	Microarray	19088304	Mammary gland
hsa-mir-26b-5p	MIMAT0000083	RUVBL1	8607	Microarray	19088304	Mammary gland
hsa-mir-26b-5p	MIMAT0000083	PLPP1	8611	Microarray	19088304	Mammary gland
hsa-mir-26b-5p	MIMAT0000083	RNASET2	8635	Microarray	19088304	Mammary gland
hsa-mir-26b-5p	MIMAT0000083	TNKS	8658	Microarray	19088304	Mammary gland
hsa-mir-26b-5p	MIMAT0000083	DGAT1	8694	Microarray	19088304	Mammary gland
hsa-mir-26b-5p	MIMAT0000083	B3GALT1	8708	Microarray	19088304	Mammary gland
hsa-mir-26b-5p	MIMAT0000083	EED	8726	Microarray	19088304	Mammary gland
hsa-mir-26b-5p	MIMAT0000083	CRADD	8738	Microarray	19088304	Mammary gland
hsa-mir-26b-5p	MIMAT0000083	TNFSF10	8743	HITS-CLIP	27418678	Mammary gland
hsa-mir-26b-5p	MIMAT0000083	TNFSF9	8744	Microarray	19088304	Mammary gland
hsa-mir-26b-5p	MIMAT0000083	ADAM18	8749	Microarray	19088304	Mammary gland
hsa-mir-26b-5p	MIMAT0000083	ADAM9	8754	Microarray	19088304	Mammary gland
hsa-mir-26b-5p	MIMAT0000083	MPDZ	8777	Microarray	19088304	Mammary gland
hsa-mir-26b-5p	MIMAT0000083	TNFRSF11A	8792	Microarray	19088304	Mammary gland
hsa-mir-26b-5p	MIMAT0000083	PEX11A	8800	Microarray	19088304	Mammary gland
hsa-mir-26b-5p	MIMAT0000083	CREG1	8804	Microarray	19088304	Mammary gland
hsa-mir-26b-5p	MIMAT0000083	GALR2	8811	Microarray	19088304	Mammary gland
hsa-mir-26b-5p	MIMAT0000083	DPM1	8813	Microarray	19088304	Mammary gland
hsa-mir-26b-5p	MIMAT0000083	CES2	8824	PAR-CLIP	23592263	Mammary gland
hsa-mir-26b-5p	MIMAT0000083	GGH	8836	Microarray	19088304	Mammary gland
hsa-mir-26b-5p	MIMAT0000083	WISP3	8838	Microarray	19088304	Mammary gland
hsa-mir-26b-5p	MIMAT0000083	KAT2B	8850	Microarray	19088304	Mammary gland
hsa-mir-26b-5p	MIMAT0000083	CDK5R1	8851	Microarray	19088304	Mammary gland
hsa-mir-26b-5p	MIMAT0000083	PER3	8863	Microarray	19088304	Mammary gland
hsa-mir-26b-5p	MIMAT0000083	VNN2	8875	Microarray	19088304	Mammary gland
hsa-mir-26b-5p	MIMAT0000083	NAE1	8883	Microarray	19088304	Mammary gland
hsa-mir-26b-5p	MIMAT0000083	BUD31	8896	Microarray	19088304	Mammary gland
hsa-mir-26b-5p	MIMAT0000083	SNURF	8926	Microarray	19088304	Mammary gland
hsa-mir-26b-5p	MIMAT0000083	SELENBP1	8991	Microarray	19088304	Mammary gland
hsa-mir-26b-5p	MIMAT0000083	CDKL2	8999	Microarray	19088304	Mammary gland
hsa-mir-26b-5p	MIMAT0000083	CH25H	9023	Microarray	19088304	Mammary gland
hsa-mir-26b-5p	MIMAT0000083	BRSK2	9024	Microarray	19088304	Mammary gland
hsa-mir-26b-5p	MIMAT0000083	PSTPIP2	9050	Microarray	19088304	Mammary gland
hsa-mir-26b-5p	MIMAT0000083	GPRC5A	9052	Microarray	19088304	Mammary gland
hsa-mir-26b-5p	MIMAT0000083	PIAS2	9063	Microarray	19088304	Mammary gland
hsa-mir-26b-5p	MIMAT0000083	LDB2	9079	Microarray	19088304	Mammary gland
hsa-mir-26b-5p	MIMAT0000083	PRY	9081	Microarray	19088304	Mammary gland
hsa-mir-26b-5p	MIMAT0000083	EIF1AY	9086	Microarray	19088304	Mammary gland
hsa-mir-26b-5p	MIMAT0000083	DNAJA3	9093	Microarray	19088304	Mammary gland
hsa-mir-26b-5p	MIMAT0000083	USP14	9097	Microarray	19088304	Mammary gland
hsa-mir-26b-5p	MIMAT0000083	USP6	9098	Microarray	19088304	Mammary gland
hsa-mir-26b-5p	MIMAT0000083	ATP6V0D1	9114	Microarray	19088304	Mammary gland
hsa-mir-26b-5p	MIMAT0000083	SLC16A4	9122	Microarray	19088304	Mammary gland
hsa-mir-26b-5p	MIMAT0000083	PDLIM1	9124	Microarray	19088304	Mammary gland
hsa-mir-26b-5p	MIMAT0000083	AIFM1	9131	Microarray	19088304	Mammary gland
hsa-mir-26b-5p	MIMAT0000083	SLC28A1	9154	Microarray	19088304	Mammary gland
hsa-mir-26b-5p	MIMAT0000083	DGKI	9162	Microarray	19088304	Mammary gland
hsa-mir-26b-5p	MIMAT0000083	COX7A2L	9167	Microarray	19088304	Mammary gland
hsa-mir-26b-5p	MIMAT0000083	IL1RL1	9173	Microarray	19088304	Mammary gland
hsa-mir-26b-5p	MIMAT0000083	RASSF9	9182	Microarray	19088304	Mammary gland
hsa-mir-26b-5p	MIMAT0000083	ZBED1	9189	Microarray	19088304	Mammary gland
hsa-mir-26b-5p	MIMAT0000083	CRLF1	9244	Microarray	19088304	Mammary gland
hsa-mir-26b-5p	MIMAT0000083	MFHAS1	9258	HITS-CLIP//Microarray	19088304|27418678	Mammary gland
hsa-mir-26b-5p	MIMAT0000083	CYTH2	9266	Microarray	19088304	Mammary gland
hsa-mir-26b-5p	MIMAT0000083	CYTH1	9267	Microarray	19088304	Mammary gland
hsa-mir-26b-5p	MIMAT0000083	BCL7B	9275	HITS-CLIP	22473208	Mammary gland
hsa-mir-26b-5p	MIMAT0000083	SOCS6	9306	Next Generation Sequencing (NGS)//qRT-PCR	27570566	Mammary gland
hsa-mir-26b-5p	MIMAT0000083	TCEAL1	9338	Microarray	19088304	Mammary gland
hsa-mir-26b-5p	MIMAT0000083	LONP1	9361	Microarray	19088304	Mammary gland
hsa-mir-26b-5p	MIMAT0000083	SLC22A8	9376	Microarray	19088304	Mammary gland
hsa-mir-26b-5p	MIMAT0000083	COX5A	9377	HITS-CLIP	22473208	Mammary gland
hsa-mir-26b-5p	MIMAT0000083	SLC22A13	9390	Microarray	19088304	Mammary gland
hsa-mir-26b-5p	MIMAT0000083	CIAO1	9391	Microarray	19088304	Mammary gland
hsa-mir-26b-5p	MIMAT0000083	FADS2	9415	Microarray	19088304	Mammary gland
hsa-mir-26b-5p	MIMAT0000083	ABCG2	9429	Microarray	19088304	Mammary gland
hsa-mir-26b-5p	MIMAT0000083	MED23	9439	Microarray	19088304	Mammary gland
hsa-mir-26b-5p	MIMAT0000083	EIF2AK3	9451	Microarray	19088304	Mammary gland
hsa-mir-26b-5p	MIMAT0000083	ITM2A	9452	Microarray	19088304	Mammary gland
hsa-mir-26b-5p	MIMAT0000083	FHL5	9457	Microarray	19088304	Mammary gland
hsa-mir-26b-5p	MIMAT0000083	RASAL2	9462	Microarray	19088304	Mammary gland
hsa-mir-26b-5p	MIMAT0000083	AKAP5	9495	Microarray	19088304	Mammary gland
hsa-mir-26b-5p	MIMAT0000083	ADAMTS1	9510	Microarray	19088304	Mammary gland
hsa-mir-26b-5p	MIMAT0000083	GAL3ST1	9514	Microarray	19088304	Mammary gland
hsa-mir-26b-5p	MIMAT0000083	MPDU1	9526	Microarray	19088304	Mammary gland
hsa-mir-26b-5p	MIMAT0000083	BAG3	9531	Microarray	19088304	Mammary gland
hsa-mir-26b-5p	MIMAT0000083	ZNF254	9534	HITS-CLIP	22473208	Mammary gland
hsa-mir-26b-5p	MIMAT0000083	EI24	9538	Microarray	19088304	Mammary gland
hsa-mir-26b-5p	MIMAT0000083	TP53I3	9540	Microarray	19088304	Mammary gland
hsa-mir-26b-5p	MIMAT0000083	C14orf2	9556	Microarray	19088304	Mammary gland
hsa-mir-26b-5p	MIMAT0000083	CLOCK	9575	Microarray	19088304	Mammary gland
hsa-mir-26b-5p	MIMAT0000083	CYTIP	9595	Microarray	19088304	Mammary gland
hsa-mir-26b-5p	MIMAT0000083	RAB36	9609	Microarray	19088304	Mammary gland
hsa-mir-26b-5p	MIMAT0000083	PLCH2	9651	Microarray	19088304	Mammary gland
hsa-mir-26b-5p	MIMAT0000083	PDE4DIP	9659	HITS-CLIP	19536157	Mammary gland
hsa-mir-26b-5p	MIMAT0000083	IPO13	9670	CLASH	23622248	Mammary gland
hsa-mir-26b-5p	MIMAT0000083	SDC3	9672	Microarray	19088304	Mammary gland
hsa-mir-26b-5p	MIMAT0000083	SLC25A44	9673	Sequencing	20371350	Mammary gland
hsa-mir-26b-5p	MIMAT0000083	KDM4A	9682	Microarray	19088304	Mammary gland
hsa-mir-26b-5p	MIMAT0000083	CLINT1	9685	Microarray	19088304	Mammary gland
hsa-mir-26b-5p	MIMAT0000083	GREB1	9687	Microarray	19088304	Mammary gland
hsa-mir-26b-5p	MIMAT0000083	UBE3C	9690	Microarray	19088304	Mammary gland
hsa-mir-26b-5p	MIMAT0000083	TRAM2	9697	Microarray	19088304	Mammary gland
hsa-mir-26b-5p	MIMAT0000083	ST18	9705	Microarray	19088304	Mammary gland
hsa-mir-26b-5p	MIMAT0000083	ULK2	9706	Luciferase reporter assay	26920049	Mammary gland
hsa-mir-26b-5p	MIMAT0000083	HERPUD1	9709	Microarray	19088304	Mammary gland
hsa-mir-26b-5p	MIMAT0000083	AQR	9716	HITS-CLIP	23824327	Mammary gland
hsa-mir-26b-5p	MIMAT0000083	CCDC144A	9720	Microarray	19088304	Mammary gland
hsa-mir-26b-5p	MIMAT0000083	KIAA0408	9729	HITS-CLIP//PAR-CLIP	21572407|23824327|23313552|27418678	Mammary gland
hsa-mir-26b-5p	MIMAT0000083	TOX	9760	Microarray	19088304	Mammary gland
hsa-mir-26b-5p	MIMAT0000083	PCLAF	9768	Microarray	19088304	Mammary gland
hsa-mir-26b-5p	MIMAT0000083	BCLAF1	9774	CLASH	23622248	Mammary gland
hsa-mir-26b-5p	MIMAT0000083	EIF4A3	9775	Microarray	19088304	Mammary gland
hsa-mir-26b-5p	MIMAT0000083	KIAA0232	9778	Microarray	19088304	Mammary gland
hsa-mir-26b-5p	MIMAT0000083	RNF144A	9781	Microarray	19088304	Mammary gland
hsa-mir-26b-5p	MIMAT0000083	MATR3	9782	Microarray	19088304	Mammary gland
hsa-mir-26b-5p	MIMAT0000083	EFCAB14	9813	HITS-CLIP	23824327	Mammary gland
hsa-mir-26b-5p	MIMAT0000083	URB2	9816	Microarray	19088304	Mammary gland
hsa-mir-26b-5p	MIMAT0000083	KEAP1	9817	Microarray	19088304	Mammary gland
hsa-mir-26b-5p	MIMAT0000083	TSC22D2	9819	Microarray//PAR-CLIP	19088304|21572407	Mammary gland
hsa-mir-26b-5p	MIMAT0000083	ARMCX2	9823	Microarray	19088304	Mammary gland
hsa-mir-26b-5p	MIMAT0000083	DNAJC6	9829	Microarray	19088304	Mammary gland
hsa-mir-26b-5p	MIMAT0000083	GINS1	9837	Microarray	19088304	Mammary gland
hsa-mir-26b-5p	MIMAT0000083	ZBTB24	9841	PAR-CLIP	21572407	Mammary gland
hsa-mir-26b-5p	MIMAT0000083	TRANK1	9881	Microarray	19088304	Mammary gland
hsa-mir-26b-5p	MIMAT0000083	SNAP91	9892	Microarray	19088304	Mammary gland
hsa-mir-26b-5p	MIMAT0000083	FIG4	9896	Microarray	19088304	Mammary gland
hsa-mir-26b-5p	MIMAT0000083	SV2B	9899	Microarray	19088304	Mammary gland
hsa-mir-26b-5p	MIMAT0000083	KLHL21	9903	Microarray	19088304	Mammary gland
hsa-mir-26b-5p	MIMAT0000083	RBM19	9904	Microarray	19088304	Mammary gland
hsa-mir-26b-5p	MIMAT0000083	G3BP2	9908	Sequencing	20371350	Mammary gland
hsa-mir-26b-5p	MIMAT0000083	RABGAP1L	9910	PAR-CLIP	27292025	Mammary gland
hsa-mir-26b-5p	MIMAT0000083	TMCC2	9911	Microarray	19088304	Mammary gland
hsa-mir-26b-5p	MIMAT0000083	ARHGAP44	9912	Microarray	19088304	Mammary gland
hsa-mir-26b-5p	MIMAT0000083	ARNT2	9915	Microarray	19088304	Mammary gland
hsa-mir-26b-5p	MIMAT0000083	FAM20B	9917	Microarray	19088304	Mammary gland
hsa-mir-26b-5p	MIMAT0000083	JOSD1	9929	Microarray	19088304	Mammary gland
hsa-mir-26b-5p	MIMAT0000083	OXSR1	9943	Microarray	19088304	Mammary gland
hsa-mir-26b-5p	MIMAT0000083	USP3	9960	HITS-CLIP//Microarray	19088304|22473208	Mammary gland
hsa-mir-26b-5p	MIMAT0000083	TNFSF15	9966	Microarray	19088304	Mammary gland
hsa-mir-26b-5p	MIMAT0000083	NUP153	9972	Microarray	19088304	Mammary gland
hsa-mir-26b-5p	MIMAT0000083	CLEC2B	9976	Microarray	19088304	Mammary gland
hsa-mir-26b-5p	MIMAT0000083	SCO2	9997	Microarray	19088304	Mammary gland
hsa-mir-26b-5p	MIMAT0000083	HDAC5	10014	Microarray	19088304	Mammary gland
hsa-mir-26b-5p	MIMAT0000083	SH2B3	10019	Microarray	19088304	Mammary gland
hsa-mir-26b-5p	MIMAT0000083	CHAF1A	10036	HITS-CLIP	22473208	Mammary gland
hsa-mir-26b-5p	MIMAT0000083	SMC4	10051	Microarray	19088304	Mammary gland
hsa-mir-26b-5p	MIMAT0000083	ABCB6	10058	Microarray	19088304	Mammary gland
hsa-mir-26b-5p	MIMAT0000083	PQBP1	10084	Microarray	19088304	Mammary gland
hsa-mir-26b-5p	MIMAT0000083	ARPC5	10092	Microarray	19088304	Mammary gland
hsa-mir-26b-5p	MIMAT0000083	TSPAN3	10099	Microarray	19088304	Mammary gland
hsa-mir-26b-5p	MIMAT0000083	NUBP2	10101	Microarray	19088304	Mammary gland
hsa-mir-26b-5p	MIMAT0000083	TSFM	10102	Microarray	19088304	Mammary gland
hsa-mir-26b-5p	MIMAT0000083	ARL4C	10123	Immunoblot//Luciferase reporter assay//qRT-PCR	22673513	Mammary gland
hsa-mir-26b-5p	MIMAT0000083	ARL4A	10124	Microarray	19088304	Mammary gland
hsa-mir-26b-5p	MIMAT0000083	DNAL4	10126	Microarray	19088304	Mammary gland
hsa-mir-26b-5p	MIMAT0000083	NAMPT	10135	Luciferase reporter assay//qRT-PCR//Western blot	23922874	Mammary gland
hsa-mir-26b-5p	MIMAT0000083	ARFRP1	10139	Microarray	19088304	Mammary gland
hsa-mir-26b-5p	MIMAT0000083	TOB1	10140	HITS-CLIP//PAR-CLIP	22473208|22012620|21572407|20371350	Mammary gland
hsa-mir-26b-5p	MIMAT0000083	PLXNC1	10154	Microarray	19088304	Mammary gland
hsa-mir-26b-5p	MIMAT0000083	ATP6AP2	10159	Microarray	19088304	Mammary gland
hsa-mir-26b-5p	MIMAT0000083	FARP1	10160	Microarray	19088304	Mammary gland
hsa-mir-26b-5p	MIMAT0000083	WASF2	10163	Microarray	19088304	Mammary gland
hsa-mir-26b-5p	MIMAT0000083	CHST4	10164	Microarray	19088304	Mammary gland
hsa-mir-26b-5p	MIMAT0000083	TSHZ1	10194	PAR-CLIP	20371350	Mammary gland
hsa-mir-26b-5p	MIMAT0000083	ALG3	10195	Microarray	19088304	Mammary gland
hsa-mir-26b-5p	MIMAT0000083	TRIM13	10206	Microarray	19088304	Mammary gland
hsa-mir-26b-5p	MIMAT0000083	GDF11	10220	Microarray	19088304	Mammary gland
hsa-mir-26b-5p	MIMAT0000083	TRIB1	10221	Microarray	19088304	Mammary gland
hsa-mir-26b-5p	MIMAT0000083	LRRC17	10234	Microarray	19088304	Mammary gland
hsa-mir-26b-5p	MIMAT0000083	SPRY1	10252	Microarray	19088304	Mammary gland
hsa-mir-26b-5p	MIMAT0000083	SPRY2	10253	Microarray	19088304	Mammary gland
hsa-mir-26b-5p	MIMAT0000083	IGSF6	10261	Microarray	19088304	Mammary gland
hsa-mir-26b-5p	MIMAT0000083	CDK2AP2	10263	Microarray	19088304	Mammary gland
hsa-mir-26b-5p	MIMAT0000083	STUB1	10273	Microarray	19088304	Mammary gland
hsa-mir-26b-5p	MIMAT0000083	STAG1	10274	Microarray	19088304	Mammary gland
hsa-mir-26b-5p	MIMAT0000083	NET1	10276	Microarray	19088304	Mammary gland
hsa-mir-26b-5p	MIMAT0000083	PRSS16	10279	Microarray	19088304	Mammary gland
hsa-mir-26b-5p	MIMAT0000083	SMNDC1	10285	Microarray	19088304	Mammary gland
hsa-mir-26b-5p	MIMAT0000083	DNAJA2	10294	Microarray	19088304	Mammary gland
hsa-mir-26b-5p	MIMAT0000083	SNAPC5	10302	Microarray	19088304	Mammary gland
hsa-mir-26b-5p	MIMAT0000083	B3GALT5	10317	PAR-CLIP	22012620	Mammary gland
hsa-mir-26b-5p	MIMAT0000083	IKZF1	10320	Microarray	19088304	Mammary gland
hsa-mir-26b-5p	MIMAT0000083	TRIM22	10346	Microarray	19088304	Mammary gland
hsa-mir-26b-5p	MIMAT0000083	CACNG3	10368	Microarray	19088304	Mammary gland
hsa-mir-26b-5p	MIMAT0000083	BTN3A3	10384	Microarray	19088304	Mammary gland
hsa-mir-26b-5p	MIMAT0000083	IFITM3	10410	Microarray	19088304	Mammary gland
hsa-mir-26b-5p	MIMAT0000083	NSA2	10412	PAR-CLIP	20371350	Mammary gland
hsa-mir-26b-5p	MIMAT0000083	YAP1	10413	Microarray	19088304	Mammary gland
hsa-mir-26b-5p	MIMAT0000083	CDIPT	10423	Microarray	19088304	Mammary gland
hsa-mir-26b-5p	MIMAT0000083	C1D	10438	Microarray	19088304	Mammary gland
hsa-mir-26b-5p	MIMAT0000083	ACAA2	10449	Microarray	19088304	Mammary gland
hsa-mir-26b-5p	MIMAT0000083	TAB1	10454	Immunofluorescence//Luciferase reporter assay//qRT-PCR//Western blot	24565101	Mammary gland
hsa-mir-26b-5p	MIMAT0000083	GPNMB	10457	Microarray	19088304	Mammary gland
hsa-mir-26b-5p	MIMAT0000083	ZNHIT1	10467	Microarray	19088304	Mammary gland
hsa-mir-26b-5p	MIMAT0000083	ZBTB18	10472	Microarray//PAR-CLIP//Sequencing	19088304|20371350|23446348|21572407	Mammary gland
hsa-mir-26b-5p	MIMAT0000083	TADA3	10474	Microarray	19088304	Mammary gland
hsa-mir-26b-5p	MIMAT0000083	SYNCRIP	10492	Microarray	19088304	Mammary gland
hsa-mir-26b-5p	MIMAT0000083	MYBBP1A	10514	Microarray	19088304	Mammary gland
hsa-mir-26b-5p	MIMAT0000083	FBLN5	10516	Microarray	19088304	Mammary gland
hsa-mir-26b-5p	MIMAT0000083	CIB1	10519	Microarray	19088304	Mammary gland
hsa-mir-26b-5p	MIMAT0000083	CHERP	10523	Sequencing	20371350	Mammary gland
hsa-mir-26b-5p	MIMAT0000083	BATF	10538	Microarray	19088304	Mammary gland
hsa-mir-26b-5p	MIMAT0000083	SLC19A2	10560	Sequencing	20371350	Mammary gland
hsa-mir-26b-5p	MIMAT0000083	IFI44	10561	Microarray	19088304	Mammary gland
hsa-mir-26b-5p	MIMAT0000083	CXCL13	10563	Microarray	19088304	Mammary gland
hsa-mir-26b-5p	MIMAT0000083	SLC34A2	10568	Microarray	19088304	Mammary gland
hsa-mir-26b-5p	MIMAT0000083	CCT7	10574	Microarray	19088304	Mammary gland
hsa-mir-26b-5p	MIMAT0000083	MTHFS	10588	Microarray	19088304	Mammary gland
hsa-mir-26b-5p	MIMAT0000083	SLCO1B1	10599	Microarray	19088304	Mammary gland
hsa-mir-26b-5p	MIMAT0000083	ARID3B	10620	Microarray	19088304	Mammary gland
hsa-mir-26b-5p	MIMAT0000083	POLR3G	10622	HITS-CLIP//Microarray//Sequencing	20371350|19088304|22473208	Mammary gland
hsa-mir-26b-5p	MIMAT0000083	IVNS1ABP	10625	Microarray	19088304	Mammary gland
hsa-mir-26b-5p	MIMAT0000083	NPRL2	10641	Microarray	19088304	Mammary gland
hsa-mir-26b-5p	MIMAT0000083	SCGB1D2	10647	Microarray	19088304	Mammary gland
hsa-mir-26b-5p	MIMAT0000083	SCGB1D1	10648	Microarray	19088304	Mammary gland
hsa-mir-26b-5p	MIMAT0000083	CXCR6	10663	Microarray	19088304	Mammary gland
hsa-mir-26b-5p	MIMAT0000083	GNA13	10672	Microarray	19088304	Mammary gland
hsa-mir-26b-5p	MIMAT0000083	CSPG5	10675	Microarray	19088304	Mammary gland
hsa-mir-26b-5p	MIMAT0000083	GNB5	10681	Microarray	19088304	Mammary gland
hsa-mir-26b-5p	MIMAT0000083	CNPY3	10695	Microarray	19088304	Mammary gland
hsa-mir-26b-5p	MIMAT0000083	NUDC	10726	Microarray	19088304	Mammary gland
hsa-mir-26b-5p	MIMAT0000083	KIF1C	10749	Microarray	19088304	Mammary gland
hsa-mir-26b-5p	MIMAT0000083	CAPN9	10753	Microarray	19088304	Mammary gland
hsa-mir-26b-5p	MIMAT0000083	POP4	10775	Microarray	19088304	Mammary gland
hsa-mir-26b-5p	MIMAT0000083	ARPP19	10776	HITS-CLIP	22473208	Mammary gland
hsa-mir-26b-5p	MIMAT0000083	WDR4	10785	Microarray	19088304	Mammary gland
hsa-mir-26b-5p	MIMAT0000083	FRS3	10817	Microarray	19088304	Mammary gland
hsa-mir-26b-5p	MIMAT0000083	FAM114A2	10827	Microarray	19088304	Mammary gland
hsa-mir-26b-5p	MIMAT0000083	CCL27	10850	Microarray	19088304	Mammary gland
hsa-mir-26b-5p	MIMAT0000083	HPSE	10855	HITS-CLIP	23824327|23313552	Mammary gland
hsa-mir-26b-5p	MIMAT0000083	USP20	10868	Microarray	19088304	Mammary gland
hsa-mir-26b-5p	MIMAT0000083	FGL2	10875	Microarray	19088304	Mammary gland
hsa-mir-26b-5p	MIMAT0000083	YIF1A	10897	Microarray	19088304	Mammary gland
hsa-mir-26b-5p	MIMAT0000083	BRD8	10902	Microarray	19088304	Mammary gland
hsa-mir-26b-5p	MIMAT0000083	TRAFD1	10906	Microarray	19088304	Mammary gland
hsa-mir-26b-5p	MIMAT0000083	SMPDL3A	10924	Microarray	19088304	Mammary gland
hsa-mir-26b-5p	MIMAT0000083	EHD1	10938	HITS-CLIP	22473208	Mammary gland
hsa-mir-26b-5p	MIMAT0000083	UGT2A1	10941	Microarray	19088304	Mammary gland
hsa-mir-26b-5p	MIMAT0000083	KDELR1	10945	HITS-CLIP	23824327	Mammary gland
hsa-mir-26b-5p	MIMAT0000083	AP3M2	10947	Microarray	19088304	Mammary gland
hsa-mir-26b-5p	MIMAT0000083	HNRNPA0	10949	HITS-CLIP	22473208	Mammary gland
hsa-mir-26b-5p	MIMAT0000083	PDIA5	10954	Microarray	19088304	Mammary gland
hsa-mir-26b-5p	MIMAT0000083	PNRC1	10957	HITS-CLIP	22473208	Mammary gland
hsa-mir-26b-5p	MIMAT0000083	RAB40B	10966	Microarray	19088304	Mammary gland
hsa-mir-26b-5p	MIMAT0000083	EBNA1BP2	10969	Microarray	19088304	Mammary gland
hsa-mir-26b-5p	MIMAT0000083	UQCR11	10975	PAR-CLIP	23592263	Mammary gland
hsa-mir-26b-5p	MIMAT0000083	RAB32	10981	Microarray	19088304	Mammary gland
hsa-mir-26b-5p	MIMAT0000083	CCNI	10983	Microarray	19088304	Mammary gland
hsa-mir-26b-5p	MIMAT0000083	METAP2	10988	HITS-CLIP	22473208	Mammary gland
hsa-mir-26b-5p	MIMAT0000083	SF3B2	10992	Microarray	19088304	Mammary gland
hsa-mir-26b-5p	MIMAT0000083	TMSB15A	11013	Microarray	19088304	Mammary gland
hsa-mir-26b-5p	MIMAT0000083	LIAS	11019	Microarray	19088304	Mammary gland
hsa-mir-26b-5p	MIMAT0000083	PIM2	11040	Microarray	19088304	Mammary gland
hsa-mir-26b-5p	MIMAT0000083	SLC35D2	11046	Microarray	19088304	Mammary gland
hsa-mir-26b-5p	MIMAT0000083	ABHD2	11057	HITS-CLIP	22473208	Mammary gland
hsa-mir-26b-5p	MIMAT0000083	CNTRL	11064	Microarray	19088304	Mammary gland
hsa-mir-26b-5p	MIMAT0000083	CYB561D2	11068	Microarray	19088304	Mammary gland
hsa-mir-26b-5p	MIMAT0000083	RAPGEF4	11069	Microarray	19088304	Mammary gland
hsa-mir-26b-5p	MIMAT0000083	DUSP14	11072	Microarray	19088304	Mammary gland
hsa-mir-26b-5p	MIMAT0000083	TPPP	11076	Microarray	19088304	Mammary gland
hsa-mir-26b-5p	MIMAT0000083	TRIOBP	11078	Microarray	19088304	Mammary gland
hsa-mir-26b-5p	MIMAT0000083	DNAJB4	11080	Microarray	19088304	Mammary gland
hsa-mir-26b-5p	MIMAT0000083	ADAM29	11086	Microarray	19088304	Mammary gland
hsa-mir-26b-5p	MIMAT0000083	NUPL2	11097	PAR-CLIP	27292025	Mammary gland
hsa-mir-26b-5p	MIMAT0000083	FAF1	11124	Microarray	19088304	Mammary gland
hsa-mir-26b-5p	MIMAT0000083	KIF3A	11127	PAR-CLIP	27292025	Mammary gland
hsa-mir-26b-5p	MIMAT0000083	ZWINT	11130	Microarray	19088304	Mammary gland
hsa-mir-26b-5p	MIMAT0000083	HHLA3	11147	Microarray	19088304	Mammary gland
hsa-mir-26b-5p	MIMAT0000083	FICD	11153	Microarray	19088304	Mammary gland
hsa-mir-26b-5p	MIMAT0000083	FSTL1	11167	Microarray	19088304	Mammary gland
hsa-mir-26b-5p	MIMAT0000083	WDHD1	11169	Microarray	19088304	Mammary gland
hsa-mir-26b-5p	MIMAT0000083	SLC2A6	11182	Microarray	19088304	Mammary gland
hsa-mir-26b-5p	MIMAT0000083	CHEK2	11200	PAR-CLIP	24398324|21572407|20371350	Mammary gland
hsa-mir-26b-5p	MIMAT0000083	PDCD10	11235	PAR-CLIP	21572407	Mammary gland
hsa-mir-26b-5p	MIMAT0000083	RNF24	11237	Microarray	19088304	Mammary gland
hsa-mir-26b-5p	MIMAT0000083	PMF1	11243	Microarray	19088304	Mammary gland
hsa-mir-26b-5p	MIMAT0000083	NXPH4	11247	Microarray	19088304	Mammary gland
hsa-mir-26b-5p	MIMAT0000083	SLC6A14	11254	Microarray	19088304	Mammary gland
hsa-mir-26b-5p	MIMAT0000083	DCTN3	11258	Microarray	19088304	Mammary gland
hsa-mir-26b-5p	MIMAT0000083	DUSP12	11266	Microarray	19088304	Mammary gland
hsa-mir-26b-5p	MIMAT0000083	PRR4	11272	Microarray	19088304	Mammary gland
hsa-mir-26b-5p	MIMAT0000083	ATXN2L	11273	Microarray	19088304	Mammary gland
hsa-mir-26b-5p	MIMAT0000083	USP18	11274	Microarray	19088304	Mammary gland
hsa-mir-26b-5p	MIMAT0000083	CYP4F8	11283	Microarray	19088304	Mammary gland
hsa-mir-26b-5p	MIMAT0000083	PNKP	11284	Microarray	19088304	Mammary gland
hsa-mir-26b-5p	MIMAT0000083	PARK7	11315	Microarray	19088304	Mammary gland
hsa-mir-26b-5p	MIMAT0000083	FKBP9	11328	Microarray	19088304	Mammary gland
hsa-mir-26b-5p	MIMAT0000083	GABARAP	11337	Microarray	19088304	Mammary gland
hsa-mir-26b-5p	MIMAT0000083	RRAS2	22800	Microarray	19088304	Mammary gland
hsa-mir-26b-5p	MIMAT0000083	PHLDA1	22822	PAR-CLIP	26701625	Mammary gland
hsa-mir-26b-5p	MIMAT0000083	ZNF652	22834	Microarray	19088304	Mammary gland
hsa-mir-26b-5p	MIMAT0000083	DLGAP4	22839	Microarray	19088304	Mammary gland
hsa-mir-26b-5p	MIMAT0000083	NTNG1	22854	Microarray	19088304	Mammary gland
hsa-mir-26b-5p	MIMAT0000083	MLXIP	22877	Microarray	19088304	Mammary gland
hsa-mir-26b-5p	MIMAT0000083	CLSTN1	22883	Microarray	19088304	Mammary gland
hsa-mir-26b-5p	MIMAT0000083	BAHD1	22893	Microarray	19088304	Mammary gland
hsa-mir-26b-5p	MIMAT0000083	DIS3	22894	Microarray	19088304	Mammary gland
hsa-mir-26b-5p	MIMAT0000083	DHX30	22907	Microarray	19088304	Mammary gland
hsa-mir-26b-5p	MIMAT0000083	SACM1L	22908	Microarray	19088304	Mammary gland
hsa-mir-26b-5p	MIMAT0000083	RAB3GAP1	22930	Microarray	19088304	Mammary gland
hsa-mir-26b-5p	MIMAT0000083	P2RX2	22953	Microarray	19088304	Mammary gland
hsa-mir-26b-5p	MIMAT0000083	SORCS3	22986	Microarray	19088304	Mammary gland
hsa-mir-26b-5p	MIMAT0000083	KLHDC10	23008	HITS-CLIP	22473208	Mammary gland
hsa-mir-26b-5p	MIMAT0000083	TMCC1	23023	HITS-CLIP	22473208	Mammary gland
hsa-mir-26b-5p	MIMAT0000083	UNC13A	23025	Microarray	19088304	Mammary gland
hsa-mir-26b-5p	MIMAT0000083	PHLPP2	23035	Microarray	19088304	Mammary gland
hsa-mir-26b-5p	MIMAT0000083	MYT1L	23040	Microarray	19088304	Mammary gland
hsa-mir-26b-5p	MIMAT0000083	KIF21B	23046	Microarray	19088304	Mammary gland
hsa-mir-26b-5p	MIMAT0000083	ERC1	23085	Microarray	19088304	Mammary gland
hsa-mir-26b-5p	MIMAT0000083	ZNF423	23090	Microarray	19088304	Mammary gland
hsa-mir-26b-5p	MIMAT0000083	KIF1B	23095	Microarray	19088304	Mammary gland
hsa-mir-26b-5p	MIMAT0000083	CDK19	23097	Microarray	19088304	Mammary gland
hsa-mir-26b-5p	MIMAT0000083	TBC1D2B	23102	Microarray	19088304	Mammary gland
hsa-mir-26b-5p	MIMAT0000083	TNRC6B	23112	HITS-CLIP//PAR-CLIP	22473208|23446348|21572407	Mammary gland
hsa-mir-26b-5p	MIMAT0000083	RAD54L2	23132	Microarray	19088304	Mammary gland
hsa-mir-26b-5p	MIMAT0000083	EPB41L3	23136	PAR-CLIP	21572407	Mammary gland
hsa-mir-26b-5p	MIMAT0000083	GGA3	23163	Sequencing	20371350	Mammary gland
hsa-mir-26b-5p	MIMAT0000083	RTF1	23168	HITS-CLIP//Sequencing	20371350|22473208	Mammary gland
hsa-mir-26b-5p	MIMAT0000083	TTLL12	23170	HITS-CLIP	23824327	Mammary gland
hsa-mir-26b-5p	MIMAT0000083	DIP2A	23181	HITS-CLIP	19536157	Mammary gland
hsa-mir-26b-5p	MIMAT0000083	MESD	23184	Sequencing	20371350	Mammary gland
hsa-mir-26b-5p	MIMAT0000083	RCOR1	23186	HITS-CLIP	22473208	Mammary gland
hsa-mir-26b-5p	MIMAT0000083	PMPCA	23203	Microarray	19088304	Mammary gland
hsa-mir-26b-5p	MIMAT0000083	ZC3H4	23211	Microarray	19088304	Mammary gland
hsa-mir-26b-5p	MIMAT0000083	RRS1	23212	Microarray	19088304	Mammary gland
hsa-mir-26b-5p	MIMAT0000083	FBXO28	23219	Microarray	19088304	Mammary gland
hsa-mir-26b-5p	MIMAT0000083	SYNE2	23224	Microarray	19088304	Mammary gland
hsa-mir-26b-5p	MIMAT0000083	EXOC6B	23233	Microarray	19088304	Mammary gland
hsa-mir-26b-5p	MIMAT0000083	TMEM131L	23240	Microarray	19088304	Mammary gland
hsa-mir-26b-5p	MIMAT0000083	ASTN2	23245	Microarray	19088304	Mammary gland
hsa-mir-26b-5p	MIMAT0000083	RPRD2	23248	Microarray	19088304	Mammary gland
hsa-mir-26b-5p	MIMAT0000083	KIAA1024	23251	Microarray	19088304	Mammary gland
hsa-mir-26b-5p	MIMAT0000083	ADGRL2	23266	Microarray	19088304	Mammary gland
hsa-mir-26b-5p	MIMAT0000083	DNMBP	23268	HITS-CLIP//Microarray	19088304|22473208	Mammary gland
hsa-mir-26b-5p	MIMAT0000083	POFUT2	23275	Microarray	19088304	Mammary gland
hsa-mir-26b-5p	MIMAT0000083	KIAA1107	23285	Microarray	19088304	Mammary gland
hsa-mir-26b-5p	MIMAT0000083	AGTPBP1	23287	HITS-CLIP//PAR-CLIP	23824327|27292025	Mammary gland
hsa-mir-26b-5p	MIMAT0000083	SMG6	23293	Microarray	19088304	Mammary gland
hsa-mir-26b-5p	MIMAT0000083	DMXL2	23312	Microarray	19088304	Mammary gland
hsa-mir-26b-5p	MIMAT0000083	WASHC4	23325	Microarray	19088304	Mammary gland
hsa-mir-26b-5p	MIMAT0000083	DPY19L1	23333	Microarray	19088304	Mammary gland
hsa-mir-26b-5p	MIMAT0000083	SYNE1	23345	Microarray	19088304	Mammary gland
hsa-mir-26b-5p	MIMAT0000083	PHF24	23349	Microarray	19088304	Mammary gland
hsa-mir-26b-5p	MIMAT0000083	UBR4	23352	HITS-CLIP	22473208	Mammary gland
hsa-mir-26b-5p	MIMAT0000083	SUN1	23353	Microarray	19088304	Mammary gland
hsa-mir-26b-5p	MIMAT0000083	LARP1	23367	Immunohistochemistry//Luciferase reporter assay//qRT-PCR//Western blot	26063484	Mammary gland
hsa-mir-26b-5p	MIMAT0000083	TNS2	23371	Microarray	19088304	Mammary gland
hsa-mir-26b-5p	MIMAT0000083	ICE1	23379	Microarray	19088304	Mammary gland
hsa-mir-26b-5p	MIMAT0000083	SPECC1L	23384	Microarray	19088304	Mammary gland
hsa-mir-26b-5p	MIMAT0000083	KIAA0368	23392	Microarray	19088304	Mammary gland
hsa-mir-26b-5p	MIMAT0000083	ADNP	23394	Microarray	19088304	Mammary gland
hsa-mir-26b-5p	MIMAT0000083	PIP5K1C	23396	Microarray	19088304	Mammary gland
hsa-mir-26b-5p	MIMAT0000083	CTDNEP1	23399	Microarray	19088304	Mammary gland
hsa-mir-26b-5p	MIMAT0000083	FRAT2	23401	PAR-CLIP	24398324|21572407|20371350	Mammary gland
hsa-mir-26b-5p	MIMAT0000083	SIRT4	23409	Sequencing	20371350	Mammary gland
hsa-mir-26b-5p	MIMAT0000083	COMMD3	23412	Microarray	19088304	Mammary gland
hsa-mir-26b-5p	MIMAT0000083	ZFPM2	23414	Microarray	19088304	Mammary gland
hsa-mir-26b-5p	MIMAT0000083	KCNH4	23415	Microarray	19088304	Mammary gland
hsa-mir-26b-5p	MIMAT0000083	TDRD7	23424	Microarray	19088304	Mammary gland
hsa-mir-26b-5p	MIMAT0000083	RHOQ	23433	PAR-CLIP	21572407	Mammary gland
hsa-mir-26b-5p	MIMAT0000083	CELA3B	23436	Microarray	19088304	Mammary gland
hsa-mir-26b-5p	MIMAT0000083	SF3B3	23450	Microarray	19088304	Mammary gland
hsa-mir-26b-5p	MIMAT0000083	ABCA6	23460	Microarray	19088304	Mammary gland
hsa-mir-26b-5p	MIMAT0000083	ICMT	23463	Sequencing	20371350	Mammary gland
hsa-mir-26b-5p	MIMAT0000083	CBX6	23466	Microarray	19088304	Mammary gland
hsa-mir-26b-5p	MIMAT0000083	NPTXR	23467	Microarray	19088304	Mammary gland
hsa-mir-26b-5p	MIMAT0000083	TRAM1	23471	Sequencing	20371350	Mammary gland
hsa-mir-26b-5p	MIMAT0000083	QPRT	23475	Microarray	19088304	Mammary gland
hsa-mir-26b-5p	MIMAT0000083	BRD4	23476	Microarray	19088304	Mammary gland
hsa-mir-26b-5p	MIMAT0000083	SEC61G	23480	Microarray	19088304	Mammary gland
hsa-mir-26b-5p	MIMAT0000083	CES3	23491	Microarray	19088304	Mammary gland
hsa-mir-26b-5p	MIMAT0000083	SKIV2L2	23517	Microarray	19088304	Mammary gland
hsa-mir-26b-5p	MIMAT0000083	SRRM2	23524	Microarray	19088304	Mammary gland
hsa-mir-26b-5p	MIMAT0000083	MMD	23531	Microarray	19088304	Mammary gland
hsa-mir-26b-5p	MIMAT0000083	LILRA4	23547	Microarray	19088304	Mammary gland
hsa-mir-26b-5p	MIMAT0000083	TSPAN12	23554	Microarray	19088304	Mammary gland
hsa-mir-26b-5p	MIMAT0000083	GTPBP4	23560	Microarray	19088304	Mammary gland
hsa-mir-26b-5p	MIMAT0000083	CCNDBP1	23582	Microarray	19088304	Mammary gland
hsa-mir-26b-5p	MIMAT0000083	TMEM50A	23585	Microarray	19088304	Mammary gland
hsa-mir-26b-5p	MIMAT0000083	ORC6	23594	HITS-CLIP	23824327	Mammary gland
hsa-mir-26b-5p	MIMAT0000083	SH3BP1	23616	Microarray	19088304	Mammary gland
hsa-mir-26b-5p	MIMAT0000083	BACE1	23621	Microarray	19088304	Mammary gland
hsa-mir-26b-5p	MIMAT0000083	CBLC	23624	Microarray	19088304	Mammary gland
hsa-mir-26b-5p	MIMAT0000083	KPNA6	23633	HITS-CLIP	22473208	Mammary gland
hsa-mir-26b-5p	MIMAT0000083	SSBP2	23635	HITS-CLIP	23824327	Mammary gland
hsa-mir-26b-5p	MIMAT0000083	ARFIP2	23647	Microarray	19088304	Mammary gland
hsa-mir-26b-5p	MIMAT0000083	SLC7A11	23657	Sequencing	20371350	Mammary gland
hsa-mir-26b-5p	MIMAT0000083	TMEM2	23670	HITS-CLIP//Microarray	19088304|23313552	Mammary gland
hsa-mir-26b-5p	MIMAT0000083	STX12	23673	Microarray	19088304	Mammary gland
hsa-mir-26b-5p	MIMAT0000083	CADM1	23705	Microarray	19088304	Mammary gland
hsa-mir-26b-5p	MIMAT0000083	GSPT2	23708	Microarray	19088304	Mammary gland
hsa-mir-26b-5p	MIMAT0000083	MTCH2	23788	Microarray	19088304	Mammary gland
hsa-mir-26b-5p	MIMAT0000083	KIF4A	24137	Microarray	19088304	Mammary gland
hsa-mir-26b-5p	MIMAT0000083	CBY1	25776	Microarray	19088304	Mammary gland
hsa-mir-26b-5p	MIMAT0000083	RASGRP3	25780	HITS-CLIP	22473208	Mammary gland
hsa-mir-26b-5p	MIMAT0000083	SLC39A6	25800	Microarray	19088304	Mammary gland
hsa-mir-26b-5p	MIMAT0000083	POM121L1P	25812	Microarray	19088304	Mammary gland
hsa-mir-26b-5p	MIMAT0000083	POU2F3	25833	Microarray	19088304	Mammary gland
hsa-mir-26b-5p	MIMAT0000083	ANAPC13	25847	Microarray	19088304	Mammary gland
hsa-mir-26b-5p	MIMAT0000083	ARMC8	25852	Microarray	19088304	Mammary gland
hsa-mir-26b-5p	MIMAT0000083	MPC2	25874	Microarray	19088304	Mammary gland
hsa-mir-26b-5p	MIMAT0000083	TRIM58	25893	Microarray	19088304	Mammary gland
hsa-mir-26b-5p	MIMAT0000083	INTS7	25896	Microarray	19088304	Mammary gland
hsa-mir-26b-5p	MIMAT0000083	CCDC28A	25901	Microarray	19088304	Mammary gland
hsa-mir-26b-5p	MIMAT0000083	NSL1	25936	Microarray	19088304	Mammary gland
hsa-mir-26b-5p	MIMAT0000083	FAM98A	25940	Microarray	19088304	Mammary gland
hsa-mir-26b-5p	MIMAT0000083	KANK2	25959	Microarray	19088304	Mammary gland
hsa-mir-26b-5p	MIMAT0000083	TIPARP	25976	Microarray	19088304	Mammary gland
hsa-mir-26b-5p	MIMAT0000083	TSKU	25987	Microarray	19088304	Mammary gland
hsa-mir-26b-5p	MIMAT0000083	TKFC	26007	Microarray	19088304	Mammary gland
hsa-mir-26b-5p	MIMAT0000083	SUSD5	26032	Microarray	19088304	Mammary gland
hsa-mir-26b-5p	MIMAT0000083	ZNF451	26036	PAR-CLIP	22012620	Mammary gland
hsa-mir-26b-5p	MIMAT0000083	RAI14	26064	Microarray	19088304	Mammary gland
hsa-mir-26b-5p	MIMAT0000083	RTL8A	26071	Microarray	19088304	Mammary gland
hsa-mir-26b-5p	MIMAT0000083	ZBTB20	26137	Microarray	19088304	Mammary gland
hsa-mir-26b-5p	MIMAT0000083	OR1A2	26189	Microarray	19088304	Mammary gland
hsa-mir-26b-5p	MIMAT0000083	PITPNC1	26207	Microarray	19088304	Mammary gland
hsa-mir-26b-5p	MIMAT0000083	ARL5A	26225	Microarray	19088304	Mammary gland
hsa-mir-26b-5p	MIMAT0000083	PHGDH	26227	Microarray	19088304	Mammary gland
hsa-mir-26b-5p	MIMAT0000083	FBXL6	26233	Microarray	19088304	Mammary gland
hsa-mir-26b-5p	MIMAT0000083	FBXO24	26261	Microarray	19088304	Mammary gland
hsa-mir-26b-5p	MIMAT0000083	SLC13A4	26266	Microarray	19088304	Mammary gland
hsa-mir-26b-5p	MIMAT0000083	FBXO5	26271	Microarray	19088304	Mammary gland
hsa-mir-26b-5p	MIMAT0000083	FBXO3	26273	Microarray	19088304	Mammary gland
hsa-mir-26b-5p	MIMAT0000083	TINF2	26277	Microarray	19088304	Mammary gland
hsa-mir-26b-5p	MIMAT0000083	SACS	26278	HITS-CLIP//PAR-CLIP//Sequencing	20371350|22473208|23592263|23446348|22012620|21572407	Mammary gland
hsa-mir-26b-5p	MIMAT0000083	GNL3	26354	Microarray	19088304	Mammary gland
hsa-mir-26b-5p	MIMAT0000083	LHX6	26468	Microarray	19088304	Mammary gland
hsa-mir-26b-5p	MIMAT0000083	PPP1R14B	26472	Microarray	19088304	Mammary gland
hsa-mir-26b-5p	MIMAT0000083	SLC17A5	26503	Microarray	19088304	Mammary gland
hsa-mir-26b-5p	MIMAT0000083	TIMM10	26519	Microarray	19088304	Mammary gland
hsa-mir-26b-5p	MIMAT0000083	IL36RN	26525	Microarray	19088304	Mammary gland
hsa-mir-26b-5p	MIMAT0000083	OR10H2	26538	Microarray	19088304	Mammary gland
hsa-mir-26b-5p	MIMAT0000083	OR10H1	26539	Microarray	19088304	Mammary gland
hsa-mir-26b-5p	MIMAT0000083	RGS17	26575	HITS-CLIP	23824327	Mammary gland
hsa-mir-26b-5p	MIMAT0000083	PCOLCE2	26577	Microarray	19088304	Mammary gland
hsa-mir-26b-5p	MIMAT0000083	OSTF1	26578	Microarray	19088304	Mammary gland
hsa-mir-26b-5p	MIMAT0000083	OR2W1	26692	Microarray	19088304	Mammary gland
hsa-mir-26b-5p	MIMAT0000083	RPS6KC1	26750	Microarray	19088304	Mammary gland
hsa-mir-26b-5p	MIMAT0000083	SNORA70	26778	Microarray	19088304	Mammary gland
hsa-mir-26b-5p	MIMAT0000083	CHORDC1	26973	HITS-CLIP//Immunoblot//Luciferase reporter assay//Microarray//qRT-PCR	19088304|25342750|22473208	Mammary gland
hsa-mir-26b-5p	MIMAT0000083	SEC22A	26984	Microarray	19088304	Mammary gland
hsa-mir-26b-5p	MIMAT0000083	RNF11	26994	HITS-CLIP	23824327	Mammary gland
hsa-mir-26b-5p	MIMAT0000083	DNAJC2	27000	Microarray	19088304	Mammary gland
hsa-mir-26b-5p	MIMAT0000083	NPTN	27020	Microarray	19088304	Mammary gland
hsa-mir-26b-5p	MIMAT0000083	TRMT2A	27037	Microarray	19088304	Mammary gland
hsa-mir-26b-5p	MIMAT0000083	SND1	27044	Microarray	19088304	Mammary gland
hsa-mir-26b-5p	MIMAT0000083	LAMP3	27074	Microarray	19088304	Mammary gland
hsa-mir-26b-5p	MIMAT0000083	TSPAN13	27075	Microarray	19088304	Mammary gland
hsa-mir-26b-5p	MIMAT0000083	TRAPPC3	27095	Microarray	19088304	Mammary gland
hsa-mir-26b-5p	MIMAT0000083	INPP5J	27124	Microarray	19088304	Mammary gland
hsa-mir-26b-5p	MIMAT0000083	HSPB7	27129	Microarray	19088304	Mammary gland
hsa-mir-26b-5p	MIMAT0000083	TUBGCP4	27229	Microarray	19088304	Mammary gland
hsa-mir-26b-5p	MIMAT0000083	SERP1	27230	PAR-CLIP	23592263	Mammary gland
hsa-mir-26b-5p	MIMAT0000083	NMRK2	27231	Microarray	19088304	Mammary gland
hsa-mir-26b-5p	MIMAT0000083	COQ2	27235	Microarray	19088304	Mammary gland
hsa-mir-26b-5p	MIMAT0000083	SESN1	27244	Microarray	19088304	Mammary gland
hsa-mir-26b-5p	MIMAT0000083	LSM1	27257	Microarray	19088304	Mammary gland
hsa-mir-26b-5p	MIMAT0000083	LSM3	27258	Microarray	19088304	Mammary gland
hsa-mir-26b-5p	MIMAT0000083	SULT1B1	27284	Microarray	19088304	Mammary gland
hsa-mir-26b-5p	MIMAT0000083	TP53TG5	27296	Microarray	19088304	Mammary gland
hsa-mir-26b-5p	MIMAT0000083	RAB30	27314	Microarray	19088304	Mammary gland
hsa-mir-26b-5p	MIMAT0000083	TNRC6A	27327	HITS-CLIP//PAR-CLIP	22473208|23592263|23446348|21572407	Mammary gland
hsa-mir-26b-5p	MIMAT0000083	RPS6KA6	27330	Microarray	19088304	Mammary gland
hsa-mir-26b-5p	MIMAT0000083	TOR1B	27348	Microarray	19088304	Mammary gland
hsa-mir-26b-5p	MIMAT0000083	MAT2B	27430	Microarray	19088304	Mammary gland
hsa-mir-26b-5p	MIMAT0000083	MRPS28	28957	Microarray	19088304	Mammary gland
hsa-mir-26b-5p	MIMAT0000083	OSTM1	28962	Microarray	19088304	Mammary gland
hsa-mir-26b-5p	MIMAT0000083	SLC27A6	28965	Microarray	19088304	Mammary gland
hsa-mir-26b-5p	MIMAT0000083	SLC6A16	28968	Microarray	19088304	Mammary gland
hsa-mir-26b-5p	MIMAT0000083	AAMDC	28971	Microarray	19088304	Mammary gland
hsa-mir-26b-5p	MIMAT0000083	MRPS18B	28973	Microarray	19088304	Mammary gland
hsa-mir-26b-5p	MIMAT0000083	TMPRSS11E	28983	Microarray	19088304	Mammary gland
hsa-mir-26b-5p	MIMAT0000083	RGCC	28984	Microarray	19088304	Mammary gland
hsa-mir-26b-5p	MIMAT0000083	DBNL	28988	Microarray	19088304	Mammary gland
hsa-mir-26b-5p	MIMAT0000083	TMEM230	29058	Microarray	19088304	Mammary gland
hsa-mir-26b-5p	MIMAT0000083	WDR91	29062	Microarray	19088304	Mammary gland
hsa-mir-26b-5p	MIMAT0000083	C1GALT1C1	29071	Microarray	19088304	Mammary gland
hsa-mir-26b-5p	MIMAT0000083	MRPL18	29074	Microarray	19088304	Mammary gland
hsa-mir-26b-5p	MIMAT0000083	BABAM1	29086	Microarray	19088304	Mammary gland
hsa-mir-26b-5p	MIMAT0000083	MRPL22	29093	Microarray	19088304	Mammary gland
hsa-mir-26b-5p	MIMAT0000083	LGALSL	29094	Microarray	19088304	Mammary gland
hsa-mir-26b-5p	MIMAT0000083	CNIH4	29097	Microarray	19088304	Mammary gland
hsa-mir-26b-5p	MIMAT0000083	TMEM208	29100	Microarray	19088304	Mammary gland
hsa-mir-26b-5p	MIMAT0000083	N6AMT1	29104	Microarray	19088304	Mammary gland
hsa-mir-26b-5p	MIMAT0000083	C6orf15	29113	Microarray	19088304	Mammary gland
hsa-mir-26b-5p	MIMAT0000083	TAGLN3	29114	Microarray	19088304	Mammary gland
hsa-mir-26b-5p	MIMAT0000083	DDX25	29118	Microarray	19088304	Mammary gland
hsa-mir-26b-5p	MIMAT0000083	RACGAP1	29127	Microarray	19088304	Mammary gland
hsa-mir-26b-5p	MIMAT0000083	BLNK	29760	Microarray	19088304	Mammary gland
hsa-mir-26b-5p	MIMAT0000083	REPIN1	29803	Microarray	19088304	Mammary gland
hsa-mir-26b-5p	MIMAT0000083	TFPT	29844	Microarray	19088304	Mammary gland
hsa-mir-26b-5p	MIMAT0000083	NRBP1	29959	Microarray	19088304	Mammary gland
hsa-mir-26b-5p	MIMAT0000083	PSAT1	29968	Microarray//PAR-CLIP	19088304|23592263|23446348|20371350|26701625	Mammary gland
hsa-mir-26b-5p	MIMAT0000083	DONSON	29980	Microarray	19088304	Mammary gland
hsa-mir-26b-5p	MIMAT0000083	LMCD1	29995	Microarray	19088304	Mammary gland
hsa-mir-26b-5p	MIMAT0000083	TLX3	30012	Microarray	19088304	Mammary gland
hsa-mir-26b-5p	MIMAT0000083	PIK3R4	30849	HITS-CLIP	22473208	Mammary gland
hsa-mir-26b-5p	MIMAT0000083	TAX1BP3	30851	Microarray	19088304	Mammary gland
hsa-mir-26b-5p	MIMAT0000083	STOML2	30968	Microarray	19088304	Mammary gland
hsa-mir-26b-5p	MIMAT0000083	WRAP73	49856	Microarray	19088304	Mammary gland
hsa-mir-26b-5p	MIMAT0000083	NOX3	50508	Microarray	19088304	Mammary gland
hsa-mir-26b-5p	MIMAT0000083	DEC1	50514	Microarray	19088304	Mammary gland
hsa-mir-26b-5p	MIMAT0000083	UBQLN3	50613	Microarray	19088304	Mammary gland
hsa-mir-26b-5p	MIMAT0000083	DCAF8	50717	Sequencing	20371350	Mammary gland
hsa-mir-26b-5p	MIMAT0000083	MYEF2	50804	Microarray	19088304	Mammary gland
hsa-mir-26b-5p	MIMAT0000083	TAS2R9	50835	Microarray	19088304	Mammary gland
hsa-mir-26b-5p	MIMAT0000083	TAS2R13	50838	Microarray	19088304	Mammary gland
hsa-mir-26b-5p	MIMAT0000083	TAS2R10	50839	Microarray	19088304	Mammary gland
hsa-mir-26b-5p	MIMAT0000083	PDE11A	50940	Microarray	19088304	Mammary gland
hsa-mir-26b-5p	MIMAT0000083	TMED5	50999	Microarray	19088304	Mammary gland
hsa-mir-26b-5p	MIMAT0000083	SLC35B3	51000	HITS-CLIP	23824327	Mammary gland
hsa-mir-26b-5p	MIMAT0000083	TPRKB	51002	Microarray	19088304	Mammary gland
hsa-mir-26b-5p	MIMAT0000083	MED31	51003	Microarray	19088304	Mammary gland
hsa-mir-26b-5p	MIMAT0000083	AMDHD2	51005	Microarray	19088304	Mammary gland
hsa-mir-26b-5p	MIMAT0000083	FAHD2A	51011	Microarray	19088304	Mammary gland
hsa-mir-26b-5p	MIMAT0000083	RRP15	51018	Microarray	19088304	Mammary gland
hsa-mir-26b-5p	MIMAT0000083	WASHC3	51019	Microarray	19088304	Mammary gland
hsa-mir-26b-5p	MIMAT0000083	MRPS16	51021	Microarray	19088304	Mammary gland
hsa-mir-26b-5p	MIMAT0000083	GLRX2	51022	Microarray	19088304	Mammary gland
hsa-mir-26b-5p	MIMAT0000083	GMNN	51053	Microarray	19088304	Mammary gland
hsa-mir-26b-5p	MIMAT0000083	NMD3	51068	Microarray	19088304	Mammary gland
hsa-mir-26b-5p	MIMAT0000083	DERA	51071	Microarray	19088304	Mammary gland
hsa-mir-26b-5p	MIMAT0000083	CRYL1	51084	Microarray	19088304	Mammary gland
hsa-mir-26b-5p	MIMAT0000083	METTL9	51108	Microarray	19088304	Mammary gland
hsa-mir-26b-5p	MIMAT0000083	LACTB2	51110	Microarray	19088304	Mammary gland
hsa-mir-26b-5p	MIMAT0000083	MRPS2	51116	Microarray	19088304	Mammary gland
hsa-mir-26b-5p	MIMAT0000083	TRIM17	51127	Microarray	19088304	Mammary gland
hsa-mir-26b-5p	MIMAT0000083	CEP83	51134	Microarray	19088304	Mammary gland
hsa-mir-26b-5p	MIMAT0000083	DCTN4	51164	HITS-CLIP	22473208	Mammary gland
hsa-mir-26b-5p	MIMAT0000083	CYB5R4	51167	Microarray	19088304	Mammary gland
hsa-mir-26b-5p	MIMAT0000083	HSD17B11	51170	Microarray	19088304	Mammary gland
hsa-mir-26b-5p	MIMAT0000083	HSD17B14	51171	Microarray	19088304	Mammary gland
hsa-mir-26b-5p	MIMAT0000083	TUBD1	51174	Microarray	19088304	Mammary gland
hsa-mir-26b-5p	MIMAT0000083	TCEAL9	51186	Microarray	19088304	Mammary gland
hsa-mir-26b-5p	MIMAT0000083	CPA4	51200	Microarray	19088304	Mammary gland
hsa-mir-26b-5p	MIMAT0000083	ELOA2	51224	Microarray	19088304	Mammary gland
hsa-mir-26b-5p	MIMAT0000083	COPZ2	51226	Microarray	19088304	Mammary gland
hsa-mir-26b-5p	MIMAT0000083	GLTP	51228	HITS-CLIP	23824327	Mammary gland
hsa-mir-26b-5p	MIMAT0000083	CRIM1	51232	Microarray	19088304	Mammary gland
hsa-mir-26b-5p	MIMAT0000083	IER5	51278	Microarray	19088304	Mammary gland
hsa-mir-26b-5p	MIMAT0000083	CEND1	51286	Microarray	19088304	Mammary gland
hsa-mir-26b-5p	MIMAT0000083	COA4	51287	Microarray	19088304	Mammary gland
hsa-mir-26b-5p	MIMAT0000083	RXFP3	51289	Microarray	19088304	Mammary gland
hsa-mir-26b-5p	MIMAT0000083	NRN1	51299	Microarray	19088304	Mammary gland
hsa-mir-26b-5p	MIMAT0000083	FAM198B	51313	Microarray	19088304	Mammary gland
hsa-mir-26b-5p	MIMAT0000083	PLAC8	51316	HITS-CLIP	23313552	Mammary gland
hsa-mir-26b-5p	MIMAT0000083	ARL17A	51326	Microarray	19088304	Mammary gland
hsa-mir-26b-5p	MIMAT0000083	CHST15	51363	Microarray	19088304	Mammary gland
hsa-mir-26b-5p	MIMAT0000083	POMP	51371	Microarray	19088304	Mammary gland
hsa-mir-26b-5p	MIMAT0000083	NIP7	51388	PAR-CLIP//Sequencing	20371350|26701625	Mammary gland
hsa-mir-26b-5p	MIMAT0000083	WDR83OS	51398	Microarray	19088304	Mammary gland
hsa-mir-26b-5p	MIMAT0000083	SUCO	51430	Microarray	19088304	Mammary gland
hsa-mir-26b-5p	MIMAT0000083	SCARA3	51435	Microarray	19088304	Mammary gland
hsa-mir-26b-5p	MIMAT0000083	PCYOX1	51449	Microarray	19088304	Mammary gland
hsa-mir-26b-5p	MIMAT0000083	RHCG	51458	HITS-CLIP	23824327	Mammary gland
hsa-mir-26b-5p	MIMAT0000083	SFMBT1	51460	Microarray	19088304	Mammary gland
hsa-mir-26b-5p	MIMAT0000083	SPOUT1	51490	Microarray	19088304	Mammary gland
hsa-mir-26b-5p	MIMAT0000083	RTCB	51493	Microarray	19088304	Mammary gland
hsa-mir-26b-5p	MIMAT0000083	NELFCD	51497	Microarray	19088304	Mammary gland
hsa-mir-26b-5p	MIMAT0000083	UFC1	51506	Microarray	19088304	Mammary gland
hsa-mir-26b-5p	MIMAT0000083	DTL	51514	Microarray	19088304	Mammary gland
hsa-mir-26b-5p	MIMAT0000083	VPS54	51542	Microarray	19088304	Mammary gland
hsa-mir-26b-5p	MIMAT0000083	PEX5L	51555	Microarray	19088304	Mammary gland
hsa-mir-26b-5p	MIMAT0000083	MBIP	51562	Microarray	19088304	Mammary gland
hsa-mir-26b-5p	MIMAT0000083	FAM49B	51571	Sequencing	20371350	Mammary gland
hsa-mir-26b-5p	MIMAT0000083	GDE1	51573	Microarray	19088304	Mammary gland
hsa-mir-26b-5p	MIMAT0000083	TAF9B	51616	Microarray	19088304	Mammary gland
hsa-mir-26b-5p	MIMAT0000083	DYNC2LI1	51626	Microarray	19088304	Mammary gland
hsa-mir-26b-5p	MIMAT0000083	LUC7L2	51631	HITS-CLIP	23824327	Mammary gland
hsa-mir-26b-5p	MIMAT0000083	PTRH2	51651	Microarray	19088304	Mammary gland
hsa-mir-26b-5p	MIMAT0000083	CHMP3	51652	Microarray	19088304	Mammary gland
hsa-mir-26b-5p	MIMAT0000083	MPC1	51660	Microarray	19088304	Mammary gland
hsa-mir-26b-5p	MIMAT0000083	HECA	51696	Microarray	19088304	Mammary gland
hsa-mir-26b-5p	MIMAT0000083	RAB23	51715	Microarray	19088304	Mammary gland
hsa-mir-26b-5p	MIMAT0000083	CMPK1	51727	Microarray	19088304	Mammary gland
hsa-mir-26b-5p	MIMAT0000083	ERAP1	51752	Microarray	19088304	Mammary gland
hsa-mir-26b-5p	MIMAT0000083	INPP5K	51763	Microarray	19088304	Mammary gland
hsa-mir-26b-5p	MIMAT0000083	STK26	51765	Microarray	19088304	Mammary gland
hsa-mir-26b-5p	MIMAT0000083	PHAX	51808	HITS-CLIP	23824327	Mammary gland
hsa-mir-26b-5p	MIMAT0000083	GALNT7	51809	Microarray	19088304	Mammary gland
hsa-mir-26b-5p	MIMAT0000083	LRP1B	53353	Microarray	19088304	Mammary gland
hsa-mir-26b-5p	MIMAT0000083	IL20RA	53832	Microarray	19088304	Mammary gland
hsa-mir-26b-5p	MIMAT0000083	CSNK1G1	53944	Microarray	19088304	Mammary gland
hsa-mir-26b-5p	MIMAT0000083	CPSF2	53981	HITS-CLIP	22473208	Mammary gland
hsa-mir-26b-5p	MIMAT0000083	PCBP3	54039	Microarray	19088304	Mammary gland
hsa-mir-26b-5p	MIMAT0000083	RIPK4	54101	Microarray	19088304	Mammary gland
hsa-mir-26b-5p	MIMAT0000083	POLE3	54107	Microarray	19088304	Mammary gland
hsa-mir-26b-5p	MIMAT0000083	GDAP1	54332	Microarray	19088304	Mammary gland
hsa-mir-26b-5p	MIMAT0000083	SLC38A2	54407	HITS-CLIP	22473208	Mammary gland
hsa-mir-26b-5p	MIMAT0000083	SSH1	54434	Microarray	19088304	Mammary gland
hsa-mir-26b-5p	MIMAT0000083	GFOD1	54438	Sequencing	20371350	Mammary gland
hsa-mir-26b-5p	MIMAT0000083	ATAD2B	54454	Microarray	19088304	Mammary gland
hsa-mir-26b-5p	MIMAT0000083	CCSER2	54462	Microarray	19088304	Mammary gland
hsa-mir-26b-5p	MIMAT0000083	RNF216	54476	HITS-CLIP	23824327	Mammary gland
hsa-mir-26b-5p	MIMAT0000083	FAM105A	54491	Microarray	19088304	Mammary gland
hsa-mir-26b-5p	MIMAT0000083	PUS7	54517	Microarray	19088304	Mammary gland
hsa-mir-26b-5p	MIMAT0000083	NDUFB11	54539	Microarray	19088304	Mammary gland
hsa-mir-26b-5p	MIMAT0000083	DDIT4	54541	PAR-CLIP	23592263	Mammary gland
hsa-mir-26b-5p	MIMAT0000083	MTMR12	54545	HITS-CLIP	23313552	Mammary gland
hsa-mir-26b-5p	MIMAT0000083	SPATA6	54558	Microarray	19088304	Mammary gland
hsa-mir-26b-5p	MIMAT0000083	SCAND2P	54581	Microarray	19088304	Mammary gland
hsa-mir-26b-5p	MIMAT0000083	PAF1	54623	Microarray	19088304	Mammary gland
hsa-mir-26b-5p	MIMAT0000083	TBC1D13	54662	PAR-CLIP//Sequencing	20371350	Mammary gland
hsa-mir-26b-5p	MIMAT0000083	MANSC1	54682	Microarray	19088304	Mammary gland
hsa-mir-26b-5p	MIMAT0000083	OTUD4	54726	PAR-CLIP	22100165	Mammary gland
hsa-mir-26b-5p	MIMAT0000083	MPHOSPH8	54737	Microarray	19088304	Mammary gland
hsa-mir-26b-5p	MIMAT0000083	TRIM44	54765	Microarray	19088304	Mammary gland
hsa-mir-26b-5p	MIMAT0000083	RNF111	54778	Microarray	19088304	Mammary gland
hsa-mir-26b-5p	MIMAT0000083	ALKBH4	54784	Microarray	19088304	Mammary gland
hsa-mir-26b-5p	MIMAT0000083	BORCS6	54785	Microarray	19088304	Mammary gland
hsa-mir-26b-5p	MIMAT0000083	KCTD9	54793	Microarray	19088304	Mammary gland
hsa-mir-26b-5p	MIMAT0000083	BNC2	54796	Microarray	19088304	Mammary gland
hsa-mir-26b-5p	MIMAT0000083	DCHS2	54798	Microarray	19088304	Mammary gland
hsa-mir-26b-5p	MIMAT0000083	KLHL24	54800	Microarray//Sequencing	19088304|20371350	Mammary gland
hsa-mir-26b-5p	MIMAT0000083	CNNM2	54805	Microarray	19088304	Mammary gland
hsa-mir-26b-5p	MIMAT0000083	ERCC6L	54821	Microarray	19088304	Mammary gland
hsa-mir-26b-5p	MIMAT0000083	ASPN	54829	Microarray	19088304	Mammary gland
hsa-mir-26b-5p	MIMAT0000083	VPS13C	54832	Microarray	19088304	Mammary gland
hsa-mir-26b-5p	MIMAT0000083	SIDT1	54847	Microarray	19088304	Mammary gland
hsa-mir-26b-5p	MIMAT0000083	TOR4A	54863	Microarray	19088304	Mammary gland
hsa-mir-26b-5p	MIMAT0000083	CNTLN	54875	Microarray	19088304	Mammary gland
hsa-mir-26b-5p	MIMAT0000083	DCAF16	54876	Microarray	19088304	Mammary gland
hsa-mir-26b-5p	MIMAT0000083	NCAPG2	54892	Microarray	19088304	Mammary gland
hsa-mir-26b-5p	MIMAT0000083	ELOVL2	54898	Microarray	19088304	Mammary gland
hsa-mir-26b-5p	MIMAT0000083	FAM208B	54906	Microarray	19088304	Mammary gland
hsa-mir-26b-5p	MIMAT0000083	CMTM6	54918	Microarray	19088304	Mammary gland
hsa-mir-26b-5p	MIMAT0000083	RASIP1	54922	Microarray	19088304	Mammary gland
hsa-mir-26b-5p	MIMAT0000083	RNF125	54941	Microarray	19088304	Mammary gland
hsa-mir-26b-5p	MIMAT0000083	ODAM	54959	Microarray	19088304	Mammary gland
hsa-mir-26b-5p	MIMAT0000083	TMEM132A	54972	Microarray	19088304	Mammary gland
hsa-mir-26b-5p	MIMAT0000083	NMRK1	54981	Microarray	19088304	Mammary gland
hsa-mir-26b-5p	MIMAT0000083	MARC2	54996	Microarray	19088304	Mammary gland
hsa-mir-26b-5p	MIMAT0000083	TMCO3	55002	Microarray	19088304	Mammary gland
hsa-mir-26b-5p	MIMAT0000083	FAM118A	55007	Microarray	19088304	Mammary gland
hsa-mir-26b-5p	MIMAT0000083	MCUB	55013	Microarray	19088304	Mammary gland
hsa-mir-26b-5p	MIMAT0000083	MARCH1	55016	Microarray	19088304	Mammary gland
hsa-mir-26b-5p	MIMAT0000083	LINC00483	55018	Microarray	19088304	Mammary gland
hsa-mir-26b-5p	MIMAT0000083	FKBP14	55033	Microarray	19088304	Mammary gland
hsa-mir-26b-5p	MIMAT0000083	PTCD3	55037	Microarray	19088304	Mammary gland
hsa-mir-26b-5p	MIMAT0000083	ENOX1	55068	Microarray	19088304	Mammary gland
hsa-mir-26b-5p	MIMAT0000083	TMEM248	55069	Microarray	19088304	Mammary gland
hsa-mir-26b-5p	MIMAT0000083	MED9	55090	Microarray	19088304	Mammary gland
hsa-mir-26b-5p	MIMAT0000083	DMAC2	55101	Microarray	19088304	Mammary gland
hsa-mir-26b-5p	MIMAT0000083	GPATCH2	55105	Microarray	19088304	Mammary gland
hsa-mir-26b-5p	MIMAT0000083	SLFN12	55106	Microarray	19088304	Mammary gland
hsa-mir-26b-5p	MIMAT0000083	WDR60	55112	Microarray	19088304	Mammary gland
hsa-mir-26b-5p	MIMAT0000083	TRIM68	55128	Microarray	19088304	Mammary gland
hsa-mir-26b-5p	MIMAT0000083	LRRC8D	55144	Microarray	19088304	Mammary gland
hsa-mir-26b-5p	MIMAT0000083	ARMC1	55156	Microarray	19088304	Mammary gland
hsa-mir-26b-5p	MIMAT0000083	CENPQ	55166	Microarray	19088304	Mammary gland
hsa-mir-26b-5p	MIMAT0000083	TBCCD1	55171	Microarray	19088304	Mammary gland
hsa-mir-26b-5p	MIMAT0000083	SEC61A2	55176	Microarray	19088304	Mammary gland
hsa-mir-26b-5p	MIMAT0000083	SLC25A36	55186	PAR-CLIP	21572407	Mammary gland
hsa-mir-26b-5p	MIMAT0000083	ARL8B	55207	Microarray	19088304	Mammary gland
hsa-mir-26b-5p	MIMAT0000083	DCUN1D2	55208	Microarray	19088304	Mammary gland
hsa-mir-26b-5p	MIMAT0000083	SETD5	55209	Microarray	19088304	Mammary gland
hsa-mir-26b-5p	MIMAT0000083	DPPA4	55211	Microarray	19088304	Mammary gland
hsa-mir-26b-5p	MIMAT0000083	RCBTB1	55213	Microarray	19088304	Mammary gland
hsa-mir-26b-5p	MIMAT0000083	LRRC20	55222	Microarray	19088304	Mammary gland
hsa-mir-26b-5p	MIMAT0000083	CCDC25	55246	Microarray	19088304	Mammary gland
hsa-mir-26b-5p	MIMAT0000083	TMEM206	55248	Sequencing	20371350	Mammary gland
hsa-mir-26b-5p	MIMAT0000083	ADI1	55256	Microarray	19088304	Mammary gland
hsa-mir-26b-5p	MIMAT0000083	TMEM19	55266	PAR-CLIP	21572407	Mammary gland
hsa-mir-26b-5p	MIMAT0000083	IMP3	55272	Microarray	19088304	Mammary gland
hsa-mir-26b-5p	MIMAT0000083	FGGY	55277	Microarray	19088304	Mammary gland
hsa-mir-26b-5p	MIMAT0000083	RBM41	55285	Microarray	19088304	Mammary gland
hsa-mir-26b-5p	MIMAT0000083	TMEM74B	55321	Microarray	19088304	Mammary gland
hsa-mir-26b-5p	MIMAT0000083	UFSP2	55325	Microarray	19088304	Mammary gland
hsa-mir-26b-5p	MIMAT0000083	AGPAT5	55326	PAR-CLIP	23592263	Mammary gland
hsa-mir-26b-5p	MIMAT0000083	SLC35C1	55343	Microarray	19088304	Mammary gland
hsa-mir-26b-5p	MIMAT0000083	PIDD1	55367	Microarray	19088304	Mammary gland
hsa-mir-26b-5p	MIMAT0000083	GPALPP1	55425	Microarray	19088304	Mammary gland
hsa-mir-26b-5p	MIMAT0000083	YOD1	55432	Microarray	19088304	Mammary gland
hsa-mir-26b-5p	MIMAT0000083	STRADB	55437	PAR-CLIP	20371350	Mammary gland
hsa-mir-26b-5p	MIMAT0000083	CSGALNACT2	55454	Microarray	19088304	Mammary gland
hsa-mir-26b-5p	MIMAT0000083	CHST12	55501	Microarray	19088304	Mammary gland
hsa-mir-26b-5p	MIMAT0000083	TRPV6	55503	Microarray	19088304	Mammary gland
hsa-mir-26b-5p	MIMAT0000083	NOP10	55505	Microarray	19088304	Mammary gland
hsa-mir-26b-5p	MIMAT0000083	BATF3	55509	Microarray	19088304	Mammary gland
hsa-mir-26b-5p	MIMAT0000083	SMPD3	55512	Microarray	19088304	Mammary gland
hsa-mir-26b-5p	MIMAT0000083	TRIM36	55521	CLASH	23622248	Mammary gland
hsa-mir-26b-5p	MIMAT0000083	SLC30A10	55532	Microarray	19088304	Mammary gland
hsa-mir-26b-5p	MIMAT0000083	IL17RB	55540	Microarray	19088304	Mammary gland
hsa-mir-26b-5p	MIMAT0000083	ENOSF1	55556	Microarray	19088304	Mammary gland
hsa-mir-26b-5p	MIMAT0000083	CDV3	55573	PAR-CLIP	20371350	Mammary gland
hsa-mir-26b-5p	MIMAT0000083	NAGK	55577	Microarray	19088304	Mammary gland
hsa-mir-26b-5p	MIMAT0000083	BMP2K	55589	PAR-CLIP	20371350	Mammary gland
hsa-mir-26b-5p	MIMAT0000083	ZCCHC8	55596	Microarray	19088304	Mammary gland
hsa-mir-26b-5p	MIMAT0000083	DDX60	55601	Microarray	19088304	Mammary gland
hsa-mir-26b-5p	MIMAT0000083	TASP1	55617	Microarray	19088304	Mammary gland
hsa-mir-26b-5p	MIMAT0000083	DOCK10	55619	Microarray	19088304	Mammary gland
hsa-mir-26b-5p	MIMAT0000083	ZDHHC7	55625	Microarray	19088304	Mammary gland
hsa-mir-26b-5p	MIMAT0000083	LRRC40	55631	Microarray	19088304	Mammary gland
hsa-mir-26b-5p	MIMAT0000083	DEPDC1	55635	HITS-CLIP//PAR-CLIP	23446348|21572407|20371350	Mammary gland
hsa-mir-26b-5p	MIMAT0000083	PPP4R3A	55671	HITS-CLIP	22473208	Mammary gland
hsa-mir-26b-5p	MIMAT0000083	KANSL3	55683	Microarray	19088304	Mammary gland
hsa-mir-26b-5p	MIMAT0000083	MREG	55686	Microarray	19088304	Mammary gland
hsa-mir-26b-5p	MIMAT0000083	LUC7L	55692	Microarray	19088304	Mammary gland
hsa-mir-26b-5p	MIMAT0000083	ASF1B	55723	Microarray	19088304	Mammary gland
hsa-mir-26b-5p	MIMAT0000083	DNAJC11	55735	Sequencing	20371350	Mammary gland
hsa-mir-26b-5p	MIMAT0000083	TMEM30A	55754	HITS-CLIP//Microarray	19088304|22473208	Mammary gland
hsa-mir-26b-5p	MIMAT0000083	ZNF839	55778	Microarray	19088304	Mammary gland
hsa-mir-26b-5p	MIMAT0000083	MCTP2	55784	Microarray	19088304	Mammary gland
hsa-mir-26b-5p	MIMAT0000083	MINDY1	55793	PAR-CLIP	27292025	Mammary gland
hsa-mir-26b-5p	MIMAT0000083	METTL2B	55798	PAR-CLIP	27292025	Mammary gland
hsa-mir-26b-5p	MIMAT0000083	DCP1A	55802	HITS-CLIP//PAR-CLIP	23824327|27292025	Mammary gland
hsa-mir-26b-5p	MIMAT0000083	ADAP2	55803	Microarray	19088304	Mammary gland
hsa-mir-26b-5p	MIMAT0000083	EMC3	55831	Microarray	19088304	Mammary gland
hsa-mir-26b-5p	MIMAT0000083	EAF2	55840	Microarray	19088304	Mammary gland
hsa-mir-26b-5p	MIMAT0000083	PLGRKT	55848	Microarray	19088304	Mammary gland
hsa-mir-26b-5p	MIMAT0000083	TEX2	55852	Microarray	19088304	Mammary gland
hsa-mir-26b-5p	MIMAT0000083	TMEM165	55858	Microarray	19088304	Mammary gland
hsa-mir-26b-5p	MIMAT0000083	ZKSCAN7	55888	Microarray	19088304	Mammary gland
hsa-mir-26b-5p	MIMAT0000083	ERBIN	55914	Microarray	19088304	Mammary gland
hsa-mir-26b-5p	MIMAT0000083	FAM212B	55924	Microarray	19088304	Mammary gland
hsa-mir-26b-5p	MIMAT0000083	ALG1	56052	PAR-CLIP	21572407	Mammary gland
hsa-mir-26b-5p	MIMAT0000083	PCDHB8	56128	Microarray	19088304	Mammary gland
hsa-mir-26b-5p	MIMAT0000083	PCDHA11	56138	Microarray	19088304	Mammary gland
hsa-mir-26b-5p	MIMAT0000083	PCDHA6	56142	Microarray	19088304	Mammary gland
hsa-mir-26b-5p	MIMAT0000083	PCDHA4	56144	Microarray	19088304	Mammary gland
hsa-mir-26b-5p	MIMAT0000083	CRTAM	56253	Microarray	19088304	Mammary gland
hsa-mir-26b-5p	MIMAT0000083	TMX4	56255	Microarray	19088304	Mammary gland
hsa-mir-26b-5p	MIMAT0000083	IRGC	56269	Microarray	19088304	Mammary gland
hsa-mir-26b-5p	MIMAT0000083	GKN1	56287	Microarray	19088304	Mammary gland
hsa-mir-26b-5p	MIMAT0000083	DNAJC12	56521	Microarray	19088304	Mammary gland
hsa-mir-26b-5p	MIMAT0000083	CHST7	56548	Microarray	19088304	Mammary gland
hsa-mir-26b-5p	MIMAT0000083	DIABLO	56616	Microarray	19088304	Mammary gland
hsa-mir-26b-5p	MIMAT0000083	OR2S2	56656	Microarray	19088304	Mammary gland
hsa-mir-26b-5p	MIMAT0000083	C11orf16	56673	Microarray	19088304	Mammary gland
hsa-mir-26b-5p	MIMAT0000083	SLC2A4RG	56731	Microarray	19088304	Mammary gland
hsa-mir-26b-5p	MIMAT0000083	EMC7	56851	Microarray	19088304	Mammary gland
hsa-mir-26b-5p	MIMAT0000083	UGGT1	56886	HITS-CLIP	23824327	Mammary gland
hsa-mir-26b-5p	MIMAT0000083	TM9SF3	56889	Microarray	19088304	Mammary gland
hsa-mir-26b-5p	MIMAT0000083	MDM1	56890	Microarray	19088304	Mammary gland
hsa-mir-26b-5p	MIMAT0000083	AGPAT3	56894	Sequencing	20371350	Mammary gland
hsa-mir-26b-5p	MIMAT0000083	THAP10	56906	Microarray	19088304	Mammary gland
hsa-mir-26b-5p	MIMAT0000083	STARD7	56910	Microarray	19088304	Mammary gland
hsa-mir-26b-5p	MIMAT0000083	PAK6	56924	Microarray	19088304	Mammary gland
hsa-mir-26b-5p	MIMAT0000083	ARNTL2	56938	PAR-CLIP	20371350	Mammary gland
hsa-mir-26b-5p	MIMAT0000083	DUSP22	56940	Microarray	19088304	Mammary gland
hsa-mir-26b-5p	MIMAT0000083	CMC2	56942	Microarray	19088304	Mammary gland
hsa-mir-26b-5p	MIMAT0000083	EMSY	56946	Microarray	19088304	Mammary gland
hsa-mir-26b-5p	MIMAT0000083	SMYD2	56950	Microarray	19088304	Mammary gland
hsa-mir-26b-5p	MIMAT0000083	PARP6	56965	Microarray	19088304	Mammary gland
hsa-mir-26b-5p	MIMAT0000083	SDHAF3	57001	Microarray	19088304	Mammary gland
hsa-mir-26b-5p	MIMAT0000083	COQ9	57017	Microarray	19088304	Mammary gland
hsa-mir-26b-5p	MIMAT0000083	RSRP1	57035	Microarray	19088304	Mammary gland
hsa-mir-26b-5p	MIMAT0000083	RARS2	57038	Sequencing	20371350	Mammary gland
hsa-mir-26b-5p	MIMAT0000083	SLC17A6	57084	Microarray	19088304	Mammary gland
hsa-mir-26b-5p	MIMAT0000083	ENTPD7	57089	Microarray	19088304	Mammary gland
hsa-mir-26b-5p	MIMAT0000083	RPGRIP1	57096	Microarray	19088304	Mammary gland
hsa-mir-26b-5p	MIMAT0000083	PARP11	57097	CLASH	23622248	Mammary gland
hsa-mir-26b-5p	MIMAT0000083	ANO2	57101	Microarray	19088304	Mammary gland
hsa-mir-26b-5p	MIMAT0000083	TIGAR	57103	Microarray	19088304	Mammary gland
hsa-mir-26b-5p	MIMAT0000083	PDSS2	57107	Microarray	19088304	Mammary gland
hsa-mir-26b-5p	MIMAT0000083	TRPC7	57113	Microarray	19088304	Mammary gland
hsa-mir-26b-5p	MIMAT0000083	EPPIN	57119	Microarray	19088304	Mammary gland
hsa-mir-26b-5p	MIMAT0000083	CD248	57124	Microarray	19088304	Mammary gland
hsa-mir-26b-5p	MIMAT0000083	ADGRG6	57211	Microarray	19088304	Mammary gland
hsa-mir-26b-5p	MIMAT0000083	VANGL2	57216	PAR-CLIP//Sequencing	20371350|21572407	Mammary gland
hsa-mir-26b-5p	MIMAT0000083	PBXIP1	57326	Microarray	19088304	Mammary gland
hsa-mir-26b-5p	MIMAT0000083	SPC25	57405	Microarray	19088304	Mammary gland
hsa-mir-26b-5p	MIMAT0000083	NLGN4X	57502	Microarray	19088304	Mammary gland
hsa-mir-26b-5p	MIMAT0000083	MTA3	57504	HITS-CLIP	23824327	Mammary gland
hsa-mir-26b-5p	MIMAT0000083	ZNF608	57507	PAR-CLIP	21572407	Mammary gland
hsa-mir-26b-5p	MIMAT0000083	NUFIP2	57532	HITS-CLIP//PAR-CLIP//Sequencing	20371350|22473208|22100165	Mammary gland
hsa-mir-26b-5p	MIMAT0000083	KIAA1324	57535	Microarray	19088304	Mammary gland
hsa-mir-26b-5p	MIMAT0000083	ALPK3	57538	Microarray	19088304	Mammary gland
hsa-mir-26b-5p	MIMAT0000083	KLHL42	57542	HITS-CLIP	22473208	Mammary gland
hsa-mir-26b-5p	MIMAT0000083	FAM135A	57579	Microarray	19088304	Mammary gland
hsa-mir-26b-5p	MIMAT0000083	JCAD	57608	Microarray	19088304	Mammary gland
hsa-mir-26b-5p	MIMAT0000083	EP400	57634	HITS-CLIP	22473208	Mammary gland
hsa-mir-26b-5p	MIMAT0000083	ZSWIM6	57688	HITS-CLIP	22473208	Mammary gland
hsa-mir-26b-5p	MIMAT0000083	GPR107	57720	Microarray	19088304	Mammary gland
hsa-mir-26b-5p	MIMAT0000083	ANKRD36B	57730	Microarray	19088304	Mammary gland
hsa-mir-26b-5p	MIMAT0000083	TRIB3	57761	Microarray	19088304	Mammary gland
hsa-mir-26b-5p	MIMAT0000083	POLD4	57804	Microarray	19088304	Mammary gland
hsa-mir-26b-5p	MIMAT0000083	CCNB1IP1	57820	Microarray	19088304	Mammary gland
hsa-mir-26b-5p	MIMAT0000083	CCDC181	57821	Microarray	19088304	Mammary gland
hsa-mir-26b-5p	MIMAT0000083	RAP2C	57826	Sequencing	20371350	Mammary gland
hsa-mir-26b-5p	MIMAT0000083	CYP4F11	57834	Microarray	19088304	Mammary gland
hsa-mir-26b-5p	MIMAT0000083	ZNF410	57862	PAR-CLIP	21572407	Mammary gland
hsa-mir-26b-5p	MIMAT0000083	CREBZF	58487	PAR-CLIP//Sequencing	20371350|24398324|21572407	Mammary gland
hsa-mir-26b-5p	MIMAT0000083	JAM2	58494	Microarray	19088304	Mammary gland
hsa-mir-26b-5p	MIMAT0000083	KMT2C	58508	Sequencing	20371350	Mammary gland
hsa-mir-26b-5p	MIMAT0000083	IL22RA1	58985	Microarray	19088304	Mammary gland
hsa-mir-26b-5p	MIMAT0000083	HIVEP3	59269	CLASH	23622248	Mammary gland
hsa-mir-26b-5p	MIMAT0000083	ACE2	59272	Microarray	19088304	Mammary gland
hsa-mir-26b-5p	MIMAT0000083	PRDM13	59336	Microarray	19088304	Mammary gland
hsa-mir-26b-5p	MIMAT0000083	PLEKHA1	59338	Microarray	19088304	Mammary gland
hsa-mir-26b-5p	MIMAT0000083	AFAP1	60312	Microarray	19088304	Mammary gland
hsa-mir-26b-5p	MIMAT0000083	GPBP1L1	60313	Microarray	19088304	Mammary gland
hsa-mir-26b-5p	MIMAT0000083	FAM3A	60343	Microarray	19088304	Mammary gland
hsa-mir-26b-5p	MIMAT0000083	TRMT11	60487	Microarray	19088304	Mammary gland
hsa-mir-26b-5p	MIMAT0000083	NYX	60506	Microarray	19088304	Mammary gland
hsa-mir-26b-5p	MIMAT0000083	GUF1	60558	Microarray	19088304	Mammary gland
hsa-mir-26b-5p	MIMAT0000083	DHX35	60625	Microarray	19088304	Mammary gland
hsa-mir-26b-5p	MIMAT0000083	VIPAS39	63894	Microarray	19088304	Mammary gland
hsa-mir-26b-5p	MIMAT0000083	DUSP21	63904	Microarray	19088304	Mammary gland
hsa-mir-26b-5p	MIMAT0000083	BLOC1S5	63915	Microarray	19088304	Mammary gland
hsa-mir-26b-5p	MIMAT0000083	GALNT11	63917	Microarray	19088304	Mammary gland
hsa-mir-26b-5p	MIMAT0000083	MCUR1	63933	Microarray	19088304	Mammary gland
hsa-mir-26b-5p	MIMAT0000083	PBLD	64081	Microarray	19088304	Mammary gland
hsa-mir-26b-5p	MIMAT0000083	CLSTN2	64084	Microarray	19088304	Mammary gland
hsa-mir-26b-5p	MIMAT0000083	RRAGC	64121	Microarray	19088304	Mammary gland
hsa-mir-26b-5p	MIMAT0000083	IFIH1	64135	Microarray	19088304	Mammary gland
hsa-mir-26b-5p	MIMAT0000083	ABCG4	64137	Microarray	19088304	Mammary gland
hsa-mir-26b-5p	MIMAT0000083	ERAP2	64167	Microarray	19088304	Mammary gland
hsa-mir-26b-5p	MIMAT0000083	TFB2M	64216	Microarray	19088304	Mammary gland
hsa-mir-26b-5p	MIMAT0000083	NOC3L	64318	Microarray	19088304	Mammary gland
hsa-mir-26b-5p	MIMAT0000083	GREM2	64388	Microarray	19088304	Mammary gland
hsa-mir-26b-5p	MIMAT0000083	TMEM168	64418	Microarray	19088304	Mammary gland
hsa-mir-26b-5p	MIMAT0000083	GPR135	64582	Microarray	19088304	Mammary gland
hsa-mir-26b-5p	MIMAT0000083	ANAPC1	64682	Microarray	19088304	Mammary gland
hsa-mir-26b-5p	MIMAT0000083	NUCKS1	64710	HITS-CLIP	22473208	Mammary gland
hsa-mir-26b-5p	MIMAT0000083	ACBD3	64746	Microarray	19088304	Mammary gland
hsa-mir-26b-5p	MIMAT0000083	MEAF6	64769	Microarray	19088304	Mammary gland
hsa-mir-26b-5p	MIMAT0000083	FNDC3B	64778	Microarray	19088304	Mammary gland
hsa-mir-26b-5p	MIMAT0000083	CERK	64781	Microarray	19088304	Mammary gland
hsa-mir-26b-5p	MIMAT0000083	AEN	64782	Microarray	19088304	Mammary gland
hsa-mir-26b-5p	MIMAT0000083	CEP85	64793	Microarray	19088304	Mammary gland
hsa-mir-26b-5p	MIMAT0000083	NABP1	64859	HITS-CLIP//Microarray//PAR-CLIP	19088304|22473208|23446348|20371350|21572407|26701625	Mammary gland
hsa-mir-26b-5p	MIMAT0000083	RFX7	64864	Microarray	19088304	Mammary gland
hsa-mir-26b-5p	MIMAT0000083	BCL11B	64919	Microarray	19088304	Mammary gland
hsa-mir-26b-5p	MIMAT0000083	CASD1	64921	Microarray	19088304	Mammary gland
hsa-mir-26b-5p	MIMAT0000083	NT5DC2	64943	Microarray	19088304	Mammary gland
hsa-mir-26b-5p	MIMAT0000083	MRPS15	64960	Microarray	19088304	Mammary gland
hsa-mir-26b-5p	MIMAT0000083	VPS33A	65082	Microarray	19088304	Mammary gland
hsa-mir-26b-5p	MIMAT0000083	UPF3B	65109	Microarray	19088304	Mammary gland
hsa-mir-26b-5p	MIMAT0000083	RSRC2	65117	Sequencing	20371350	Mammary gland
hsa-mir-26b-5p	MIMAT0000083	SOWAHC	65124	Microarray	19088304	Mammary gland
hsa-mir-26b-5p	MIMAT0000083	WNK1	65125	PAR-CLIP	20371350	Mammary gland
hsa-mir-26b-5p	MIMAT0000083	C8orf33	65265	Microarray	19088304	Mammary gland
hsa-mir-26b-5p	MIMAT0000083	KCTD14	65987	Microarray	19088304	Mammary gland
hsa-mir-26b-5p	MIMAT0000083	MRPS34	65993	Microarray	19088304	Mammary gland
hsa-mir-26b-5p	MIMAT0000083	CRELD1	78987	Microarray	19088304	Mammary gland
hsa-mir-26b-5p	MIMAT0000083	PRR14	78994	Microarray	19088304	Mammary gland
hsa-mir-26b-5p	MIMAT0000083	C17orf53	78995	Microarray	19088304	Mammary gland
hsa-mir-26b-5p	MIMAT0000083	METRN	79006	Microarray	19088304	Mammary gland
hsa-mir-26b-5p	MIMAT0000083	GID4	79018	Microarray	19088304	Mammary gland
hsa-mir-26b-5p	MIMAT0000083	PDCL3	79031	Microarray	19088304	Mammary gland
hsa-mir-26b-5p	MIMAT0000083	TSEN34	79042	Microarray	19088304	Mammary gland
hsa-mir-26b-5p	MIMAT0000083	SECISBP2	79048	Microarray	19088304	Mammary gland
hsa-mir-26b-5p	MIMAT0000083	PRRG3	79057	Microarray	19088304	Mammary gland
hsa-mir-26b-5p	MIMAT0000083	METTL16	79066	Microarray	19088304	Mammary gland
hsa-mir-26b-5p	MIMAT0000083	KDELC1	79070	Microarray	19088304	Mammary gland
hsa-mir-26b-5p	MIMAT0000083	DSCC1	79075	Microarray	19088304	Mammary gland
hsa-mir-26b-5p	MIMAT0000083	DCTPP1	79077	Microarray	19088304	Mammary gland
hsa-mir-26b-5p	MIMAT0000083	C1orf50	79078	HITS-CLIP	23824327	Mammary gland
hsa-mir-26b-5p	MIMAT0000083	SLC25A23	79085	Microarray	19088304	Mammary gland
hsa-mir-26b-5p	MIMAT0000083	ZNF426	79088	PAR-CLIP	23592263	Mammary gland
hsa-mir-26b-5p	MIMAT0000083	TRAPPC6A	79090	Microarray	19088304	Mammary gland
hsa-mir-26b-5p	MIMAT0000083	CARD14	79092	Microarray	19088304	Mammary gland
hsa-mir-26b-5p	MIMAT0000083	CHAC1	79094	HITS-CLIP//PAR-CLIP	22473208|21572407|20371350	Mammary gland
hsa-mir-26b-5p	MIMAT0000083	C9orf16	79095	Microarray	19088304	Mammary gland
hsa-mir-26b-5p	MIMAT0000083	MAPKAP1	79109	Microarray	19088304	Mammary gland
hsa-mir-26b-5p	MIMAT0000083	APOO	79135	Microarray	19088304	Mammary gland
hsa-mir-26b-5p	MIMAT0000083	DERL1	79139	CLASH	23622248	Mammary gland
hsa-mir-26b-5p	MIMAT0000083	FKRP	79147	Microarray	19088304	Mammary gland
hsa-mir-26b-5p	MIMAT0000083	DHRS11	79154	Microarray	19088304	Mammary gland
hsa-mir-26b-5p	MIMAT0000083	DCAF10	79269	CLASH//HITS-CLIP	23622248|22473208	Mammary gland
hsa-mir-26b-5p	MIMAT0000083	HMGN5	79366	Microarray	19088304	Mammary gland
hsa-mir-26b-5p	MIMAT0000083	KREMEN2	79412	Microarray	19088304	Mammary gland
hsa-mir-26b-5p	MIMAT0000083	LRFN3	79414	Microarray	19088304	Mammary gland
hsa-mir-26b-5p	MIMAT0000083	LRRC2	79442	Microarray	19088304	Mammary gland
hsa-mir-26b-5p	MIMAT0000083	WDR25	79446	Microarray	19088304	Mammary gland
hsa-mir-26b-5p	MIMAT0000083	CHPF	79586	Microarray	19088304	Mammary gland
hsa-mir-26b-5p	MIMAT0000083	CARS2	79587	Microarray	19088304	Mammary gland
hsa-mir-26b-5p	MIMAT0000083	ARMC7	79637	Microarray	19088304	Mammary gland
hsa-mir-26b-5p	MIMAT0000083	ROGDI	79641	Microarray	19088304	Mammary gland
hsa-mir-26b-5p	MIMAT0000083	CHMP6	79643	Microarray	19088304	Mammary gland
hsa-mir-26b-5p	MIMAT0000083	PANK3	79646	Microarray	19088304	Mammary gland
hsa-mir-26b-5p	MIMAT0000083	AKIRIN1	79647	HITS-CLIP	23824327	Mammary gland
hsa-mir-26b-5p	MIMAT0000083	USB1	79650	Microarray	19088304	Mammary gland
hsa-mir-26b-5p	MIMAT0000083	HECTD3	79654	HITS-CLIP//Microarray	19088304|22473208	Mammary gland
hsa-mir-26b-5p	MIMAT0000083	RTL10	79680	Microarray	19088304	Mammary gland
hsa-mir-26b-5p	MIMAT0000083	ZMAT4	79698	Microarray	19088304	Mammary gland
hsa-mir-26b-5p	MIMAT0000083	MORC4	79710	Microarray	19088304	Mammary gland
hsa-mir-26b-5p	MIMAT0000083	IGFLR1	79713	Microarray	19088304	Mammary gland
hsa-mir-26b-5p	MIMAT0000083	LIN28A	79727	Microarray	19088304	Mammary gland
hsa-mir-26b-5p	MIMAT0000083	NARS2	79731	Microarray	19088304	Mammary gland
hsa-mir-26b-5p	MIMAT0000083	ADGB	79747	Microarray	19088304	Mammary gland
hsa-mir-26b-5p	MIMAT0000083	ISOC2	79763	Microarray	19088304	Mammary gland
hsa-mir-26b-5p	MIMAT0000083	GRTP1	79774	Microarray	19088304	Mammary gland
hsa-mir-26b-5p	MIMAT0000083	SUGCT	79783	Microarray	19088304	Mammary gland
hsa-mir-26b-5p	MIMAT0000083	ALG9	79796	Microarray	19088304	Mammary gland
hsa-mir-26b-5p	MIMAT0000083	AGMAT	79814	Microarray	19088304	Mammary gland
hsa-mir-26b-5p	MIMAT0000083	CATSPERB	79820	Microarray	19088304	Mammary gland
hsa-mir-26b-5p	MIMAT0000083	CAMKMT	79823	Microarray	19088304	Mammary gland
hsa-mir-26b-5p	MIMAT0000083	NAA40	79829	Microarray	19088304	Mammary gland
hsa-mir-26b-5p	MIMAT0000083	ZNF669	79862	PAR-CLIP	27292025	Mammary gland
hsa-mir-26b-5p	MIMAT0000083	TCTN2	79867	Microarray	19088304	Mammary gland
hsa-mir-26b-5p	MIMAT0000083	CPSF7	79869	pSILAC	23939832	Mammary gland
hsa-mir-26b-5p	MIMAT0000083	CBLL1	79872	Microarray	19088304	Mammary gland
hsa-mir-26b-5p	MIMAT0000083	PODNL1	79883	Microarray	19088304	Mammary gland
hsa-mir-26b-5p	MIMAT0000083	CAAP1	79886	Microarray	19088304	Mammary gland
hsa-mir-26b-5p	MIMAT0000083	LPCAT1	79888	Microarray	19088304	Mammary gland
hsa-mir-26b-5p	MIMAT0000083	MCMBP	79892	Microarray	19088304	Mammary gland
hsa-mir-26b-5p	MIMAT0000083	ZNF672	79894	Microarray	19088304	Mammary gland
hsa-mir-26b-5p	MIMAT0000083	PRR5L	79899	Microarray	19088304	Mammary gland
hsa-mir-26b-5p	MIMAT0000083	CYBRD1	79901	Microarray	19088304	Mammary gland
hsa-mir-26b-5p	MIMAT0000083	TMC7	79905	Microarray	19088304	Mammary gland
hsa-mir-26b-5p	MIMAT0000083	ACTR5	79913	Microarray	19088304	Mammary gland
hsa-mir-26b-5p	MIMAT0000083	MAGIX	79917	Microarray	19088304	Mammary gland
hsa-mir-26b-5p	MIMAT0000083	MRM1	79922	Microarray	19088304	Mammary gland
hsa-mir-26b-5p	MIMAT0000083	ADM2	79924	HITS-CLIP	23824327	Mammary gland
hsa-mir-26b-5p	MIMAT0000083	ZNF696	79943	Microarray	19088304	Mammary gland
hsa-mir-26b-5p	MIMAT0000083	PAQR6	79957	Microarray	19088304	Mammary gland
hsa-mir-26b-5p	MIMAT0000083	ATAT1	79969	Microarray	19088304	Mammary gland
hsa-mir-26b-5p	MIMAT0000083	WLS	79971	Microarray	19088304	Mammary gland
hsa-mir-26b-5p	MIMAT0000083	GRHL2	79977	Microarray	19088304	Mammary gland
hsa-mir-26b-5p	MIMAT0000083	TRMT2B	79979	Microarray	19088304	Mammary gland
hsa-mir-26b-5p	MIMAT0000083	GREB1L	80000	Microarray	19088304	Mammary gland
hsa-mir-26b-5p	MIMAT0000083	TRAPPC13	80006	Microarray	19088304	Mammary gland
hsa-mir-26b-5p	MIMAT0000083	TMEM156	80008	Microarray	19088304	Mammary gland
hsa-mir-26b-5p	MIMAT0000083	RMI1	80010	Microarray	19088304	Mammary gland
hsa-mir-26b-5p	MIMAT0000083	TMEM62	80021	Microarray	19088304	Mammary gland
hsa-mir-26b-5p	MIMAT0000083	ZNF556	80032	Microarray	19088304	Mammary gland
hsa-mir-26b-5p	MIMAT0000083	LRRTM4	80059	PAR-CLIP	22012620|27292025	Mammary gland
hsa-mir-26b-5p	MIMAT0000083	CCDC15	80071	Microarray	19088304	Mammary gland
hsa-mir-26b-5p	MIMAT0000083	CCDC170	80129	Microarray	19088304	Mammary gland
hsa-mir-26b-5p	MIMAT0000083	LRRC8E	80131	Microarray	19088304	Mammary gland
hsa-mir-26b-5p	MIMAT0000083	THOC7	80145	Microarray	19088304	Mammary gland
hsa-mir-26b-5p	MIMAT0000083	TTI2	80185	Microarray	19088304	Mammary gland
hsa-mir-26b-5p	MIMAT0000083	TMEM254	80195	PAR-CLIP	20371350	Mammary gland
hsa-mir-26b-5p	MIMAT0000083	FBXO11	80204	HITS-CLIP//Sequencing	20371350|22473208	Mammary gland
hsa-mir-26b-5p	MIMAT0000083	CHD9	80205	Microarray	19088304	Mammary gland
hsa-mir-26b-5p	MIMAT0000083	NAA50	80218	Microarray	19088304	Mammary gland
hsa-mir-26b-5p	MIMAT0000083	ACSF2	80221	Microarray	19088304	Mammary gland
hsa-mir-26b-5p	MIMAT0000083	RAB11FIP1	80223	Microarray//Sequencing	19088304|20371350	Mammary gland
hsa-mir-26b-5p	MIMAT0000083	SLC35F5	80255	Microarray	19088304	Mammary gland
hsa-mir-26b-5p	MIMAT0000083	C16orf70	80262	HITS-CLIP//PAR-CLIP	22473208|21572407|20371350	Mammary gland
hsa-mir-26b-5p	MIMAT0000083	EDEM3	80267	PAR-CLIP	23592263	Mammary gland
hsa-mir-26b-5p	MIMAT0000083	KLHL15	80311	HITS-CLIP//PAR-CLIP	23592263|23446348|22012620|21572407|20371350	Mammary gland
hsa-mir-26b-5p	MIMAT0000083	LRRC27	80313	HITS-CLIP	23824327	Mammary gland
hsa-mir-26b-5p	MIMAT0000083	ZKSCAN3	80317	Microarray	19088304	Mammary gland
hsa-mir-26b-5p	MIMAT0000083	PNPLA3	80339	HITS-CLIP	23824327	Mammary gland
hsa-mir-26b-5p	MIMAT0000083	ZSCAN16	80345	Microarray	19088304	Mammary gland
hsa-mir-26b-5p	MIMAT0000083	REEP4	80346	HITS-CLIP	22473208	Mammary gland
hsa-mir-26b-5p	MIMAT0000083	COASY	80347	Microarray	19088304	Mammary gland
hsa-mir-26b-5p	MIMAT0000083	TSGA10	80705	Microarray	19088304	Mammary gland
hsa-mir-26b-5p	MIMAT0000083	PRR7	80758	Microarray	19088304	Mammary gland
hsa-mir-26b-5p	MIMAT0000083	KHDC1	80759	Microarray	19088304	Mammary gland
hsa-mir-26b-5p	MIMAT0000083	STARD5	80765	Microarray	19088304	Mammary gland
hsa-mir-26b-5p	MIMAT0000083	ASXL3	80816	HITS-CLIP//Microarray	19088304|23824327	Mammary gland
hsa-mir-26b-5p	MIMAT0000083	KDM7A	80853	Microarray	19088304	Mammary gland
hsa-mir-26b-5p	MIMAT0000083	COLEC12	81035	Microarray	19088304	Mammary gland
hsa-mir-26b-5p	MIMAT0000083	GPR63	81491	Microarray	19088304	Mammary gland
hsa-mir-26b-5p	MIMAT0000083	DCSTAMP	81501	Microarray	19088304	Mammary gland
hsa-mir-26b-5p	MIMAT0000083	ITFG1	81533	Microarray	19088304	Mammary gland
hsa-mir-26b-5p	MIMAT0000083	YIPF5	81555	Microarray	19088304	Mammary gland
hsa-mir-26b-5p	MIMAT0000083	LMAN2L	81562	Microarray	19088304	Mammary gland
hsa-mir-26b-5p	MIMAT0000083	GFOD2	81577	Microarray	19088304	Mammary gland
hsa-mir-26b-5p	MIMAT0000083	LBH	81606	Microarray	19088304	Mammary gland
hsa-mir-26b-5p	MIMAT0000083	CAB39L	81617	Microarray	19088304	Mammary gland
hsa-mir-26b-5p	MIMAT0000083	UNC93B1	81622	Microarray	19088304	Mammary gland
hsa-mir-26b-5p	MIMAT0000083	CCNL2	81669	Microarray	19088304	Mammary gland
hsa-mir-26b-5p	MIMAT0000083	ADAMTS12	81792	Microarray	19088304	Mammary gland
hsa-mir-26b-5p	MIMAT0000083	VANGL1	81839	Microarray	19088304	Mammary gland
hsa-mir-26b-5p	MIMAT0000083	SLC25A28	81894	Microarray	19088304	Mammary gland
hsa-mir-26b-5p	MIMAT0000083	ADPGK	83440	Microarray	19088304	Mammary gland
hsa-mir-26b-5p	MIMAT0000083	EMC6	83460	Microarray	19088304	Mammary gland
hsa-mir-26b-5p	MIMAT0000083	CDCA3	83461	Microarray	19088304	Mammary gland
hsa-mir-26b-5p	MIMAT0000083	FAM107B	83641	Sequencing	20371350	Mammary gland
hsa-mir-26b-5p	MIMAT0000083	GRWD1	83743	Microarray	19088304	Mammary gland
hsa-mir-26b-5p	MIMAT0000083	RBM48	84060	HITS-CLIP	23824327	Mammary gland
hsa-mir-26b-5p	MIMAT0000083	MAGT1	84061	Microarray	19088304	Mammary gland
hsa-mir-26b-5p	MIMAT0000083	GTF2IRD2	84163	Microarray	19088304	Mammary gland
hsa-mir-26b-5p	MIMAT0000083	ZDHHC18	84243	HITS-CLIP//PAR-CLIP	22473208|20371350	Mammary gland
hsa-mir-26b-5p	MIMAT0000083	GINS4	84296	Microarray	19088304	Mammary gland
hsa-mir-26b-5p	MIMAT0000083	MIEN1	84299	Luciferase reporter assay	26827826	Mammary gland
hsa-mir-26b-5p	MIMAT0000083	MCM8	84515	HITS-CLIP	23824327	Mammary gland
hsa-mir-26b-5p	MIMAT0000083	FAXC	84553	HITS-CLIP	23824327	Mammary gland
hsa-mir-26b-5p	MIMAT0000083	ZNF347	84671	HITS-CLIP	23824327	Mammary gland
hsa-mir-26b-5p	MIMAT0000083	MFSD9	84804	Microarray	19088304	Mammary gland
hsa-mir-26b-5p	MIMAT0000083	IL17RC	84818	Microarray	19088304	Mammary gland
hsa-mir-26b-5p	MIMAT0000083	ANKRD36BP1	84832	Microarray	19088304	Mammary gland
hsa-mir-26b-5p	MIMAT0000083	ADGRG7	84873	PAR-CLIP	26701625	Mammary gland
hsa-mir-26b-5p	MIMAT0000083	ZBTB45	84878	PAR-CLIP	23592263	Mammary gland
hsa-mir-26b-5p	MIMAT0000083	ARHGEF39	84904	HITS-CLIP	23824327	Mammary gland
hsa-mir-26b-5p	MIMAT0000083	FAM136A	84908	Sequencing	20371350	Mammary gland
hsa-mir-26b-5p	MIMAT0000083	PPP1R15B	84919	PAR-CLIP	21572407	Mammary gland
hsa-mir-26b-5p	MIMAT0000083	ZNF566	84924	HITS-CLIP	23824327	Mammary gland
hsa-mir-26b-5p	MIMAT0000083	TNS4	84951	Microarray	19088304	Mammary gland
hsa-mir-26b-5p	MIMAT0000083	MIR22HG	84981	Microarray	19088304	Mammary gland
hsa-mir-26b-5p	MIMAT0000083	KIAA1644	85352	Microarray	19088304	Mammary gland
hsa-mir-26b-5p	MIMAT0000083	TNKS1BP1	85456	pSILAC	23939832	Mammary gland
hsa-mir-26b-5p	MIMAT0000083	SSH2	85464	HITS-CLIP//Sequencing	20371350|22473208	Mammary gland
hsa-mir-26b-5p	MIMAT0000083	RRP36	88745	PAR-CLIP	27292025	Mammary gland
hsa-mir-26b-5p	MIMAT0000083	HPS4	89781	Microarray	19088304	Mammary gland
hsa-mir-26b-5p	MIMAT0000083	KIR3DX1	90011	Microarray	19088304	Mammary gland
hsa-mir-26b-5p	MIMAT0000083	ZNF551	90233	Microarray	19088304	Mammary gland
hsa-mir-26b-5p	MIMAT0000083	THAP3	90326	Microarray	19088304	Mammary gland
hsa-mir-26b-5p	MIMAT0000083	ZNF468	90333	Microarray	19088304	Mammary gland
hsa-mir-26b-5p	MIMAT0000083	GADD45GIP1	90480	Microarray	19088304	Mammary gland
hsa-mir-26b-5p	MIMAT0000083	TIMM29	90580	HITS-CLIP	23824327	Mammary gland
hsa-mir-26b-5p	MIMAT0000083	ACBD5	91452	HITS-CLIP	23313552	Mammary gland
hsa-mir-26b-5p	MIMAT0000083	RSAD2	91543	Microarray	19088304	Mammary gland
hsa-mir-26b-5p	MIMAT0000083	PLXNA4	91584	Microarray	19088304	Mammary gland
hsa-mir-26b-5p	MIMAT0000083	NEK9	91754	Microarray	19088304	Mammary gland
hsa-mir-26b-5p	MIMAT0000083	CHMP7	91782	Microarray	19088304	Mammary gland
hsa-mir-26b-5p	MIMAT0000083	MYOZ3	91977	HITS-CLIP	23824327	Mammary gland
hsa-mir-26b-5p	MIMAT0000083	MTDH	92140	PAR-CLIP	24398324	Mammary gland
hsa-mir-26b-5p	MIMAT0000083	TEX30	93081	Microarray	19088304	Mammary gland
hsa-mir-26b-5p	MIMAT0000083	HAUS8	93323	HITS-CLIP//PAR-CLIP//Sequencing	20371350|22473208	Mammary gland
hsa-mir-26b-5p	MIMAT0000083	ACTR8	93973	Microarray	19088304	Mammary gland
hsa-mir-26b-5p	MIMAT0000083	SFXN1	94081	HITS-CLIP	22473208	Mammary gland
hsa-mir-26b-5p	MIMAT0000083	ERI2	112479	Microarray	19088304	Mammary gland
hsa-mir-26b-5p	MIMAT0000083	TUBGCP5	114791	HITS-CLIP	23824327	Mammary gland
hsa-mir-26b-5p	MIMAT0000083	C1QTNF1	114897	Microarray	19088304	Mammary gland
hsa-mir-26b-5p	MIMAT0000083	MARCH3	115123	Microarray	19088304	Mammary gland
hsa-mir-26b-5p	MIMAT0000083	WDR92	116143	HITS-CLIP	23824327	Mammary gland
hsa-mir-26b-5p	MIMAT0000083	NUS1	116150	HITS-CLIP	23824327	Mammary gland
hsa-mir-26b-5p	MIMAT0000083	ARAP2	116984	Microarray	19088304	Mammary gland
hsa-mir-26b-5p	MIMAT0000083	SSX2IP	117178	HITS-CLIP	22473208	Mammary gland
hsa-mir-26b-5p	MIMAT0000083	TRIM6	117854	Microarray	19088304	Mammary gland
hsa-mir-26b-5p	MIMAT0000083	PAQR4	124222	Microarray	19088304	Mammary gland
hsa-mir-26b-5p	MIMAT0000083	SLC38A10	124565	Microarray	19088304	Mammary gland
hsa-mir-26b-5p	MIMAT0000083	KRT222	125113	Microarray	19088304	Mammary gland
hsa-mir-26b-5p	MIMAT0000083	ZNF573	126231	Microarray	19088304	Mammary gland
hsa-mir-26b-5p	MIMAT0000083	EID2B	126272	PAR-CLIP	27292025	Mammary gland
hsa-mir-26b-5p	MIMAT0000083	TNFAIP8L1	126282	HITS-CLIP	23824327	Mammary gland
hsa-mir-26b-5p	MIMAT0000083	MFSD12	126321	Microarray	19088304	Mammary gland
hsa-mir-26b-5p	MIMAT0000083	C1orf216	127703	Microarray	19088304	Mammary gland
hsa-mir-26b-5p	MIMAT0000083	FAM168B	130074	Microarray	19088304	Mammary gland
hsa-mir-26b-5p	MIMAT0000083	AP1S3	130340	HITS-CLIP	22473208	Mammary gland
hsa-mir-26b-5p	MIMAT0000083	UBR3	130507	HITS-CLIP//PAR-CLIP	21572407	Mammary gland
hsa-mir-26b-5p	MIMAT0000083	MTERF4	130916	Microarray	19088304	Mammary gland
hsa-mir-26b-5p	MIMAT0000083	DCBLD2	131566	Microarray	19088304	Mammary gland
hsa-mir-26b-5p	MIMAT0000083	OCIAD2	132299	HITS-CLIP	23824327	Mammary gland
hsa-mir-26b-5p	MIMAT0000083	PACRG	135138	Microarray	19088304	Mammary gland
hsa-mir-26b-5p	MIMAT0000083	OR2F2	135948	Microarray	19088304	Mammary gland
hsa-mir-26b-5p	MIMAT0000083	NACC2	138151	Microarray	19088304	Mammary gland
hsa-mir-26b-5p	MIMAT0000083	MAGEC3	139081	Microarray	19088304	Mammary gland
hsa-mir-26b-5p	MIMAT0000083	MT1P3	140851	Microarray	19088304	Mammary gland
hsa-mir-26b-5p	MIMAT0000083	WFDC6	140870	Microarray	19088304	Mammary gland
hsa-mir-26b-5p	MIMAT0000083	ZNF664	144348	PAR-CLIP	24398324|23446348|21572407|20371350	Mammary gland
hsa-mir-26b-5p	MIMAT0000083	E2F7	144455	HITS-CLIP//PAR-CLIP	23446348|20371350|21572407	Mammary gland
hsa-mir-26b-5p	MIMAT0000083	SLC38A6	145389	Microarray	19088304	Mammary gland
hsa-mir-26b-5p	MIMAT0000083	C14orf37	145407	PAR-CLIP	22100165	Mammary gland
hsa-mir-26b-5p	MIMAT0000083	TOM1L2	146691	Microarray	19088304	Mammary gland
hsa-mir-26b-5p	MIMAT0000083	SLFN13	146857	HITS-CLIP	23824327	Mammary gland
hsa-mir-26b-5p	MIMAT0000083	C18orf25	147339	Sequencing	20371350	Mammary gland
hsa-mir-26b-5p	MIMAT0000083	ZNF480	147657	Microarray	19088304	Mammary gland
hsa-mir-26b-5p	MIMAT0000083	ZNF548	147694	Microarray	19088304	Mammary gland
hsa-mir-26b-5p	MIMAT0000083	SIX5	147912	Microarray	19088304	Mammary gland
hsa-mir-26b-5p	MIMAT0000083	RNF187	149603	Microarray	19088304	Mammary gland
hsa-mir-26b-5p	MIMAT0000083	FAHD2B	151313	Microarray	19088304	Mammary gland
hsa-mir-26b-5p	MIMAT0000083	RNF38	152006	Microarray	19088304	Mammary gland
hsa-mir-26b-5p	MIMAT0000083	CREBRF	153222	PAR-CLIP	23592263	Mammary gland
hsa-mir-26b-5p	MIMAT0000083	ANKRD46	157567	Microarray	19088304	Mammary gland
hsa-mir-26b-5p	MIMAT0000083	CXorf38	159013	Microarray	19088304	Mammary gland
hsa-mir-26b-5p	MIMAT0000083	RBMY1F	159163	Microarray	19088304	Mammary gland
hsa-mir-26b-5p	MIMAT0000083	TMTC3	160418	PAR-CLIP	23592263	Mammary gland
hsa-mir-26b-5p	MIMAT0000083	PPTC7	160760	Sequencing	20371350	Mammary gland
hsa-mir-26b-5p	MIMAT0000083	TMEM30B	161291	Microarray	19088304	Mammary gland
hsa-mir-26b-5p	MIMAT0000083	USP32P1	162632	Microarray	19088304	Mammary gland
hsa-mir-26b-5p	MIMAT0000083	SASS6	163786	HITS-CLIP	22473208	Mammary gland
hsa-mir-26b-5p	MIMAT0000083	SDE2	163859	PAR-CLIP	20371350	Mammary gland
hsa-mir-26b-5p	MIMAT0000083	TMPRSS6	164656	Microarray	19088304	Mammary gland
hsa-mir-26b-5p	MIMAT0000083	TXLNA	200081	Sequencing	20371350	Mammary gland
hsa-mir-26b-5p	MIMAT0000083	TET3	200424	HITS-CLIP//PAR-CLIP//Sequencing	20371350|22473208|23592263	Mammary gland
hsa-mir-26b-5p	MIMAT0000083	SAMD14	201191	Microarray	19088304	Mammary gland
hsa-mir-26b-5p	MIMAT0000083	TRIM65	201292	Sequencing	20371350	Mammary gland
hsa-mir-26b-5p	MIMAT0000083	ZNF584	201514	Microarray	19088304	Mammary gland
hsa-mir-26b-5p	MIMAT0000083	PDE12	201626	HITS-CLIP//Microarray	19088304|23824327	Mammary gland
hsa-mir-26b-5p	MIMAT0000083	TMEM154	201799	PAR-CLIP	27292025	Mammary gland
hsa-mir-26b-5p	MIMAT0000083	HIPK1	204851	Microarray	19088304	Mammary gland
hsa-mir-26b-5p	MIMAT0000083	OTUD1	220213	HITS-CLIP	22473208	Mammary gland
hsa-mir-26b-5p	MIMAT0000083	REEP3	221035	Sequencing	20371350	Mammary gland
hsa-mir-26b-5p	MIMAT0000083	MICU2	221154	Microarray	19088304	Mammary gland
hsa-mir-26b-5p	MIMAT0000083	RNASEH1	246243	Microarray	19088304	Mammary gland
hsa-mir-26b-5p	MIMAT0000083	ZBTB38	253461	Microarray	19088304	Mammary gland
hsa-mir-26b-5p	MIMAT0000083	UBN2	254048	HITS-CLIP//PAR-CLIP	22473208|23592263	Mammary gland
hsa-mir-26b-5p	MIMAT0000083	ZNF549	256051	Microarray	19088304	Mammary gland
hsa-mir-26b-5p	MIMAT0000083	HSPA12A	259217	Microarray	19088304	Mammary gland
hsa-mir-26b-5p	MIMAT0000083	ASPM	259266	Microarray	19088304	Mammary gland
hsa-mir-26b-5p	MIMAT0000083	TIPRL	261726	Microarray	19088304	Mammary gland
hsa-mir-26b-5p	MIMAT0000083	SSX7	280658	Microarray	19088304	Mammary gland
hsa-mir-26b-5p	MIMAT0000083	BLOC1S2	282991	PAR-CLIP	23592263|24398324|20371350	Mammary gland
hsa-mir-26b-5p	MIMAT0000083	ANKRD52	283373	HITS-CLIP	22473208	Mammary gland
hsa-mir-26b-5p	MIMAT0000083	FAM177A1	283635	HITS-CLIP	23824327	Mammary gland
hsa-mir-26b-5p	MIMAT0000083	OR10H5	284433	Microarray	19088304	Mammary gland
hsa-mir-26b-5p	MIMAT0000083	NWD1	284434	HITS-CLIP	23824327	Mammary gland
hsa-mir-26b-5p	MIMAT0000083	CYP4A22	284541	Microarray	19088304	Mammary gland
hsa-mir-26b-5p	MIMAT0000083	FAM126B	285172	HITS-CLIP	23313552	Mammary gland
hsa-mir-26b-5p	MIMAT0000083	RABL3	285282	Microarray//PAR-CLIP	19088304|27292025	Mammary gland
hsa-mir-26b-5p	MIMAT0000083	SREK1IP1	285672	Microarray	19088304	Mammary gland
hsa-mir-26b-5p	MIMAT0000083	STON1-GTF2A1L	286749	Microarray	19088304	Mammary gland
hsa-mir-26b-5p	MIMAT0000083	S100A7A	338324	Microarray	19088304	Mammary gland
hsa-mir-26b-5p	MIMAT0000083	WHAMMP3	339005	Microarray	19088304	Mammary gland
hsa-mir-26b-5p	MIMAT0000083	ZNF680	340252	HITS-CLIP	22473208	Mammary gland
hsa-mir-26b-5p	MIMAT0000083	ZNF860	344787	HITS-CLIP	23824327	Mammary gland
hsa-mir-26b-5p	MIMAT0000083	SEPT14	346288	HITS-CLIP	23824327	Mammary gland
hsa-mir-26b-5p	MIMAT0000083	ZNF81	347344	Microarray	19088304	Mammary gland
hsa-mir-26b-5p	MIMAT0000083	FKBP9P1	360132	Microarray	19088304	Mammary gland
hsa-mir-26b-5p	MIMAT0000083	NDUFS7	374291	Microarray	19088304	Mammary gland
hsa-mir-26b-5p	MIMAT0000083	MIA3	375056	Microarray	19088304	Mammary gland
hsa-mir-26b-5p	MIMAT0000083	MAST4	375449	Microarray	19088304	Mammary gland
hsa-mir-26b-5p	MIMAT0000083	SOGA3	387104	HITS-CLIP//PAR-CLIP	21572407|23824327|23313552	Mammary gland
hsa-mir-26b-5p	MIMAT0000083	KRTAP5-3	387266	Microarray	19088304	Mammary gland
hsa-mir-26b-5p	MIMAT0000083	KMT5A	387893	PAR-CLIP	22012620|20371350|27292025	Mammary gland
hsa-mir-26b-5p	MIMAT0000083	ZNF324B	388569	Microarray	19088304	Mammary gland
hsa-mir-26b-5p	MIMAT0000083	BEND4	389206	Sequencing	20371350	Mammary gland
hsa-mir-26b-5p	MIMAT0000083	GTF2IRD2B	389524	Microarray	19088304	Mammary gland
hsa-mir-26b-5p	MIMAT0000083	RBM12B	389677	Microarray	19088304	Mammary gland
hsa-mir-26b-5p	MIMAT0000083	NUDT19	390916	HITS-CLIP	22473208	Mammary gland
hsa-mir-26b-5p	MIMAT0000083	ZNF772	400720	PAR-CLIP	22100165	Mammary gland
hsa-mir-26b-5p	MIMAT0000083	POTEG	404785	Microarray	19088304	Mammary gland
hsa-mir-26b-5p	MIMAT0000083	TMEM41B	440026	Microarray	19088304	Mammary gland
hsa-mir-26b-5p	MIMAT0000083	KRTAP5-7	440050	Microarray	19088304	Mammary gland
hsa-mir-26b-5p	MIMAT0000083	HIST2H2BF	440689	Microarray	19088304	Mammary gland
hsa-mir-26b-5p	MIMAT0000083	MAP1LC3C	440738	Microarray	19088304	Mammary gland
hsa-mir-26b-5p	MIMAT0000083	OR2J3	442186	Microarray	19088304	Mammary gland
hsa-mir-26b-5p	MIMAT0000083	PRY2	442862	Microarray	19088304	Mammary gland
hsa-mir-26b-5p	MIMAT0000083	PRYP3	442865	Microarray	19088304	Mammary gland
hsa-mir-26b-5p	MIMAT0000083	PRYP4	442866	Microarray	19088304	Mammary gland
hsa-mir-26b-5p	MIMAT0000083	TRIM6-TRIM34	445372	Microarray	19088304	Mammary gland
hsa-mir-26b-5p	MIMAT0000083	PCOTH	542767	Microarray	19088304	Mammary gland
hsa-mir-26b-5p	MIMAT0000083	BOLA2	552900	Microarray	19088304	Mammary gland
hsa-mir-26b-5p	MIMAT0000083	HIST2H4B	554313	Microarray	19088304	Mammary gland
hsa-mir-26b-5p	MIMAT0000083	ZNF862	643641	Microarray	19088304	Mammary gland
hsa-mir-26b-5p	MIMAT0000083	MT1HL1	645745	Microarray	19088304	Mammary gland
hsa-mir-26b-5p	MIMAT0000083	ANXA8	653145	Microarray	19088304	Mammary gland
hsa-mir-26b-5p	MIMAT0000083	SRP9P1	653226	Microarray	19088304	Mammary gland
hsa-mir-26b-5p	MIMAT0000083	GSTT2B	653689	Microarray	19088304	Mammary gland
hsa-mir-26b-5p	MIMAT0000083	POTEJ	653781	Microarray	19088304	Mammary gland
hsa-mir-26b-5p	MIMAT0000083	BOLA2B	654483	Microarray	19088304	Mammary gland
hsa-mir-26b-5p	MIMAT0000083	ANXA8L1	728113	Microarray	19088304	Mammary gland
hsa-mir-26b-5p	MIMAT0000083	MAGEA9B	728269	Microarray	19088304	Mammary gland
hsa-mir-26b-5p	MIMAT0000083	POTEF	728378	Microarray	19088304	Mammary gland
hsa-mir-26b-5p	MIMAT0000083	CEMP1	752014	Microarray	19088304	Mammary gland
hsa-mir-26b-5p	MIMAT0000083	SMIM9	100132963	PAR-CLIP	20371350	Mammary gland
hsa-mir-26b-5p	MIMAT0000083	RAMP2-AS1	100190938	Microarray	19088304	Mammary gland
hsa-mir-26b-5p	MIMAT0000083	CMC4	100272147	Microarray	19088304	Mammary gland
hsa-mir-26b-5p	MIMAT0000083	DEFB4B	100289462	Microarray	19088304	Mammary gland
hsa-mir-26b-5p	MIMAT0000083	MICA	100507436	HITS-CLIP	23824327	Mammary gland
hsa-mir-26b-5p	MIMAT0000083	C7orf55-LUC7L2	100996928	HITS-CLIP	23824327	Mammary gland
hsa-mir-32-5p	MIMAT0000090	ACAA1	30	HITS-CLIP	22473208	Mammary gland
hsa-mir-32-5p	MIMAT0000090	ACTC1	70	HITS-CLIP	27418678	Mammary gland
hsa-mir-32-5p	MIMAT0000090	ADAM10	102	HITS-CLIP	22473208	Mammary gland
hsa-mir-32-5p	MIMAT0000090	AMD1	262	PAR-CLIP	26701625	Mammary gland
hsa-mir-32-5p	MIMAT0000090	FASLG	356	HITS-CLIP	23824327	Mammary gland
hsa-mir-32-5p	MIMAT0000090	ARF1	375	PAR-CLIP	21572407	Mammary gland
hsa-mir-32-5p	MIMAT0000090	ASGR2	433	PAR-CLIP	23446348|21572407|20371350	Mammary gland
hsa-mir-32-5p	MIMAT0000090	ATOX1	475	PAR-CLIP	20371350	Mammary gland
hsa-mir-32-5p	MIMAT0000090	ATP2A2	488	HITS-CLIP	22473208	Mammary gland
hsa-mir-32-5p	MIMAT0000090	ATP2B4	493	HITS-CLIP	22473208	Mammary gland
hsa-mir-32-5p	MIMAT0000090	ATP7A	538	HITS-CLIP	22473208	Mammary gland
hsa-mir-32-5p	MIMAT0000090	BAK1	578	PAR-CLIP	20371350	Mammary gland
hsa-mir-32-5p	MIMAT0000090	BCAT1	586	PAR-CLIP//Sequencing	20371350|23446348	Mammary gland
hsa-mir-32-5p	MIMAT0000090	BCAT2	587	HITS-CLIP//Sequencing	20371350|22473208	Mammary gland
hsa-mir-32-5p	MIMAT0000090	BMPR1A	657	PAR-CLIP	21572407|20371350	Mammary gland
hsa-mir-32-5p	MIMAT0000090	BMPR2	659	HITS-CLIP	22473208	Mammary gland
hsa-mir-32-5p	MIMAT0000090	DST	667	Sequencing	20371350	Mammary gland
hsa-mir-32-5p	MIMAT0000090	CAD	790	PAR-CLIP	27292025	Mammary gland
hsa-mir-32-5p	MIMAT0000090	CAPZB	832	PAR-CLIP	26701625	Mammary gland
hsa-mir-32-5p	MIMAT0000090	CCNB1	891	PAR-CLIP	26701625	Mammary gland
hsa-mir-32-5p	MIMAT0000090	CCT6A	908	Sequencing	20371350	Mammary gland
hsa-mir-32-5p	MIMAT0000090	CD69	969	HITS-CLIP	22473208	Mammary gland
hsa-mir-32-5p	MIMAT0000090	CDC5L	988	PAR-CLIP	23592263	Mammary gland
hsa-mir-32-5p	MIMAT0000090	CDC6	990	HITS-CLIP	22473208	Mammary gland
hsa-mir-32-5p	MIMAT0000090	CDC27	996	HITS-CLIP//Sequencing	20371350|22473208	Mammary gland
hsa-mir-32-5p	MIMAT0000090	CLTA	1211	PAR-CLIP	21572407	Mammary gland
hsa-mir-32-5p	MIMAT0000090	CRKL	1399	Sequencing	20371350	Mammary gland
hsa-mir-32-5p	MIMAT0000090	CYP2C19	1557	PAR-CLIP	23592263	Mammary gland
hsa-mir-32-5p	MIMAT0000090	DBT	1629	HITS-CLIP	22473208	Mammary gland
hsa-mir-32-5p	MIMAT0000090	DDX3X	1654	HITS-CLIP//PAR-CLIP	23446348|21572407	Mammary gland
hsa-mir-32-5p	MIMAT0000090	DYNC1LI2	1783	PAR-CLIP	27292025	Mammary gland
hsa-mir-32-5p	MIMAT0000090	DSC3	1825	Sequencing	20371350	Mammary gland
hsa-mir-32-5p	MIMAT0000090	DUSP5	1847	HITS-CLIP//PAR-CLIP	22473208|23446348|22012620|21572407|20371350|26701625	Mammary gland
hsa-mir-32-5p	MIMAT0000090	E2F3	1871	HITS-CLIP//Sequencing	20371350|22473208	Mammary gland
hsa-mir-32-5p	MIMAT0000090	EIF4EBP1	1978	HITS-CLIP	23706177	Mammary gland
hsa-mir-32-5p	MIMAT0000090	EIF4EBP2	1979	PAR-CLIP	22012620	Mammary gland
hsa-mir-32-5p	MIMAT0000090	CLN8	2055	PAR-CLIP	21572407|20371350	Mammary gland
hsa-mir-32-5p	MIMAT0000090	BPTF	2186	PAR-CLIP	26701625	Mammary gland
hsa-mir-32-5p	MIMAT0000090	FGF2	2247	HITS-CLIP//PAR-CLIP//Sequencing	20371350|23592263|23446348|22012620|21572407	Mammary gland
hsa-mir-32-5p	MIMAT0000090	FKBP1A	2280	PAR-CLIP	22100165|22291592	Mammary gland
hsa-mir-32-5p	MIMAT0000090	GAA	2548	HITS-CLIP	22473208	Mammary gland
hsa-mir-32-5p	MIMAT0000090	GATA6	2627	PAR-CLIP	21572407	Mammary gland
hsa-mir-32-5p	MIMAT0000090	GGCX	2677	PAR-CLIP	27292025	Mammary gland
hsa-mir-32-5p	MIMAT0000090	GM2A	2760	PAR-CLIP	23592263	Mammary gland
hsa-mir-32-5p	MIMAT0000090	GNAQ	2776	PAR-CLIP	20371350	Mammary gland
hsa-mir-32-5p	MIMAT0000090	GOLGA3	2802	HITS-CLIP//PAR-CLIP//Sequencing	20371350|22473208|22012620|21572407	Mammary gland
hsa-mir-32-5p	MIMAT0000090	GOLGA4	2803	HITS-CLIP	22473208	Mammary gland
hsa-mir-32-5p	MIMAT0000090	MKNK2	2872	PAR-CLIP	23592263	Mammary gland
hsa-mir-32-5p	MIMAT0000090	NR3C1	2908	Sequencing	20371350	Mammary gland
hsa-mir-32-5p	MIMAT0000090	GTF2A1	2957	HITS-CLIP//PAR-CLIP	23446348|20371350|21572407	Mammary gland
hsa-mir-32-5p	MIMAT0000090	GTF2E1	2960	PAR-CLIP	21572407	Mammary gland
hsa-mir-32-5p	MIMAT0000090	H3F3B	3021	PAR-CLIP//Sequencing	20371350|23592263|23446348|21572407	Mammary gland
hsa-mir-32-5p	MIMAT0000090	HIVEP1	3096	HITS-CLIP//PAR-CLIP//Sequencing	20371350|22473208|23592263|23446348|21572407	Mammary gland
hsa-mir-32-5p	MIMAT0000090	HMGCR	3156	HITS-CLIP//Sequencing	20371350|22473208	Mammary gland
hsa-mir-32-5p	MIMAT0000090	HOXA13	3209	PAR-CLIP	20371350	Mammary gland
hsa-mir-32-5p	MIMAT0000090	HOXC8	3224	PAR-CLIP	21572407	Mammary gland
hsa-mir-32-5p	MIMAT0000090	FOXN2	3344	HITS-CLIP//PAR-CLIP//Sequencing	20371350|22473208|22100165|22291592|24398324|23446348|21572407	Mammary gland
hsa-mir-32-5p	MIMAT0000090	ICAM1	3383	HITS-CLIP	22473208	Mammary gland
hsa-mir-32-5p	MIMAT0000090	RBPJ	3516	PAR-CLIP	26701625	Mammary gland
hsa-mir-32-5p	MIMAT0000090	IL6ST	3572	HITS-CLIP//PAR-CLIP	23592263|23446348|22012620|21572407|20371350	Mammary gland
hsa-mir-32-5p	MIMAT0000090	INCENP	3619	PAR-CLIP	23446348|21572407	Mammary gland
hsa-mir-32-5p	MIMAT0000090	INSIG1	3638	HITS-CLIP//PAR-CLIP//Sequencing	20371350|22473208|23592263	Mammary gland
hsa-mir-32-5p	MIMAT0000090	IPP	3652	PAR-CLIP	21572407	Mammary gland
hsa-mir-32-5p	MIMAT0000090	ITGA6	3655	Sequencing	20371350	Mammary gland
hsa-mir-32-5p	MIMAT0000090	ITGAV	3685	Sequencing	20371350	Mammary gland
hsa-mir-32-5p	MIMAT0000090	ITGB8	3696	PAR-CLIP	26701625|27292025	Mammary gland
hsa-mir-32-5p	MIMAT0000090	ITPR1	3708	HITS-CLIP//PAR-CLIP//Sequencing	20371350|22473208|23592263|21572407	Mammary gland
hsa-mir-32-5p	MIMAT0000090	KCNC4	3749	PAR-CLIP	26701625	Mammary gland
hsa-mir-32-5p	MIMAT0000090	KIF5B	3799	HITS-CLIP//PAR-CLIP	22473208|21572407	Mammary gland
hsa-mir-32-5p	MIMAT0000090	TNPO1	3842	HITS-CLIP	22473208	Mammary gland
hsa-mir-32-5p	MIMAT0000090	LAMP2	3920	HITS-CLIP	22473208	Mammary gland
hsa-mir-32-5p	MIMAT0000090	LETM1	3954	PAR-CLIP	21572407	Mammary gland
hsa-mir-32-5p	MIMAT0000090	CD180	4064	PAR-CLIP	26701625	Mammary gland
hsa-mir-32-5p	MIMAT0000090	SMAD6	4091	HITS-CLIP	22473208	Mammary gland
hsa-mir-32-5p	MIMAT0000090	SMAD7	4092	HITS-CLIP	22473208	Mammary gland
hsa-mir-32-5p	MIMAT0000090	MAN2A1	4124	HITS-CLIP	22473208	Mammary gland
hsa-mir-32-5p	MIMAT0000090	MAP1B	4131	PAR-CLIP	23446348|20371350	Mammary gland
hsa-mir-32-5p	MIMAT0000090	MCL1	4170	HITS-CLIP	22473208	Mammary gland
hsa-mir-32-5p	MIMAT0000090	DNAJB9	4189	HITS-CLIP//PAR-CLIP//Sequencing	20371350|22473208|23592263|23446348|22012620|21572407|26701625	Mammary gland
hsa-mir-32-5p	MIMAT0000090	MDM2	4193	Luciferase reporter assay//PAR-CLIP//qRT-PCR//Western blot	22431589|23592263	Mammary gland
hsa-mir-32-5p	MIMAT0000090	MEF2D	4209	HITS-CLIP	22473208	Mammary gland
hsa-mir-32-5p	MIMAT0000090	MPP1	4354	HITS-CLIP	22473208	Mammary gland
hsa-mir-32-5p	MIMAT0000090	MTF1	4520	HITS-CLIP//Sequencing	20371350|22473208	Mammary gland
hsa-mir-32-5p	MIMAT0000090	MYO1D	4642	HITS-CLIP	22473208	Mammary gland
hsa-mir-32-5p	MIMAT0000090	MYO5A	4644	HITS-CLIP//Sequencing	20371350|22473208	Mammary gland
hsa-mir-32-5p	MIMAT0000090	NEFL	4747	Sequencing	20371350	Mammary gland
hsa-mir-32-5p	MIMAT0000090	NEO1	4756	Sequencing	20371350	Mammary gland
hsa-mir-32-5p	MIMAT0000090	NF2	4771	PAR-CLIP	20371350	Mammary gland
hsa-mir-32-5p	MIMAT0000090	NFYB	4801	PAR-CLIP	21572407	Mammary gland
hsa-mir-32-5p	MIMAT0000090	CNOT2	4848	PAR-CLIP	23446348|21572407|20371350	Mammary gland
hsa-mir-32-5p	MIMAT0000090	CNOT4	4850	PAR-CLIP	23592263|21572407|20371350|27292025	Mammary gland
hsa-mir-32-5p	MIMAT0000090	NRAS	4893	HITS-CLIP//PAR-CLIP	22473208|23446348|20371350	Mammary gland
hsa-mir-32-5p	MIMAT0000090	NSF	4905	HITS-CLIP	22473208	Mammary gland
hsa-mir-32-5p	MIMAT0000090	PAFAH1B1	5048	HITS-CLIP	22473208	Mammary gland
hsa-mir-32-5p	MIMAT0000090	PAWR	5074	PAR-CLIP	23446348|21572407|20371350	Mammary gland
hsa-mir-32-5p	MIMAT0000090	PAX9	5083	PAR-CLIP	21572407	Mammary gland
hsa-mir-32-5p	MIMAT0000090	CDK16	5127	HITS-CLIP	22473208	Mammary gland
hsa-mir-32-5p	MIMAT0000090	PIK3CD	5293	PAR-CLIP	26701625	Mammary gland
hsa-mir-32-5p	MIMAT0000090	PITPNA	5306	HITS-CLIP	22473208	Mammary gland
hsa-mir-32-5p	MIMAT0000090	PKNOX1	5316	PAR-CLIP	27292025	Mammary gland
hsa-mir-32-5p	MIMAT0000090	PPIC	5480	PAR-CLIP	22100165	Mammary gland
hsa-mir-32-5p	MIMAT0000090	PPP1R3D	5509	HITS-CLIP	22473208|21572407	Mammary gland
hsa-mir-32-5p	MIMAT0000090	NPY4R	5540	PAR-CLIP	21572407	Mammary gland
hsa-mir-32-5p	MIMAT0000090	PRCP	5547	CLASH	23622248	Mammary gland
hsa-mir-32-5p	MIMAT0000090	PRPS1	5631	PAR-CLIP	26701625	Mammary gland
hsa-mir-32-5p	MIMAT0000090	PSMD5	5711	HITS-CLIP	22473208	Mammary gland
hsa-mir-32-5p	MIMAT0000090	PTEN	5728	HITS-CLIP//Luciferase reporter assay//qRT-PCR//QRTPCR//Western blot	23617834|22473208|24123284|23524257|28319142	Mammary gland
hsa-mir-32-5p	MIMAT0000090	PTGER4	5734	HITS-CLIP	22473208	Mammary gland
hsa-mir-32-5p	MIMAT0000090	TWF1	5756	PAR-CLIP	23592263|20371350	Mammary gland
hsa-mir-32-5p	MIMAT0000090	PTPRJ	5795	HITS-CLIP	22473208	Mammary gland
hsa-mir-32-5p	MIMAT0000090	RAD21	5885	HITS-CLIP	22473208	Mammary gland
hsa-mir-32-5p	MIMAT0000090	RAD51	5888	PAR-CLIP	26701625	Mammary gland
hsa-mir-32-5p	MIMAT0000090	RBL2	5934	HITS-CLIP	22473208	Mammary gland
hsa-mir-32-5p	MIMAT0000090	RBMS2	5939	PAR-CLIP	27292025	Mammary gland
hsa-mir-32-5p	MIMAT0000090	REL	5966	PAR-CLIP	21572407	Mammary gland
hsa-mir-32-5p	MIMAT0000090	REV3L	5980	HITS-CLIP//Luciferase reporter assay//PAR-CLIP	22349819|22473208|20371350	Mammary gland
hsa-mir-32-5p	MIMAT0000090	RNF4	6047	HITS-CLIP//PAR-CLIP	22473208|20371350|26701625	Mammary gland
hsa-mir-32-5p	MIMAT0000090	RP2	6102	HITS-CLIP	22473208	Mammary gland
hsa-mir-32-5p	MIMAT0000090	RPE65	6121	Sequencing	20371350	Mammary gland
hsa-mir-32-5p	MIMAT0000090	RPL9	6133	PAR-CLIP	23446348|21572407|20371350	Mammary gland
hsa-mir-32-5p	MIMAT0000090	RPL24	6152	PAR-CLIP	27292025	Mammary gland
hsa-mir-32-5p	MIMAT0000090	RPLP1	6176	CLASH	23622248	Mammary gland
hsa-mir-32-5p	MIMAT0000090	TSPAN31	6302	PAR-CLIP	26701625	Mammary gland
hsa-mir-32-5p	MIMAT0000090	ATXN1	6310	HITS-CLIP//Sequencing	20371350|22473208	Mammary gland
hsa-mir-32-5p	MIMAT0000090	MAP2K4	6416	PAR-CLIP	21572407	Mammary gland
[truncated: 4,323 more rows]

## Sheet: ER-PgR-associated_miRNA_targets
ID	Accession	Target	TargetID	Experiment	Literature	Tissue
hsa-mir-30a-5p	MIMAT0000087	ABL1	25	Luciferase reporter assay//qRT-PCR	23287430	Mammary gland
hsa-mir-30a-5p	MIMAT0000087	ACP2	53	Proteomics	18668040	Mammary gland
hsa-mir-30a-5p	MIMAT0000087	ACTC1	70	HITS-CLIP	27418678	Mammary gland
hsa-mir-30a-5p	MIMAT0000087	PLIN2	123	Immunofluorescence//qRT-PCR	27591428	Mammary gland
hsa-mir-30a-5p	MIMAT0000087	AP2A1	160	Proteomics//pSILAC	18668040	Mammary gland
hsa-mir-30a-5p	MIMAT0000087	AK2	204	Proteomics	18668040	Mammary gland
hsa-mir-30a-5p	MIMAT0000087	ANPEP	290	Proteomics//pSILAC	18668040	Mammary gland
hsa-mir-30a-5p	MIMAT0000087	ANXA1	301	Proteomics	18668040	Mammary gland
hsa-mir-30a-5p	MIMAT0000087	APEH	327	Proteomics	18668040	Mammary gland
hsa-mir-30a-5p	MIMAT0000087	APLP2	334	HITS-CLIP	23313552	Mammary gland
hsa-mir-30a-5p	MIMAT0000087	TRIM23	373	HITS-CLIP	22473208	Mammary gland
hsa-mir-30a-5p	MIMAT0000087	ARF6	382	Proteomics	18668040	Mammary gland
hsa-mir-30a-5p	MIMAT0000087	ARG1	383	Proteomics	18668040	Mammary gland
hsa-mir-30a-5p	MIMAT0000087	RHOB	388	Proteomics	18668040	Mammary gland
hsa-mir-30a-5p	MIMAT0000087	RND3	390	Proteomics	18668040	Mammary gland
hsa-mir-30a-5p	MIMAT0000087	SERPINC1	462	HITS-CLIP	23824327	Mammary gland
hsa-mir-30a-5p	MIMAT0000087	ATF1	466	Luciferase reporter assay//qRT-PCR//Western blot	28259977	Mammary gland
hsa-mir-30a-5p	MIMAT0000087	ATM	472	HITS-CLIP	22473208	Mammary gland
hsa-mir-30a-5p	MIMAT0000087	ATOX1	475	Proteomics	18668040	Mammary gland
hsa-mir-30a-5p	MIMAT0000087	ATP2A2	488	HITS-CLIP//Proteomics//pSILAC	18668040|23313552	Mammary gland
hsa-mir-30a-5p	MIMAT0000087	ATP6V1B2	526	Proteomics	18668040	Mammary gland
hsa-mir-30a-5p	MIMAT0000087	ATP6V1C1	528	Proteomics	18668040	Mammary gland
hsa-mir-30a-5p	MIMAT0000087	ATRX	546	Proteomics//pSILAC	18668040	Mammary gland
hsa-mir-30a-5p	MIMAT0000087	BAX	581	Proteomics	18668040	Mammary gland
hsa-mir-30a-5p	MIMAT0000087	BCL2L1	598	Proteomics	18668040	Mammary gland
hsa-mir-30a-5p	MIMAT0000087	BCL9	607	Immunofluorescence//Immunohistochemistry//In situ hybridization//Luciferase reporter assay//qRT-PCR//Western blot	24599134	Mammary gland
hsa-mir-30a-5p	MIMAT0000087	BDNF	627	Luciferase reporter assay	18632683	Mammary gland
hsa-mir-30a-5p	MIMAT0000087	PRDM1	639	HITS-CLIP//Luciferase reporter assay//qRT-PCR	23348703|22473208|26472042	Mammary gland
hsa-mir-30a-5p	MIMAT0000087	BNIP3L	665	qRT-PCR	26472042	Mammary gland
hsa-mir-30a-5p	MIMAT0000087	FOXL2	668	Luciferase reporter assay//Western blot	25621074	Mammary gland
hsa-mir-30a-5p	MIMAT0000087	ZFP36L1	677	PAR-CLIP	26701625	Mammary gland
hsa-mir-30a-5p	MIMAT0000087	KLF9	687	Luciferase reporter assay//Microarray//qRT-PCR	25810374	Mammary gland
hsa-mir-30a-5p	MIMAT0000087	CAPN2	824	Proteomics	18668040	Mammary gland
hsa-mir-30a-5p	MIMAT0000087	CAST	831	Proteomics	18668040	Mammary gland
hsa-mir-30a-5p	MIMAT0000087	CARS	833	CLASH	23622248	Mammary gland
hsa-mir-30a-5p	MIMAT0000087	CASP3	836	HITS-CLIP	22473208	Mammary gland
hsa-mir-30a-5p	MIMAT0000087	CAT	847	Proteomics	18668040	Mammary gland
hsa-mir-30a-5p	MIMAT0000087	RUNX2	860	Luciferase reporter assay//qRT-PCR//Reporter assay//Western blot	21767385|25264196|26449831|26708080	Mammary gland
hsa-mir-30a-5p	MIMAT0000087	CBFB	865	Proteomics//pSILAC	18668040	Mammary gland
hsa-mir-30a-5p	MIMAT0000087	CCNF	899	PAR-CLIP	23592263	Mammary gland
hsa-mir-30a-5p	MIMAT0000087	ENTPD1	953	HITS-CLIP	22473208	Mammary gland
hsa-mir-30a-5p	MIMAT0000087	CD44	960	Proteomics	18668040	Mammary gland
hsa-mir-30a-5p	MIMAT0000087	SEPT7	989	Luciferase reporter assay//qRT-PCR	23383034|26472042	Mammary gland
hsa-mir-30a-5p	MIMAT0000087	CDC20	991	Proteomics	18668040	Mammary gland
hsa-mir-30a-5p	MIMAT0000087	CDH1	999	In situ hybridization//qRT-PCR//Western blot	24812123	Mammary gland
hsa-mir-30a-5p	MIMAT0000087	CDH2	1000	Proteomics	18668040	Mammary gland
hsa-mir-30a-5p	MIMAT0000087	CHD1	1105	HITS-CLIP//Proteomics//pSILAC	18668040|22473208	Mammary gland
hsa-mir-30a-5p	MIMAT0000087	CIRBP	1153	Proteomics	18668040	Mammary gland
hsa-mir-30a-5p	MIMAT0000087	TBCB	1155	Proteomics//pSILAC	18668040	Mammary gland
hsa-mir-30a-5p	MIMAT0000087	AP2S1	1175	Proteomics	18668040	Mammary gland
hsa-mir-30a-5p	MIMAT0000087	AP3S1	1176	Proteomics	18668040	Mammary gland
hsa-mir-30a-5p	MIMAT0000087	CNP	1267	CLASH	23622248	Mammary gland
hsa-mir-30a-5p	MIMAT0000087	CPOX	1371	Proteomics	18668040	Mammary gland
hsa-mir-30a-5p	MIMAT0000087	CREM	1390	HITS-CLIP	23313552	Mammary gland
hsa-mir-30a-5p	MIMAT0000087	CSNK1G2	1455	Proteomics	18668040	Mammary gland
hsa-mir-30a-5p	MIMAT0000087	CSNK1G3	1456	Proteomics	18668040	Mammary gland
hsa-mir-30a-5p	MIMAT0000087	CTNNB1	1499	Proteomics	18668040	Mammary gland
hsa-mir-30a-5p	MIMAT0000087	CTNND1	1500	Proteomics	18668040	Mammary gland
hsa-mir-30a-5p	MIMAT0000087	CTSL	1514	Proteomics//pSILAC	18668040	Mammary gland
hsa-mir-30a-5p	MIMAT0000087	DAG1	1605	Proteomics	18668040	Mammary gland
hsa-mir-30a-5p	MIMAT0000087	DHX8	1659	Proteomics	18668040	Mammary gland
hsa-mir-30a-5p	MIMAT0000087	DDX10	1662	Proteomics	18668040	Mammary gland
hsa-mir-30a-5p	MIMAT0000087	TIMM8A	1678	Proteomics	18668040	Mammary gland
hsa-mir-30a-5p	MIMAT0000087	DNMT1	1786	Luciferase reporter assay//Western blot	28222434	Mammary gland
hsa-mir-30a-5p	MIMAT0000087	ARID3A	1820	HITS-CLIP//PAR-CLIP	22473208|23592263	Mammary gland
hsa-mir-30a-5p	MIMAT0000087	DSG2	1829	Proteomics	18668040	Mammary gland
hsa-mir-30a-5p	MIMAT0000087	EEF1A1	1915	CLASH	23622248	Mammary gland
hsa-mir-30a-5p	MIMAT0000087	EEF2	1938	CLASH	23622248	Mammary gland
hsa-mir-30a-5p	MIMAT0000087	CELSR3	1951	PAR-CLIP	20371350	Mammary gland
hsa-mir-30a-5p	MIMAT0000087	EGFR	1956	Proteomics	18668040	Mammary gland
hsa-mir-30a-5p	MIMAT0000087	EIF2B1	1967	Proteomics	18668040	Mammary gland
hsa-mir-30a-5p	MIMAT0000087	EPB41	2035	HITS-CLIP	22473208	Mammary gland
hsa-mir-30a-5p	MIMAT0000087	NR2F6	2063	CLASH	23622248	Mammary gland
hsa-mir-30a-5p	MIMAT0000087	ERG	2078	Luciferase reporter assay//Microarray//qRT-PCR//Western blot	23728339	Mammary gland
hsa-mir-30a-5p	MIMAT0000087	ESR2	2100	Luciferase reporter assay//Microarray//Next Generation Sequencing (NGS)//Western blot	24525454	Mammary gland
hsa-mir-30a-5p	MIMAT0000087	ESRRA	2101	Proteomics	18668040	Mammary gland
hsa-mir-30a-5p	MIMAT0000087	EYA2	2139	Luciferase reporter assay//qRT-PCR//Western blot	24508260|26837415	Mammary gland
hsa-mir-30a-5p	MIMAT0000087	ACSL4	2182	Proteomics	18668040	Mammary gland
hsa-mir-30a-5p	MIMAT0000087	FANCF	2188	PAR-CLIP	20371350	Mammary gland
hsa-mir-30a-5p	MIMAT0000087	FBN1	2200	Proteomics	18668040	Mammary gland
hsa-mir-30a-5p	MIMAT0000087	FDX1	2230	Proteomics	18668040	Mammary gland
hsa-mir-30a-5p	MIMAT0000087	FOXG1	2290	PAR-CLIP	21572407|20371350	Mammary gland
hsa-mir-30a-5p	MIMAT0000087	FOXD1	2297	Luciferase reporter assay	23445407	Mammary gland
hsa-mir-30a-5p	MIMAT0000087	FRG1	2483	Proteomics//pSILAC	18668040	Mammary gland
hsa-mir-30a-5p	MIMAT0000087	FUCA1	2517	HITS-CLIP	22473208	Mammary gland
hsa-mir-30a-5p	MIMAT0000087	GAB1	2549	HITS-CLIP	22473208	Mammary gland
hsa-mir-30a-5p	MIMAT0000087	GALNT1	2589	HITS-CLIP//Proteomics//pSILAC	18668040|22473208	Mammary gland
hsa-mir-30a-5p	MIMAT0000087	B4GALT1	2683	HITS-CLIP	22473208	Mammary gland
hsa-mir-30a-5p	MIMAT0000087	GCLC	2729	HITS-CLIP	22473208	Mammary gland
hsa-mir-30a-5p	MIMAT0000087	GLRX	2745	Proteomics	18668040	Mammary gland
hsa-mir-30a-5p	MIMAT0000087	GMFB	2764	Proteomics	18668040	Mammary gland
hsa-mir-30a-5p	MIMAT0000087	GNAI2	2771	HITS-CLIP//PAR-CLIP//Proteomics//pSILAC	18668040|22473208|26701625	Mammary gland
hsa-mir-30a-5p	MIMAT0000087	GNG5	2787	Proteomics	18668040	Mammary gland
hsa-mir-30a-5p	MIMAT0000087	GOLGA1	2800	HITS-CLIP	22473208	Mammary gland
hsa-mir-30a-5p	MIMAT0000087	GPD2	2820	Proteomics//pSILAC	18668040	Mammary gland
hsa-mir-30a-5p	MIMAT0000087	GTF2E2	2961	PAR-CLIP	21572407	Mammary gland
hsa-mir-30a-5p	MIMAT0000087	GTF2H1	2965	Proteomics	18668040	Mammary gland
hsa-mir-30a-5p	MIMAT0000087	GTF2H2	2966	Proteomics	18668040	Mammary gland
hsa-mir-30a-5p	MIMAT0000087	HIST1H1A	3024	Proteomics	18668040	Mammary gland
hsa-mir-30a-5p	MIMAT0000087	HDAC1	3065	CLASH	23622248	Mammary gland
hsa-mir-30a-5p	MIMAT0000087	HDGF	3068	CLASH	23622248	Mammary gland
hsa-mir-30a-5p	MIMAT0000087	HK1	3098	Proteomics	18668040	Mammary gland
hsa-mir-30a-5p	MIMAT0000087	FOXA1	3169	PAR-CLIP	21572407|27292025	Mammary gland
hsa-mir-30a-5p	MIMAT0000087	HNF4G	3174	Luciferase reporter assay//qRT-PCR//Western blot	25800782	Mammary gland
hsa-mir-30a-5p	MIMAT0000087	HNRNPA1	3178	Proteomics	18668040	Mammary gland
hsa-mir-30a-5p	MIMAT0000087	PRMT1	3276	Proteomics	18668040	Mammary gland
hsa-mir-30a-5p	MIMAT0000087	DNAJA1	3301	Proteomics	18668040	Mammary gland
hsa-mir-30a-5p	MIMAT0000087	HSPA5	3309	Luciferase reporter assay//qRT-PCR//Western blot	24612558	Mammary gland
hsa-mir-30a-5p	MIMAT0000087	DNAJB1	3337	Proteomics	18668040	Mammary gland
hsa-mir-30a-5p	MIMAT0000087	FOXN2	3344	PAR-CLIP	21572407	Mammary gland
hsa-mir-30a-5p	MIMAT0000087	IDH1	3417	Proteomics//pSILAC	18668040	Mammary gland
hsa-mir-30a-5p	MIMAT0000087	IFNAR2	3455	HITS-CLIP	22473208	Mammary gland
hsa-mir-30a-5p	MIMAT0000087	IFRD1	3475	Proteomics//pSILAC	18668040	Mammary gland
hsa-mir-30a-5p	MIMAT0000087	IGF1R	3480	Proteomics	18668040	Mammary gland
hsa-mir-30a-5p	MIMAT0000087	IL1A	3552	HITS-CLIP	22473208	Mammary gland
hsa-mir-30a-5p	MIMAT0000087	ITGA6	3655	Proteomics	18668040	Mammary gland
hsa-mir-30a-5p	MIMAT0000087	IREB2	3658	HITS-CLIP	22473208	Mammary gland
hsa-mir-30a-5p	MIMAT0000087	ITGA2	3673	Proteomics//pSILAC	18668040	Mammary gland
hsa-mir-30a-5p	MIMAT0000087	ITGB3	3690	Luciferase reporter assay//Western blot	27576787	Mammary gland
hsa-mir-30a-5p	MIMAT0000087	ITGB4	3691	Proteomics	18668040	Mammary gland
hsa-mir-30a-5p	MIMAT0000087	JAK1	3716	HITS-CLIP	22473208	Mammary gland
hsa-mir-30a-5p	MIMAT0000087	JUN	3725	Proteomics//pSILAC	18668040	Mammary gland
hsa-mir-30a-5p	MIMAT0000087	JUP	3728	Proteomics	18668040	Mammary gland
hsa-mir-30a-5p	MIMAT0000087	KCNN4	3783	Proteomics	18668040	Mammary gland
hsa-mir-30a-5p	MIMAT0000087	KIF5B	3799	PAR-CLIP//Proteomics	18668040|24398324|23446348|21572407	Mammary gland
hsa-mir-30a-5p	MIMAT0000087	KIF11	3832	PAR-CLIP//Proteomics	18668040|21572407|20371350	Mammary gland
hsa-mir-30a-5p	MIMAT0000087	KPNA1	3836	Proteomics	18668040	Mammary gland
hsa-mir-30a-5p	MIMAT0000087	KPNA4	3840	Proteomics	18668040	Mammary gland
hsa-mir-30a-5p	MIMAT0000087	KRT6B	3854	Proteomics	18668040	Mammary gland
hsa-mir-30a-5p	MIMAT0000087	KRT85	3891	pSILAC	18668040	Mammary gland
hsa-mir-30a-5p	MIMAT0000087	STMN1	3925	Proteomics//pSILAC	18668040	Mammary gland
hsa-mir-30a-5p	MIMAT0000087	LCP1	3936	HITS-CLIP	22473208	Mammary gland
hsa-mir-30a-5p	MIMAT0000087	LDLR	3949	HITS-CLIP//Proteomics	18668040|22473208	Mammary gland
hsa-mir-30a-5p	MIMAT0000087	LIFR	3977	PAR-CLIP	21572407	Mammary gland
hsa-mir-30a-5p	MIMAT0000087	LIG3	3980	Proteomics	18668040	Mammary gland
hsa-mir-30a-5p	MIMAT0000087	LOX	4015	Immunohistochemistry//Luciferase reporter assay//Western blot	25488748	Mammary gland
hsa-mir-30a-5p	MIMAT0000087	LSS	4047	Proteomics	18668040	Mammary gland
hsa-mir-30a-5p	MIMAT0000087	SMAD1	4086	Luciferase reporter assay//Western blot	22253433	Mammary gland
hsa-mir-30a-5p	MIMAT0000087	MAN2B1	4125	Proteomics	18668040	Mammary gland
hsa-mir-30a-5p	MIMAT0000087	MAT2A	4144	Proteomics//pSILAC	18668040	Mammary gland
hsa-mir-30a-5p	MIMAT0000087	MBNL1	4154	Luciferase reporter assay//Proteomics//pSILAC	18668040|26840300	Mammary gland
hsa-mir-30a-5p	MIMAT0000087	MET	4233	Proteomics//pSILAC	18668040	Mammary gland
hsa-mir-30a-5p	MIMAT0000087	MFAP3	4238	PAR-CLIP	21572407	Mammary gland
hsa-mir-30a-5p	MIMAT0000087	MGST2	4258	Proteomics	18668040	Mammary gland
hsa-mir-30a-5p	MIMAT0000087	CD99	4267	Luciferase reporter assay//qRT-PCR//Western blot	22986530	Mammary gland
hsa-mir-30a-5p	MIMAT0000087	MLH1	4292	Proteomics	18668040	Mammary gland
hsa-mir-30a-5p	MIMAT0000087	MPP2	4355	Proteomics	18668040	Mammary gland
hsa-mir-30a-5p	MIMAT0000087	MRE11	4361	Proteomics	18668040	Mammary gland
hsa-mir-30a-5p	MIMAT0000087	MTR	4548	HITS-CLIP	22473208	Mammary gland
hsa-mir-30a-5p	MIMAT0000087	MYBL2	4605	HITS-CLIP	22473208	Mammary gland
hsa-mir-30a-5p	MIMAT0000087	MYO10	4651	Proteomics//pSILAC	18668040	Mammary gland
hsa-mir-30a-5p	MIMAT0000087	PPP1R12A	4659	HITS-CLIP//Proteomics	18668040|22473208	Mammary gland
hsa-mir-30a-5p	MIMAT0000087	HNRNPM	4670	Proteomics//pSILAC	18668040	Mammary gland
hsa-mir-30a-5p	MIMAT0000087	NAP1L1	4673	HITS-CLIP//PAR-CLIP//Proteomics	18668040|22473208|23592263|23446348|19536157	Mammary gland
hsa-mir-30a-5p	MIMAT0000087	NCAM1	4684	Luciferase reporter assay//qRT-PCR//Western blot	26255203	Mammary gland
hsa-mir-30a-5p	MIMAT0000087	NCL	4691	Proteomics//pSILAC	18668040	Mammary gland
hsa-mir-30a-5p	MIMAT0000087	NDUFV3	4731	Proteomics	18668040	Mammary gland
hsa-mir-30a-5p	MIMAT0000087	NEUROD1	4760	Western blot	23338554	Mammary gland
hsa-mir-30a-5p	MIMAT0000087	NOTCH1	4851	Luciferase reporter assay//Microarray//qRT-PCR//Western blot	17150773|24029422	Mammary gland
hsa-mir-30a-5p	MIMAT0000087	NPR3	4883	Proteomics//pSILAC	18668040	Mammary gland
hsa-mir-30a-5p	MIMAT0000087	NT5E	4907	Luciferase reporter assay//Proteomics//pSILAC//qRT-PCR//Western blot	18668040|28158983	Mammary gland
hsa-mir-30a-5p	MIMAT0000087	NUCB1	4924	Proteomics//pSILAC	18668040	Mammary gland
hsa-mir-30a-5p	MIMAT0000087	OGDH	4967	Proteomics	18668040	Mammary gland
hsa-mir-30a-5p	MIMAT0000087	OPHN1	4983	PAR-CLIP	20371350	Mammary gland
hsa-mir-30a-5p	MIMAT0000087	PAFAH1B2	5049	Proteomics//pSILAC	18668040	Mammary gland
hsa-mir-30a-5p	MIMAT0000087	SERPINE1	5054	PAR-CLIP	22012620	Mammary gland
hsa-mir-30a-5p	MIMAT0000087	PAWR	5074	HITS-CLIP	22473208	Mammary gland
hsa-mir-30a-5p	MIMAT0000087	PCNA	5111	CLASH	23622248	Mammary gland
hsa-mir-30a-5p	MIMAT0000087	PCNT	5116	Proteomics	18668040	Mammary gland
hsa-mir-30a-5p	MIMAT0000087	PGGT1B	5229	PAR-CLIP	22100165	Mammary gland
hsa-mir-30a-5p	MIMAT0000087	PGM1	5236	Proteomics//pSILAC	18668040	Mammary gland
hsa-mir-30a-5p	MIMAT0000087	PGM3	5238	PAR-CLIP	21572407	Mammary gland
hsa-mir-30a-5p	MIMAT0000087	SERPINB5	5268	Proteomics	18668040	Mammary gland
hsa-mir-30a-5p	MIMAT0000087	SERPINE2	5270	Proteomics	18668040	Mammary gland
hsa-mir-30a-5p	MIMAT0000087	PIK3C2B	5287	HITS-CLIP//PAR-CLIP	22473208|23592263	Mammary gland
hsa-mir-30a-5p	MIMAT0000087	PIK3CD	5293	Luciferase reporter assay//qRT-PCR//Western blot	23486085	Mammary gland
hsa-mir-30a-5p	MIMAT0000087	PIK3R2	5296	Western blot	27895663	Mammary gland
hsa-mir-30a-5p	MIMAT0000087	PKM	5315	Proteomics	18668040	Mammary gland
hsa-mir-30a-5p	MIMAT0000087	PLA2G4A	5321	Proteomics	18668040	Mammary gland
hsa-mir-30a-5p	MIMAT0000087	PLAGL2	5326	PAR-CLIP	27292025	Mammary gland
hsa-mir-30a-5p	MIMAT0000087	PLSCR1	5359	HITS-CLIP	23824327|23313552|27418678	Mammary gland
hsa-mir-30a-5p	MIMAT0000087	PLXNA1	5361	HITS-CLIP	22473208	Mammary gland
hsa-mir-30a-5p	MIMAT0000087	EXOSC10	5394	Proteomics	18668040	Mammary gland
hsa-mir-30a-5p	MIMAT0000087	UBL3	5412	Proteomics	18668040	Mammary gland
hsa-mir-30a-5p	MIMAT0000087	POLR2B	5431	Proteomics	18668040	Mammary gland
hsa-mir-30a-5p	MIMAT0000087	POLR2C	5432	Proteomics	18668040	Mammary gland
hsa-mir-30a-5p	MIMAT0000087	PPA1	5464	Proteomics	18668040	Mammary gland
hsa-mir-30a-5p	MIMAT0000087	PPID	5481	Proteomics	18668040	Mammary gland
hsa-mir-30a-5p	MIMAT0000087	PPOX	5498	Proteomics	18668040	Mammary gland
hsa-mir-30a-5p	MIMAT0000087	PPP1CC	5501	Proteomics	18668040	Mammary gland
hsa-mir-30a-5p	MIMAT0000087	PPP1R2	5504	HITS-CLIP	22473208	Mammary gland
hsa-mir-30a-5p	MIMAT0000087	PPP1R10	5514	Proteomics	18668040	Mammary gland
hsa-mir-30a-5p	MIMAT0000087	PPP2R1B	5519	PAR-CLIP	23592263	Mammary gland
hsa-mir-30a-5p	MIMAT0000087	PPP2R2A	5520	Proteomics	18668040	Mammary gland
hsa-mir-30a-5p	MIMAT0000087	PTPA	5524	Proteomics//pSILAC	18668040	Mammary gland
hsa-mir-30a-5p	MIMAT0000087	PPP2R5C	5527	Proteomics	18668040	Mammary gland
hsa-mir-30a-5p	MIMAT0000087	PPP3CA	5530	Proteomics//pSILAC	18668040	Mammary gland
hsa-mir-30a-5p	MIMAT0000087	PPP3CB	5532	PAR-CLIP	21572407	Mammary gland
hsa-mir-30a-5p	MIMAT0000087	PPP3R1	5534	Proteomics//pSILAC	18668040	Mammary gland
hsa-mir-30a-5p	MIMAT0000087	PRIM1	5557	Proteomics	18668040	Mammary gland
hsa-mir-30a-5p	MIMAT0000087	PRKAA1	5562	Proteomics	18668040	Mammary gland
hsa-mir-30a-5p	MIMAT0000087	PRKAR1A	5573	HITS-CLIP	23313552	Mammary gland
hsa-mir-30a-5p	MIMAT0000087	MAPK1	5594	Proteomics	18668040	Mammary gland
hsa-mir-30a-5p	MIMAT0000087	MAPK8	5599	PAR-CLIP	23592263|21572407	Mammary gland
hsa-mir-30a-5p	MIMAT0000087	MAP2K3	5606	Proteomics	18668040	Mammary gland
hsa-mir-30a-5p	MIMAT0000087	DNAJC3	5611	Proteomics	18668040	Mammary gland
hsa-mir-30a-5p	MIMAT0000087	PSMD7	5713	PAR-CLIP	24398324|21572407|20371350	Mammary gland
hsa-mir-30a-5p	MIMAT0000087	PTBP1	5725	CLASH	23622248	Mammary gland
hsa-mir-30a-5p	MIMAT0000087	PTGFRN	5738	Proteomics//pSILAC	18668040	Mammary gland
hsa-mir-30a-5p	MIMAT0000087	TWF1	5756	HITS-CLIP//pSILAC	18668040|22473208	Mammary gland
hsa-mir-30a-5p	MIMAT0000087	PTMS	5763	Proteomics	18668040	Mammary gland
hsa-mir-30a-5p	MIMAT0000087	PTPRK	5796	Proteomics//pSILAC	18668040	Mammary gland
hsa-mir-30a-5p	MIMAT0000087	RAB27B	5874	Proteomics//pSILAC	18668040	Mammary gland
hsa-mir-30a-5p	MIMAT0000087	RAD23B	5887	HITS-CLIP//Proteomics//pSILAC	18668040|22473208	Mammary gland
hsa-mir-30a-5p	MIMAT0000087	RAP1B	5908	PAR-CLIP	21572407	Mammary gland
hsa-mir-30a-5p	MIMAT0000087	RBMS1	5937	Proteomics//pSILAC	18668040	Mammary gland
hsa-mir-30a-5p	MIMAT0000087	REV3L	5980	HITS-CLIP	22473208	Mammary gland
hsa-mir-30a-5p	MIMAT0000087	RPA1	6117	Flow//Immunohistochemistry//Luciferase reporter assay//qRT-PCR//Western blot	27208176	Mammary gland
hsa-mir-30a-5p	MIMAT0000087	RPA2	6118	HITS-CLIP	22473208	Mammary gland
hsa-mir-30a-5p	MIMAT0000087	RPN2	6185	CLASH	23622248	Mammary gland
hsa-mir-30a-5p	MIMAT0000087	RPS17	6218	CLASH	23622248	Mammary gland
hsa-mir-30a-5p	MIMAT0000087	RRM2	6241	HITS-CLIP//PAR-CLIP//Proteomics	18668040|22473208|23592263	Mammary gland
hsa-mir-30a-5p	MIMAT0000087	SARS	6301	Proteomics	18668040	Mammary gland
hsa-mir-30a-5p	MIMAT0000087	SBF1	6305	HITS-CLIP	22473208	Mammary gland
hsa-mir-30a-5p	MIMAT0000087	SCD	6319	Proteomics	18668040	Mammary gland
hsa-mir-30a-5p	MIMAT0000087	CXCL11	6373	PAR-CLIP	22012620	Mammary gland
hsa-mir-30a-5p	MIMAT0000087	SDCBP	6386	Proteomics	18668040	Mammary gland
hsa-mir-30a-5p	MIMAT0000087	SRSF7	6432	HITS-CLIP	22473208	Mammary gland
hsa-mir-30a-5p	MIMAT0000087	SH3GL1	6455	HITS-CLIP//Proteomics	18668040|22473208	Mammary gland
hsa-mir-30a-5p	MIMAT0000087	SKP2	6502	Luciferase reporter assay//Microarray//qRT-PCR	25810374	Mammary gland
hsa-mir-30a-5p	MIMAT0000087	SLC12A2	6558	Proteomics	18668040	Mammary gland
hsa-mir-30a-5p	MIMAT0000087	SLC12A4	6560	Proteomics//pSILAC	18668040	Mammary gland
hsa-mir-30a-5p	MIMAT0000087	SMARCA1	6594	Proteomics	18668040	Mammary gland
hsa-mir-30a-5p	MIMAT0000087	SMN1	6606	Proteomics	18668040	Mammary gland
hsa-mir-30a-5p	MIMAT0000087	SMN2	6607	Proteomics	18668040	Mammary gland
hsa-mir-30a-5p	MIMAT0000087	SNAI1	6615	Flow//Immunofluorescence//Immunohistochemistry//Luciferase reporter assay//Microarray//qRT-PCR//QRTPCR//Western blot	21633953|24954667|23831330|28222434|27212164	Mammary gland
hsa-mir-30a-5p	MIMAT0000087	FSCN1	6624	Proteomics	18668040	Mammary gland
hsa-mir-30a-5p	MIMAT0000087	SOD2	6648	Proteomics	18668040	Mammary gland
hsa-mir-30a-5p	MIMAT0000087	SON	6651	Proteomics	18668040	Mammary gland
hsa-mir-30a-5p	MIMAT0000087	SOX4	6659	HITS-CLIP//Luciferase reporter assay//PAR-CLIP//qRT-PCR//Western blot	22473208|20371350|25201727	Mammary gland
hsa-mir-30a-5p	MIMAT0000087	SOX12	6666	HITS-CLIP	22473208	Mammary gland
hsa-mir-30a-5p	MIMAT0000087	SP4	6671	HITS-CLIP//PAR-CLIP	22473208|23446348|21572407|20371350	Mammary gland
hsa-mir-30a-5p	MIMAT0000087	UAP1	6675	Proteomics//pSILAC	18668040	Mammary gland
hsa-mir-30a-5p	MIMAT0000087	SRPRA	6734	PAR-CLIP	21572407	Mammary gland
hsa-mir-30a-5p	MIMAT0000087	STAU1	6780	HITS-CLIP	22473208	Mammary gland
hsa-mir-30a-5p	MIMAT0000087	STRN	6801	HITS-CLIP//Proteomics//pSILAC	18668040|23824327	Mammary gland
hsa-mir-30a-5p	MIMAT0000087	SYPL1	6856	Proteomics//pSILAC	18668040	Mammary gland
hsa-mir-30a-5p	MIMAT0000087	TAF4B	6875	HITS-CLIP	22473208	Mammary gland
hsa-mir-30a-5p	MIMAT0000087	TAPBP	6892	Proteomics	18668040	Mammary gland
hsa-mir-30a-5p	MIMAT0000087	DYNLT3	6990	HITS-CLIP	22473208	Mammary gland
hsa-mir-30a-5p	MIMAT0000087	TFDP1	7027	PAR-CLIP	23446348|21572407|20371350	Mammary gland
hsa-mir-30a-5p	MIMAT0000087	TGFA	7039	PAR-CLIP	22100165	Mammary gland
hsa-mir-30a-5p	MIMAT0000087	TGFBI	7045	Proteomics	18668040	Mammary gland
hsa-mir-30a-5p	MIMAT0000087	TGM2	7052	Proteomics	18668040	Mammary gland
hsa-mir-30a-5p	MIMAT0000087	THBS1	7057	Proteomics	18668040	Mammary gland
hsa-mir-30a-5p	MIMAT0000087	KLF10	7071	HITS-CLIP	22473208	Mammary gland
hsa-mir-30a-5p	MIMAT0000087	TIAL1	7073	Proteomics	18668040	Mammary gland
hsa-mir-30a-5p	MIMAT0000087	SEC62	7095	Proteomics//pSILAC	18668040	Mammary gland
hsa-mir-30a-5p	MIMAT0000087	TNFAIP2	7127	Proteomics//pSILAC	18668040	Mammary gland
hsa-mir-30a-5p	MIMAT0000087	TP53	7157	Luciferase reporter assay//qRT-PCR//Western blot	24029422	Mammary gland
hsa-mir-30a-5p	MIMAT0000087	TPBG	7162	Proteomics	18668040	Mammary gland
hsa-mir-30a-5p	MIMAT0000087	TPI1	7167	CLASH	23622248	Mammary gland
hsa-mir-30a-5p	MIMAT0000087	TRIO	7204	Proteomics	18668040	Mammary gland
hsa-mir-30a-5p	MIMAT0000087	TSPYL1	7259	PAR-CLIP	22100165	Mammary gland
hsa-mir-30a-5p	MIMAT0000087	PHLDA2	7262	Proteomics	18668040	Mammary gland
hsa-mir-30a-5p	MIMAT0000087	UBE2D3	7323	PAR-CLIP	26701625	Mammary gland
hsa-mir-30a-5p	MIMAT0000087	UBE2H	7328	Proteomics	18668040	Mammary gland
hsa-mir-30a-5p	MIMAT0000087	UGDH	7358	Proteomics	18668040	Mammary gland
hsa-mir-30a-5p	MIMAT0000087	VIM	7431	Luciferase reporter assay//Microarray//Proteomics//qRT-PCR//Western blot	18668040|24447545	Mammary gland
hsa-mir-30a-5p	MIMAT0000087	WNT5A	7474	Proteomics//pSILAC	18668040	Mammary gland
hsa-mir-30a-5p	MIMAT0000087	XPO1	7514	PAR-CLIP//Proteomics	18668040|21572407	Mammary gland
hsa-mir-30a-5p	MIMAT0000087	YWHAE	7531	Proteomics	18668040	Mammary gland
hsa-mir-30a-5p	MIMAT0000087	YWHAZ	7534	Proteomics	18668040	Mammary gland
hsa-mir-30a-5p	MIMAT0000087	ZFPL1	7542	Proteomics	18668040	Mammary gland
hsa-mir-30a-5p	MIMAT0000087	MKRN3	7681	PAR-CLIP	22291592	Mammary gland
hsa-mir-30a-5p	MIMAT0000087	ZNF200	7752	HITS-CLIP	22473208	Mammary gland
hsa-mir-30a-5p	MIMAT0000087	ZFAND5	7763	HITS-CLIP	22473208	Mammary gland
hsa-mir-30a-5p	MIMAT0000087	PTP4A1	7803	HITS-CLIP//PAR-CLIP//Proteomics	18668040|22473208|23592263|21572407|27292025	Mammary gland
hsa-mir-30a-5p	MIMAT0000087	IFRD2	7866	Proteomics	18668040	Mammary gland
hsa-mir-30a-5p	MIMAT0000087	REEP5	7905	Proteomics	18668040	Mammary gland
hsa-mir-30a-5p	MIMAT0000087	USP5	8078	Proteomics	18668040	Mammary gland
hsa-mir-30a-5p	MIMAT0000087	FXR1	8087	Proteomics	18668040	Mammary gland
hsa-mir-30a-5p	MIMAT0000087	SLC7A5	8140	PAR-CLIP	23592263	Mammary gland
hsa-mir-30a-5p	MIMAT0000087	NCOA3	8202	PAR-CLIP	22100165	Mammary gland
hsa-mir-30a-5p	MIMAT0000087	TRRAP	8295	Proteomics	18668040	Mammary gland
hsa-mir-30a-5p	MIMAT0000087	PICALM	8301	HITS-CLIP//PAR-CLIP//Proteomics	18668040|22473208|21572407	Mammary gland
hsa-mir-30a-5p	MIMAT0000087	CDC7	8317	HITS-CLIP	22473208	Mammary gland
hsa-mir-30a-5p	MIMAT0000087	STX7	8417	Proteomics//pSILAC	18668040	Mammary gland
hsa-mir-30a-5p	MIMAT0000087	YBX3	8531	Proteomics	18668040	Mammary gland
hsa-mir-30a-5p	MIMAT0000087	NOP14	8602	Proteomics	18668040	Mammary gland
hsa-mir-30a-5p	MIMAT0000087	SOCS1	8651	HITS-CLIP//PAR-CLIP	22473208|23592263|22291592	Mammary gland
hsa-mir-30a-5p	MIMAT0000087	STX16	8675	HITS-CLIP//Proteomics	18668040|23313552	Mammary gland
hsa-mir-30a-5p	MIMAT0000087	BECN1	8678	HITS-CLIP//Luciferase reporter assay//Reporter assay	19535919|22473208|26463633|26488467	Mammary gland
hsa-mir-30a-5p	MIMAT0000087	SNX3	8724	Proteomics	18668040	Mammary gland
hsa-mir-30a-5p	MIMAT0000087	EED	8726	HITS-CLIP	22473208	Mammary gland
hsa-mir-30a-5p	MIMAT0000087	ADAM9	8754	HITS-CLIP	23313552	Mammary gland
hsa-mir-30a-5p	MIMAT0000087	NAPG	8774	PAR-CLIP//Proteomics//pSILAC	18668040|21572407	Mammary gland
hsa-mir-30a-5p	MIMAT0000087	TNFRSF10B	8795	HITS-CLIP//Proteomics//pSILAC	18668040|22473208	Mammary gland
hsa-mir-30a-5p	MIMAT0000087	PEX11B	8799	Proteomics//pSILAC	18668040	Mammary gland
hsa-mir-30a-5p	MIMAT0000087	SUCLA2	8803	Proteomics	18668040	Mammary gland
hsa-mir-30a-5p	MIMAT0000087	CREG1	8804	HITS-CLIP	22473208	Mammary gland
hsa-mir-30a-5p	MIMAT0000087	PER2	8864	HITS-CLIP	22473208	Mammary gland
hsa-mir-30a-5p	MIMAT0000087	ST3GAL5	8869	PAR-CLIP	20371350	Mammary gland
hsa-mir-30a-5p	MIMAT0000087	CDC123	8872	Proteomics	18668040	Mammary gland
hsa-mir-30a-5p	MIMAT0000087	EIF2B4	8890	Proteomics	18668040	Mammary gland
hsa-mir-30a-5p	MIMAT0000087	PRPF4B	8899	Proteomics	18668040	Mammary gland
hsa-mir-30a-5p	MIMAT0000087	P4HA2	8974	Proteomics//pSILAC	18668040	Mammary gland
hsa-mir-30a-5p	MIMAT0000087	SOCS3	9021	PAR-CLIP	23592263	Mammary gland
hsa-mir-30a-5p	MIMAT0000087	BAZ1B	9031	Proteomics	18668040	Mammary gland
hsa-mir-30a-5p	MIMAT0000087	GPRC5A	9052	Proteomics	18668040	Mammary gland
hsa-mir-30a-5p	MIMAT0000087	CNOT9	9125	Proteomics//pSILAC	18668040	Mammary gland
hsa-mir-30a-5p	MIMAT0000087	CCNE2	9134	Flow//Immunohistochemistry//Luciferase reporter assay//qRT-PCR//Western blot	26555189|27431942	Mammary gland
hsa-mir-30a-5p	MIMAT0000087	SLC33A1	9197	Proteomics	18668040	Mammary gland
hsa-mir-30a-5p	MIMAT0000087	LRRFIP1	9208	Proteomics//pSILAC	18668040	Mammary gland
hsa-mir-30a-5p	MIMAT0000087	VAPA	9218	HITS-CLIP	22473208	Mammary gland
hsa-mir-30a-5p	MIMAT0000087	CCPG1	9236	Proteomics	18668040	Mammary gland
hsa-mir-30a-5p	MIMAT0000087	PNMA1	9240	HITS-CLIP	22473208	Mammary gland
hsa-mir-30a-5p	MIMAT0000087	PDLIM7	9260	Proteomics	18668040	Mammary gland
hsa-mir-30a-5p	MIMAT0000087	TRIP12	9320	Proteomics	18668040	Mammary gland
hsa-mir-30a-5p	MIMAT0000087	GTF3C4	9329	Proteomics	18668040	Mammary gland
hsa-mir-30a-5p	MIMAT0000087	B4GALT5	9334	HITS-CLIP//PAR-CLIP	20371350|23824327	Mammary gland
hsa-mir-30a-5p	MIMAT0000087	VAMP3	9341	Proteomics	18668040	Mammary gland
hsa-mir-30a-5p	MIMAT0000087	SLC9A3R2	9351	Proteomics//pSILAC	18668040	Mammary gland
hsa-mir-30a-5p	MIMAT0000087	ZNF264	9422	PAR-CLIP	23446348	Mammary gland
hsa-mir-30a-5p	MIMAT0000087	ROCK2	9475	PAR-CLIP	22100165	Mammary gland
hsa-mir-30a-5p	MIMAT0000087	SLC4A7	9497	HITS-CLIP//Proteomics//pSILAC	18668040|22473208	Mammary gland
hsa-mir-30a-5p	MIMAT0000087	FXR2	9513	Proteomics//pSILAC	18668040	Mammary gland
hsa-mir-30a-5p	MIMAT0000087	TBPL1	9519	PAR-CLIP	21572407	Mammary gland
hsa-mir-30a-5p	MIMAT0000087	MPDU1	9526	Proteomics//pSILAC	18668040	Mammary gland
hsa-mir-30a-5p	MIMAT0000087	TMEM59	9528	Proteomics//pSILAC	18668040	Mammary gland
hsa-mir-30a-5p	MIMAT0000087	BAG4	9530	PAR-CLIP	24398324	Mammary gland
hsa-mir-30a-5p	MIMAT0000087	H6PD	9563	PAR-CLIP	23592263	Mammary gland
hsa-mir-30a-5p	MIMAT0000087	PREPL	9581	HITS-CLIP	22473208	Mammary gland
hsa-mir-30a-5p	MIMAT0000087	SH3PXD2A	9644	HITS-CLIP	22473208	Mammary gland
hsa-mir-30a-5p	MIMAT0000087	IQCB1	9657	HITS-CLIP	22473208	Mammary gland
hsa-mir-30a-5p	MIMAT0000087	UBE3C	9690	HITS-CLIP//Luciferase reporter assay	22473208|27003255	Mammary gland
hsa-mir-30a-5p	MIMAT0000087	JADE3	9767	HITS-CLIP	22473208	Mammary gland
hsa-mir-30a-5p	MIMAT0000087	BMS1	9790	Proteomics	18668040	Mammary gland
hsa-mir-30a-5p	MIMAT0000087	CEP350	9857	HITS-CLIP	22473208	Mammary gland
hsa-mir-30a-5p	MIMAT0000087	ZBTB39	9880	HITS-CLIP	22473208	Mammary gland
hsa-mir-30a-5p	MIMAT0000087	TBC1D4	9882	Proteomics	18668040	Mammary gland
hsa-mir-30a-5p	MIMAT0000087	TELO2	9894	Proteomics	18668040	Mammary gland
hsa-mir-30a-5p	MIMAT0000087	JOSD1	9929	HITS-CLIP	22473208	Mammary gland
hsa-mir-30a-5p	MIMAT0000087	TANK	10010	HITS-CLIP	22473208	Mammary gland
hsa-mir-30a-5p	MIMAT0000087	TOM1	10043	Proteomics	18668040	Mammary gland
hsa-mir-30a-5p	MIMAT0000087	SAE1	10055	PAR-CLIP	21572407	Mammary gland
hsa-mir-30a-5p	MIMAT0000087	ARPC5	10092	Proteomics	18668040	Mammary gland
hsa-mir-30a-5p	MIMAT0000087	G3BP1	10146	Proteomics//pSILAC	18668040	Mammary gland
hsa-mir-30a-5p	MIMAT0000087	MBNL2	10150	Luciferase reporter assay	26840300	Mammary gland
hsa-mir-30a-5p	MIMAT0000087	TRIM28	10155	CLASH	23622248	Mammary gland
hsa-mir-30a-5p	MIMAT0000087	RBM5	10181	Proteomics	18668040	Mammary gland
hsa-mir-30a-5p	MIMAT0000087	LHFPL2	10184	HITS-CLIP	22473208	Mammary gland
hsa-mir-30a-5p	MIMAT0000087	EIF1	10209	Proteomics	18668040	Mammary gland
hsa-mir-30a-5p	MIMAT0000087	PLIN3	10226	Proteomics	18668040	Mammary gland
hsa-mir-30a-5p	MIMAT0000087	ZMPSTE24	10269	PAR-CLIP	27292025	Mammary gland
hsa-mir-30a-5p	MIMAT0000087	STUB1	10273	Proteomics	18668040	Mammary gland
hsa-mir-30a-5p	MIMAT0000087	MARCH6	10299	HITS-CLIP	22473208	Mammary gland
hsa-mir-30a-5p	MIMAT0000087	TUBA1B	10376	CLASH	23622248	Mammary gland
hsa-mir-30a-5p	MIMAT0000087	TUBB3	10381	Proteomics	18668040	Mammary gland
hsa-mir-30a-5p	MIMAT0000087	TUBB4B	10383	Western blot	23338554	Mammary gland
hsa-mir-30a-5p	MIMAT0000087	SCML2	10389	PAR-CLIP	20371350	Mammary gland
hsa-mir-30a-5p	MIMAT0000087	SEC24B	10427	Proteomics	18668040	Mammary gland
hsa-mir-30a-5p	MIMAT0000087	CFDP1	10428	HITS-CLIP	22473208	Mammary gland
hsa-mir-30a-5p	MIMAT0000087	C1D	10438	Proteomics//pSILAC	18668040	Mammary gland
hsa-mir-30a-5p	MIMAT0000087	TIMM17A	10440	Proteomics	18668040	Mammary gland
hsa-mir-30a-5p	MIMAT0000087	SEC23A	10484	Proteomics//pSILAC	18668040	Mammary gland
hsa-mir-30a-5p	MIMAT0000087	GLRX3	10539	Proteomics	18668040	Mammary gland
hsa-mir-30a-5p	MIMAT0000087	TM9SF1	10548	Proteomics	18668040	Mammary gland
hsa-mir-30a-5p	MIMAT0000087	MRPL28	10573	CLASH	23622248	Mammary gland
hsa-mir-30a-5p	MIMAT0000087	USP16	10600	CLASH	23622248	Mammary gland
hsa-mir-30a-5p	MIMAT0000087	PAIP1	10605	Proteomics	18668040	Mammary gland
hsa-mir-30a-5p	MIMAT0000087	PAICS	10606	Proteomics	18668040	Mammary gland
hsa-mir-30a-5p	MIMAT0000087	ERLIN1	10613	HITS-CLIP//Proteomics	18668040|22473208	Mammary gland
hsa-mir-30a-5p	MIMAT0000087	CELF1	10658	PAR-CLIP	26701625	Mammary gland
hsa-mir-30a-5p	MIMAT0000087	GNA13	10672	PAR-CLIP//Proteomics	18668040|22100165|20371350	Mammary gland
hsa-mir-30a-5p	MIMAT0000087	PNMA2	10687	CLASH	23622248	Mammary gland
hsa-mir-30a-5p	MIMAT0000087	NFAT5	10725	HITS-CLIP	22473208	Mammary gland
hsa-mir-30a-5p	MIMAT0000087	TRAF3IP2	10758	Luciferase reporter assay//qRT-PCR//Western blot	26376209	Mammary gland
hsa-mir-30a-5p	MIMAT0000087	ARPP19	10776	PAR-CLIP	23592263|20371350	Mammary gland
hsa-mir-30a-5p	MIMAT0000087	NCKAP1	10787	Proteomics	18668040	Mammary gland
hsa-mir-30a-5p	MIMAT0000087	ZNF460	10794	PAR-CLIP	21572407|20371350	Mammary gland
hsa-mir-30a-5p	MIMAT0000087	RPP40	10799	Proteomics	18668040	Mammary gland
hsa-mir-30a-5p	MIMAT0000087	SEC24A	10802	HITS-CLIP//Proteomics	18668040|22473208	Mammary gland
hsa-mir-30a-5p	MIMAT0000087	FRS2	10818	PAR-CLIP	21572407	Mammary gland
hsa-mir-30a-5p	MIMAT0000087	ME3	10873	Proteomics	18668040	Mammary gland
hsa-mir-30a-5p	MIMAT0000087	RAB10	10890	PAR-CLIP	21572407	Mammary gland
hsa-mir-30a-5p	MIMAT0000087	CPSF4	10898	Proteomics	18668040	Mammary gland
hsa-mir-30a-5p	MIMAT0000087	MAN1A2	10905	Proteomics	18668040	Mammary gland
hsa-mir-30a-5p	MIMAT0000087	DBF4	10926	HITS-CLIP	22473208	Mammary gland
hsa-mir-30a-5p	MIMAT0000087	TMED2	10959	HITS-CLIP//Proteomics//pSILAC	18668040|23313552	Mammary gland
hsa-mir-30a-5p	MIMAT0000087	MLLT11	10962	Proteomics//pSILAC	18668040	Mammary gland
hsa-mir-30a-5p	MIMAT0000087	TMED10	10972	Proteomics//pSILAC	18668040	Mammary gland
hsa-mir-30a-5p	MIMAT0000087	ASCC3	10973	Proteomics	18668040	Mammary gland
hsa-mir-30a-5p	MIMAT0000087	GLIPR1	11010	Proteomics	18668040	Mammary gland
hsa-mir-30a-5p	MIMAT0000087	TMED1	11018	Proteomics	18668040	Mammary gland
hsa-mir-30a-5p	MIMAT0000087	DNAJB4	11080	Proteomics	18668040	Mammary gland
hsa-mir-30a-5p	MIMAT0000087	RPP14	11102	Proteomics	18668040	Mammary gland
hsa-mir-30a-5p	MIMAT0000087	PDCD10	11235	PAR-CLIP//Proteomics	18668040|21572407	Mammary gland
hsa-mir-30a-5p	MIMAT0000087	XPOT	11260	CLASH	23622248	Mammary gland
hsa-mir-30a-5p	MIMAT0000087	PHB2	11331	Proteomics	18668040	Mammary gland
hsa-mir-30a-5p	MIMAT0000087	CBX3	11335	HITS-CLIP//Luciferase reporter assay//qRT-PCR//Western blot	22473208|26333808	Mammary gland
hsa-mir-30a-5p	MIMAT0000087	GABARAPL2	11345	Proteomics	18668040	Mammary gland
hsa-mir-30a-5p	MIMAT0000087	IKZF2	22807	HITS-CLIP	22473208	Mammary gland
hsa-mir-30a-5p	MIMAT0000087	MTF2	22823	PAR-CLIP	20371350|27292025	Mammary gland
hsa-mir-30a-5p	MIMAT0000087	VASH1	22846	PAR-CLIP	23592263	Mammary gland
hsa-mir-30a-5p	MIMAT0000087	ZNF507	22847	HITS-CLIP//PAR-CLIP	22473208|20371350	Mammary gland
hsa-mir-30a-5p	MIMAT0000087	ANKRD26	22852	CLASH	23622248	Mammary gland
hsa-mir-30a-5p	MIMAT0000087	ENPP4	22875	HITS-CLIP//PAR-CLIP	22473208|21572407	Mammary gland
hsa-mir-30a-5p	MIMAT0000087	MLXIP	22877	HITS-CLIP	22473208	Mammary gland
hsa-mir-30a-5p	MIMAT0000087	BAHD1	22893	HITS-CLIP	23824327	Mammary gland
hsa-mir-30a-5p	MIMAT0000087	HABP4	22927	PAR-CLIP	22012620|21572407	Mammary gland
hsa-mir-30a-5p	MIMAT0000087	LIMCH1	22998	Proteomics//pSILAC	18668040	Mammary gland
hsa-mir-30a-5p	MIMAT0000087	KLHDC10	23008	HITS-CLIP	22473208	Mammary gland
hsa-mir-30a-5p	MIMAT0000087	RAB21	23011	Proteomics	18668040	Mammary gland
hsa-mir-30a-5p	MIMAT0000087	RBM34	23029	Proteomics	18668040	Mammary gland
hsa-mir-30a-5p	MIMAT0000087	MAST3	23031	HITS-CLIP	22473208	Mammary gland
hsa-mir-30a-5p	MIMAT0000087	XPO7	23039	CLASH	23622248	Mammary gland
hsa-mir-30a-5p	MIMAT0000087	ERP44	23071	CLASH	23622248	Mammary gland
hsa-mir-30a-5p	MIMAT0000087	VWA8	23078	Proteomics	18668040	Mammary gland
hsa-mir-30a-5p	MIMAT0000087	AVL9	23080	HITS-CLIP	22473208	Mammary gland
hsa-mir-30a-5p	MIMAT0000087	PEG10	23089	PAR-CLIP	20371350	Mammary gland
hsa-mir-30a-5p	MIMAT0000087	HIC2	23119	HITS-CLIP//PAR-CLIP	22473208|23446348|21572407|20371350	Mammary gland
hsa-mir-30a-5p	MIMAT0000087	CLCC1	23155	HITS-CLIP	22473208	Mammary gland
hsa-mir-30a-5p	MIMAT0000087	LARP4B	23185	Proteomics	18668040	Mammary gland
hsa-mir-30a-5p	MIMAT0000087	UBXN4	23190	HITS-CLIP	22473208	Mammary gland
hsa-mir-30a-5p	MIMAT0000087	FAF2	23197	Proteomics	18668040	Mammary gland
hsa-mir-30a-5p	MIMAT0000087	PSME4	23198	Proteomics	18668040	Mammary gland
hsa-mir-30a-5p	MIMAT0000087	NEDD4L	23327	Luciferase reporter assay//Microarray//qRT-PCR	25810374	Mammary gland
hsa-mir-30a-5p	MIMAT0000087	DPY19L1	23333	Proteomics//pSILAC	18668040	Mammary gland
hsa-mir-30a-5p	MIMAT0000087	JADE2	23338	PAR-CLIP	26701625	Mammary gland
hsa-mir-30a-5p	MIMAT0000087	SMCHD1	23347	CLASH	23622248	Mammary gland
hsa-mir-30a-5p	MIMAT0000087	LARP1	23367	PAR-CLIP	23592263|24398324|20371350	Mammary gland
hsa-mir-30a-5p	MIMAT0000087	TMED3	23423	Proteomics//pSILAC	18668040	Mammary gland
hsa-mir-30a-5p	MIMAT0000087	SF3B3	23450	Proteomics	18668040	Mammary gland
hsa-mir-30a-5p	MIMAT0000087	ABCB10	23456	Proteomics	18668040	Mammary gland
hsa-mir-30a-5p	MIMAT0000087	SEC11A	23478	Proteomics	18668040	Mammary gland
hsa-mir-30a-5p	MIMAT0000087	PES1	23481	Proteomics	18668040	Mammary gland
hsa-mir-30a-5p	MIMAT0000087	LRRC8B	23507	PAR-CLIP	21572407	Mammary gland
hsa-mir-30a-5p	MIMAT0000087	TNPO3	23534	Proteomics	18668040	Mammary gland
hsa-mir-30a-5p	MIMAT0000087	RBFOX2	23543	Proteomics	18668040	Mammary gland
hsa-mir-30a-5p	MIMAT0000087	DDAH1	23576	PAR-CLIP	22012620|20371350	Mammary gland
hsa-mir-30a-5p	MIMAT0000087	CORO1C	23603	Proteomics	18668040	Mammary gland
hsa-mir-30a-5p	MIMAT0000087	CD2AP	23607	PAR-CLIP	21572407	Mammary gland
hsa-mir-30a-5p	MIMAT0000087	ZMYND8	23613	HITS-CLIP	22473208	Mammary gland
hsa-mir-30a-5p	MIMAT0000087	KPNA6	23633	HITS-CLIP	22473208	Mammary gland
hsa-mir-30a-5p	MIMAT0000087	SLC7A11	23657	Proteomics//pSILAC	18668040	Mammary gland
hsa-mir-30a-5p	MIMAT0000087	STX12	23673	HITS-CLIP	22473208	Mammary gland
hsa-mir-30a-5p	MIMAT0000087	RAB38	23682	Luciferase reporter assay//Microarray//qRT-PCR	25810374	Mammary gland
hsa-mir-30a-5p	MIMAT0000087	RASGRP3	25780	HITS-CLIP	22473208	Mammary gland
hsa-mir-30a-5p	MIMAT0000087	ZNF324	25799	CLASH	23622248	Mammary gland
hsa-mir-30a-5p	MIMAT0000087	ATXN10	25814	Proteomics	18668040	Mammary gland
hsa-mir-30a-5p	MIMAT0000087	HECTD1	25831	Proteomics	18668040	Mammary gland
hsa-mir-30a-5p	MIMAT0000087	SAMHD1	25939	Proteomics	18668040	Mammary gland
hsa-mir-30a-5p	MIMAT0000087	TMEM87A	25963	Proteomics//pSILAC	18668040	Mammary gland
hsa-mir-30a-5p	MIMAT0000087	TBC1D10B	26000	HITS-CLIP	22473208	Mammary gland
hsa-mir-30a-5p	MIMAT0000087	GLCE	26035	HITS-CLIP	22473208	Mammary gland
hsa-mir-30a-5p	MIMAT0000087	LTN1	26046	Proteomics//pSILAC	18668040	Mammary gland
hsa-mir-30a-5p	MIMAT0000087	SACS	26278	HITS-CLIP	22473208	Mammary gland
hsa-mir-30a-5p	MIMAT0000087	INTS6	26512	Proteomics	18668040	Mammary gland
hsa-mir-30a-5p	MIMAT0000087	TIMM10	26519	Proteomics	18668040	Mammary gland
hsa-mir-30a-5p	MIMAT0000087	TIMM9	26520	Proteomics	18668040	Mammary gland
hsa-mir-30a-5p	MIMAT0000087	PABPC1	26986	Proteomics	18668040	Mammary gland
hsa-mir-30a-5p	MIMAT0000087	DNAJC2	27000	Proteomics	18668040	Mammary gland
hsa-mir-30a-5p	MIMAT0000087	VPS41	27072	HITS-CLIP	22473208	Mammary gland
hsa-mir-30a-5p	MIMAT0000087	AFF4	27125	HITS-CLIP	22473208	Mammary gland
hsa-mir-30a-5p	MIMAT0000087	AGO2	27161	CLASH	23622248	Mammary gland
hsa-mir-30a-5p	MIMAT0000087	NFU1	27247	Proteomics	18668040	Mammary gland
hsa-mir-30a-5p	MIMAT0000087	LSM1	27257	Proteomics	18668040	Mammary gland
hsa-mir-30a-5p	MIMAT0000087	RBMS3	27303	Proteomics	18668040	Mammary gland
hsa-mir-30a-5p	MIMAT0000087	TNRC6A	27327	Luciferase reporter assay//PAR-CLIP	19767416|24398324	Mammary gland
hsa-mir-30a-5p	MIMAT0000087	ZNF638	27332	Proteomics	18668040	Mammary gland
hsa-mir-30a-5p	MIMAT0000087	PRPF19	27339	CLASH	23622248	Mammary gland
hsa-mir-30a-5p	MIMAT0000087	EML4	27436	PAR-CLIP	23592263|21572407	Mammary gland
hsa-mir-30a-5p	MIMAT0000087	DROSHA	29102	CLASH	23622248	Mammary gland
hsa-mir-30a-5p	MIMAT0000087	NXT1	29107	Proteomics	18668040	Mammary gland
hsa-mir-30a-5p	MIMAT0000087	MYLIP	29116	PAR-CLIP	20371350	Mammary gland
hsa-mir-30a-5p	MIMAT0000087	UBN1	29855	HITS-CLIP	22473208	Mammary gland
hsa-mir-30a-5p	MIMAT0000087	CPSF1	29894	Proteomics	18668040	Mammary gland
hsa-mir-30a-5p	MIMAT0000087	PYCR2	29920	Proteomics	18668040	Mammary gland
hsa-mir-30a-5p	MIMAT0000087	NRBP1	29959	HITS-CLIP	22473208	Mammary gland
hsa-mir-30a-5p	MIMAT0000087	IL21R	50615	HITS-CLIP//Luciferase reporter assay	22473208|23824327|27006279	Mammary gland
hsa-mir-30a-5p	MIMAT0000087	TMED5	50999	Proteomics	18668040	Mammary gland
hsa-mir-30a-5p	MIMAT0000087	TMED7	51014	Proteomics//pSILAC	18668040	Mammary gland
hsa-mir-30a-5p	MIMAT0000087	RRP15	51018	Proteomics	18668040	Mammary gland
hsa-mir-30a-5p	MIMAT0000087	NDUFAF1	51103	Proteomics	18668040	Mammary gland
hsa-mir-30a-5p	MIMAT0000087	UTP11	51118	Proteomics	18668040	Mammary gland
hsa-mir-30a-5p	MIMAT0000087	ASB3	51130	HITS-CLIP	22473208|27418678	Mammary gland
hsa-mir-30a-5p	MIMAT0000087	DYNC1LI1	51143	CLASH//Proteomics	18668040|23622248	Mammary gland
hsa-mir-30a-5p	MIMAT0000087	DCTN4	51164	HITS-CLIP	22473208	Mammary gland
hsa-mir-30a-5p	MIMAT0000087	NT5C3A	51251	Proteomics//pSILAC	18668040	Mammary gland
hsa-mir-30a-5p	MIMAT0000087	IER5	51278	HITS-CLIP	22473208	Mammary gland
hsa-mir-30a-5p	MIMAT0000087	CHST15	51363	PAR-CLIP	22100165	Mammary gland
hsa-mir-30a-5p	MIMAT0000087	NIP7	51388	Proteomics	18668040	Mammary gland
hsa-mir-30a-5p	MIMAT0000087	ANAPC5	51433	CLASH	23622248	Mammary gland
hsa-mir-30a-5p	MIMAT0000087	FAM8A1	51439	PAR-CLIP	21572407	Mammary gland
hsa-mir-30a-5p	MIMAT0000087	RNF138	51444	HITS-CLIP//PAR-CLIP	22473208|21572407	Mammary gland
hsa-mir-30a-5p	MIMAT0000087	DTL	51514	Flow//Luciferase reporter assay//qRT-PCR//Western blot	22287560	Mammary gland
hsa-mir-30a-5p	MIMAT0000087	RAB14	51552	Proteomics	18668040	Mammary gland
hsa-mir-30a-5p	MIMAT0000087	UFM1	51569	Proteomics	18668040	Mammary gland
hsa-mir-30a-5p	MIMAT0000087	AZIN1	51582	HITS-CLIP//PAR-CLIP	22473208|23592263|21572407	Mammary gland
hsa-mir-30a-5p	MIMAT0000087	CPSF3	51692	Proteomics	18668040	Mammary gland
hsa-mir-30a-5p	MIMAT0000087	ATP8A2	51761	Proteomics	18668040	Mammary gland
hsa-mir-30a-5p	MIMAT0000087	SIX4	51804	PAR-CLIP	21572407	Mammary gland
hsa-mir-30a-5p	MIMAT0000087	GALNT7	51809	Proteomics//pSILAC	18668040	Mammary gland
hsa-mir-30a-5p	MIMAT0000087	BCL11A	53335	Luciferase reporter assay//Western blot	23758992	Mammary gland
hsa-mir-30a-5p	MIMAT0000087	BTBD1	53339	HITS-CLIP	22473208	Mammary gland
hsa-mir-30a-5p	MIMAT0000087	CSNK1G1	53944	HITS-CLIP//PAR-CLIP//Proteomics	18668040|22473208|24398324|21572407	Mammary gland
hsa-mir-30a-5p	MIMAT0000087	DCUN1D1	54165	PAR-CLIP	21572407	Mammary gland
hsa-mir-30a-5p	MIMAT0000087	GNG2	54331	Proteomics	18668040	Mammary gland
hsa-mir-30a-5p	MIMAT0000087	SLC38A2	54407	Proteomics//pSILAC	18668040	Mammary gland
hsa-mir-30a-5p	MIMAT0000087	KCTD5	54442	PAR-CLIP	26701625	Mammary gland
hsa-mir-30a-5p	MIMAT0000087	TMCO1	54499	Proteomics//pSILAC	18668040	Mammary gland
hsa-mir-30a-5p	MIMAT0000087	RHOF	54509	Proteomics	18668040	Mammary gland
hsa-mir-30a-5p	MIMAT0000087	WDR74	54663	Proteomics	18668040	Mammary gland
hsa-mir-30a-5p	MIMAT0000087	MARCH5	54708	Proteomics	18668040	Mammary gland
hsa-mir-30a-5p	MIMAT0000087	RBFOX1	54715	Proteomics	18668040	Mammary gland
hsa-mir-30a-5p	MIMAT0000087	OTUD4	54726	HITS-CLIP	22473208	Mammary gland
hsa-mir-30a-5p	MIMAT0000087	SAMD9	54809	Proteomics	18668040	Mammary gland
hsa-mir-30a-5p	MIMAT0000087	NDE1	54820	Proteomics	18668040	Mammary gland
hsa-mir-30a-5p	MIMAT0000087	PGPEP1	54858	HITS-CLIP//PAR-CLIP	23446348|23706177	Mammary gland
hsa-mir-30a-5p	MIMAT0000087	RETSAT	54884	Proteomics	18668040	Mammary gland
hsa-mir-30a-5p	MIMAT0000087	UHRF1BP1	54887	HITS-CLIP//PAR-CLIP	20371350|23313552	Mammary gland
hsa-mir-30a-5p	MIMAT0000087	DNAAF5	54919	Proteomics	18668040	Mammary gland
hsa-mir-30a-5p	MIMAT0000087	INTS11	54973	Proteomics	18668040	Mammary gland
hsa-mir-30a-5p	MIMAT0000087	PAK1IP1	55003	Proteomics	18668040	Mammary gland
hsa-mir-30a-5p	MIMAT0000087	NOL8	55035	Proteomics	18668040	Mammary gland
hsa-mir-30a-5p	MIMAT0000087	SOBP	55084	PAR-CLIP	21572407	Mammary gland
hsa-mir-30a-5p	MIMAT0000087	FANCL	55120	HITS-CLIP	22473208	Mammary gland
hsa-mir-30a-5p	MIMAT0000087	LRRC8D	55144	HITS-CLIP	22473208	Mammary gland
hsa-mir-30a-5p	MIMAT0000087	DARS2	55157	Proteomics	18668040	Mammary gland
hsa-mir-30a-5p	MIMAT0000087	PNPO	55163	Proteomics	18668040	Mammary gland
hsa-mir-30a-5p	MIMAT0000087	MSL2	55167	CLASH	23622248	Mammary gland
hsa-mir-30a-5p	MIMAT0000087	SEC61A2	55176	PAR-CLIP	22100165	Mammary gland
hsa-mir-30a-5p	MIMAT0000087	RNF220	55182	HITS-CLIP	22473208	Mammary gland
hsa-mir-30a-5p	MIMAT0000087	RIF1	55183	PAR-CLIP	27292025	Mammary gland
hsa-mir-30a-5p	MIMAT0000087	PBRM1	55193	PAR-CLIP//Proteomics//pSILAC	18668040|21572407	Mammary gland
hsa-mir-30a-5p	MIMAT0000087	RPRD1A	55197	Proteomics	18668040	Mammary gland
hsa-mir-30a-5p	MIMAT0000087	SETD5	55209	PAR-CLIP	22291592	Mammary gland
hsa-mir-30a-5p	MIMAT0000087	SLC38A7	55238	HITS-CLIP	22473208	Mammary gland
hsa-mir-30a-5p	MIMAT0000087	OGFOD1	55239	Proteomics	18668040	Mammary gland
hsa-mir-30a-5p	MIMAT0000087	PCMTD2	55251	HITS-CLIP	22473208	Mammary gland
hsa-mir-30a-5p	MIMAT0000087	C7orf43	55262	HITS-CLIP	22473208	Mammary gland
hsa-mir-30a-5p	MIMAT0000087	LIN7C	55327	HITS-CLIP	22473208	Mammary gland
hsa-mir-30a-5p	MIMAT0000087	SLC35C1	55343	HITS-CLIP	22473208	Mammary gland
hsa-mir-30a-5p	MIMAT0000087	DNAJA4	55466	Proteomics	18668040	Mammary gland
hsa-mir-30a-5p	MIMAT0000087	MED29	55588	HITS-CLIP	23824327	Mammary gland
hsa-mir-30a-5p	MIMAT0000087	THUMPD1	55623	CLASH	23622248	Mammary gland
hsa-mir-30a-5p	MIMAT0000087	PRPF40A	55660	Proteomics//pSILAC	18668040	Mammary gland
hsa-mir-30a-5p	MIMAT0000087	CDC37L1	55664	HITS-CLIP	22473208	Mammary gland
hsa-mir-30a-5p	MIMAT0000087	LMBR1L	55716	HITS-CLIP//PAR-CLIP	22473208|23592263	Mammary gland
hsa-mir-30a-5p	MIMAT0000087	POLR3E	55718	PAR-CLIP	23592263	Mammary gland
hsa-mir-30a-5p	MIMAT0000087	CEP72	55722	Proteomics//pSILAC	18668040	Mammary gland
hsa-mir-30a-5p	MIMAT0000087	BTBD7	55727	HITS-CLIP	22473208	Mammary gland
hsa-mir-30a-5p	MIMAT0000087	N4BP2	55728	PAR-CLIP	22100165	Mammary gland
hsa-mir-30a-5p	MIMAT0000087	CNDP2	55748	Proteomics	18668040	Mammary gland
hsa-mir-30a-5p	MIMAT0000087	WDR12	55759	Proteomics	18668040	Mammary gland
hsa-mir-30a-5p	MIMAT0000087	EXOC2	55770	CLASH	23622248	Mammary gland
hsa-mir-30a-5p	MIMAT0000087	MBNL3	55796	Luciferase reporter assay	26840300	Mammary gland
hsa-mir-30a-5p	MIMAT0000087	UTP6	55813	Proteomics	18668040	Mammary gland
hsa-mir-30a-5p	MIMAT0000087	KDM3A	55818	HITS-CLIP	22473208	Mammary gland
hsa-mir-30a-5p	MIMAT0000087	CAND1	55832	PAR-CLIP	24398324	Mammary gland
hsa-mir-30a-5p	MIMAT0000087	USE1	55850	Proteomics	18668040	Mammary gland
hsa-mir-30a-5p	MIMAT0000087	NDUFA12	55967	PAR-CLIP	20371350	Mammary gland
hsa-mir-30a-5p	MIMAT0000087	DHX33	56919	Proteomics	18668040	Mammary gland
hsa-mir-30a-5p	MIMAT0000087	C5orf15	56951	Proteomics//pSILAC	18668040	Mammary gland
hsa-mir-30a-5p	MIMAT0000087	C16orf62	57020	Proteomics	18668040	Mammary gland
hsa-mir-30a-5p	MIMAT0000087	RARS2	57038	Proteomics	18668040	Mammary gland
hsa-mir-30a-5p	MIMAT0000087	AVEN	57099	Luciferase reporter assay	23445407	Mammary gland
hsa-mir-30a-5p	MIMAT0000087	REXO4	57109	Proteomics	18668040	Mammary gland
hsa-mir-30a-5p	MIMAT0000087	PHTF2	57157	HITS-CLIP	22473208|23313552	Mammary gland
hsa-mir-30a-5p	MIMAT0000087	SLC4A10	57282	Proteomics//pSILAC	18668040	Mammary gland
hsa-mir-30a-5p	MIMAT0000087	SCYL1	57410	Proteomics	18668040	Mammary gland
hsa-mir-30a-5p	MIMAT0000087	REXO1	57455	CLASH	23622248	Mammary gland
hsa-mir-30a-5p	MIMAT0000087	GATAD2B	57459	Proteomics	18668040	Mammary gland
hsa-mir-30a-5p	MIMAT0000087	KIDINS220	57498	Proteomics	18668040	Mammary gland
hsa-mir-30a-5p	MIMAT0000087	NUFIP2	57532	Proteomics//pSILAC	18668040	Mammary gland
hsa-mir-30a-5p	MIMAT0000087	MIB1	57534	HITS-CLIP	22473208	Mammary gland
hsa-mir-30a-5p	MIMAT0000087	TAOK1	57551	HITS-CLIP	22473208	Mammary gland
hsa-mir-30a-5p	MIMAT0000087	NCEH1	57552	Proteomics//pSILAC	18668040	Mammary gland
hsa-mir-30a-5p	MIMAT0000087	SEMA6A	57556	HITS-CLIP	23824327	Mammary gland
hsa-mir-30a-5p	MIMAT0000087	MARCH4	57574	HITS-CLIP	23824327|27418678	Mammary gland
hsa-mir-30a-5p	MIMAT0000087	PCDH10	57575	HITS-CLIP	22473208	Mammary gland
hsa-mir-30a-5p	MIMAT0000087	SHROOM3	57619	HITS-CLIP	19536157	Mammary gland
hsa-mir-30a-5p	MIMAT0000087	LRRN1	57633	CLASH	23622248	Mammary gland
hsa-mir-30a-5p	MIMAT0000087	USP37	57695	HITS-CLIP	22473208	Mammary gland
hsa-mir-30a-5p	MIMAT0000087	TLDC1	57707	Proteomics	18668040	Mammary gland
hsa-mir-30a-5p	MIMAT0000087	EPG5	57724	HITS-CLIP	22473208	Mammary gland
hsa-mir-30a-5p	MIMAT0000087	ANKRA2	57763	HITS-CLIP	22473208	Mammary gland
hsa-mir-30a-5p	MIMAT0000087	RPRD1B	58490	Proteomics	18668040	Mammary gland
hsa-mir-30a-5p	MIMAT0000087	SCAF1	58506	Proteomics	18668040	Mammary gland
hsa-mir-30a-5p	MIMAT0000087	ELOVL5	60481	PAR-CLIP//Proteomics	18668040|21572407	Mammary gland
hsa-mir-30a-5p	MIMAT0000087	SPCS3	60559	Proteomics	18668040	Mammary gland
hsa-mir-30a-5p	MIMAT0000087	ATL2	64225	Proteomics	18668040	Mammary gland
hsa-mir-30a-5p	MIMAT0000087	PAPD5	64282	HITS-CLIP	22473208	Mammary gland
hsa-mir-30a-5p	MIMAT0000087	GIGYF1	64599	HITS-CLIP//PAR-CLIP	23446348|21572407|23824327	Mammary gland
hsa-mir-30a-5p	MIMAT0000087	COPS7B	64708	Proteomics	18668040	Mammary gland
hsa-mir-30a-5p	MIMAT0000087	S100PBP	64766	HITS-CLIP	22473208	Mammary gland
hsa-mir-30a-5p	MIMAT0000087	FNDC3B	64778	Proteomics	18668040	Mammary gland
hsa-mir-30a-5p	MIMAT0000087	CDCP1	64866	Proteomics//pSILAC	18668040	Mammary gland
hsa-mir-30a-5p	MIMAT0000087	MRPS5	64969	Proteomics	18668040	Mammary gland
hsa-mir-30a-5p	MIMAT0000087	VPS33A	65082	PAR-CLIP	21572407	Mammary gland
hsa-mir-30a-5p	MIMAT0000087	MARCKSL1	65108	PAR-CLIP	23592263	Mammary gland
hsa-mir-30a-5p	MIMAT0000087	DDX50	79009	CLASH//Proteomics	18668040|23622248	Mammary gland
hsa-mir-30a-5p	MIMAT0000087	CAMKV	79012	CLASH	23622248	Mammary gland
hsa-mir-30a-5p	MIMAT0000087	GGCT	79017	Proteomics	18668040	Mammary gland
hsa-mir-30a-5p	MIMAT0000087	DERL1	79139	Proteomics	18668040	Mammary gland
hsa-mir-30a-5p	MIMAT0000087	FYCO1	79443	PAR-CLIP	21572407	Mammary gland
hsa-mir-30a-5p	MIMAT0000087	EFL1	79631	Proteomics	18668040	Mammary gland
hsa-mir-30a-5p	MIMAT0000087	AKIRIN1	79647	PAR-CLIP	23592263|21572407	Mammary gland
hsa-mir-30a-5p	MIMAT0000087	DHX40	79665	HITS-CLIP	22473208	Mammary gland
hsa-mir-30a-5p	MIMAT0000087	YRDC	79693	Proteomics	18668040	Mammary gland
hsa-mir-30a-5p	MIMAT0000087	NOL9	79707	CLASH	23622248	Mammary gland
hsa-mir-30a-5p	MIMAT0000087	ALG9	79796	PAR-CLIP	23592263	Mammary gland
hsa-mir-30a-5p	MIMAT0000087	RNF122	79845	HITS-CLIP	22473208	Mammary gland
hsa-mir-30a-5p	MIMAT0000087	LPCAT1	79888	HITS-CLIP	22473208	Mammary gland
hsa-mir-30a-5p	MIMAT0000087	SIKE1	80143	PAR-CLIP	21572407	Mammary gland
hsa-mir-30a-5p	MIMAT0000087	EDC3	80153	HITS-CLIP	22473208	Mammary gland
hsa-mir-30a-5p	MIMAT0000087	RUBCNL	80183	HITS-CLIP	22473208	Mammary gland
hsa-mir-30a-5p	MIMAT0000087	PLEKHO2	80301	HITS-CLIP	22473208	Mammary gland
hsa-mir-30a-5p	MIMAT0000087	TET1	80312	Luciferase reporter assay//Western blot	28294974	Mammary gland
hsa-mir-30a-5p	MIMAT0000087	CPEB4	80315	HITS-CLIP	22473208	Mammary gland
hsa-mir-30a-5p	MIMAT0000087	WDR82	80335	PAR-CLIP//Proteomics//pSILAC	18668040|26701625	Mammary gland
hsa-mir-30a-5p	MIMAT0000087	SLC35G2	80723	PAR-CLIP	21572407	Mammary gland
hsa-mir-30a-5p	MIMAT0000087	NDFIP1	80762	Proteomics	18668040	Mammary gland
hsa-mir-30a-5p	MIMAT0000087	SLC38A1	81539	Proteomics//pSILAC	18668040	Mammary gland
hsa-mir-30a-5p	MIMAT0000087	NDEL1	81565	HITS-CLIP//Proteomics	18668040|22473208	Mammary gland
hsa-mir-30a-5p	MIMAT0000087	TXNDC5	81567	HITS-CLIP	22473208	Mammary gland
hsa-mir-30a-5p	MIMAT0000087	URM1	81605	Proteomics	18668040	Mammary gland
hsa-mir-30a-5p	MIMAT0000087	MAP1LC3B	81631	Proteomics	18668040	Mammary gland
hsa-mir-30a-5p	MIMAT0000087	FAHD1	81889	Proteomics	18668040	Mammary gland
hsa-mir-30a-5p	MIMAT0000087	ADPGK	83440	Proteomics//pSILAC	18668040	Mammary gland
hsa-mir-30a-5p	MIMAT0000087	RAB34	83871	Proteomics	18668040	Mammary gland
hsa-mir-30a-5p	MIMAT0000087	MRO	83876	HITS-CLIP	19536157	Mammary gland
hsa-mir-30a-5p	MIMAT0000087	KREMEN1	83999	PAR-CLIP	23592263|26701625	Mammary gland
hsa-mir-30a-5p	MIMAT0000087	QRFPR	84109	PAR-CLIP	20371350	Mammary gland
hsa-mir-30a-5p	MIMAT0000087	WDR75	84128	Proteomics	18668040	Mammary gland
hsa-mir-30a-5p	MIMAT0000087	UTP15	84135	Proteomics	18668040	Mammary gland
hsa-mir-30a-5p	MIMAT0000087	FAM96A	84191	Proteomics	18668040	Mammary gland
hsa-mir-30a-5p	MIMAT0000087	SETD3	84193	HITS-CLIP	22473208	Mammary gland
hsa-mir-30a-5p	MIMAT0000087	LRRC8C	84230	Proteomics//pSILAC	18668040	Mammary gland
hsa-mir-30a-5p	MIMAT0000087	FYTTD1	84248	PAR-CLIP	23592263	Mammary gland
hsa-mir-30a-5p	MIMAT0000087	RNF135	84282	HITS-CLIP	22473208	Mammary gland
hsa-mir-30a-5p	MIMAT0000087	PCGF5	84333	HITS-CLIP	22473208	Mammary gland
hsa-mir-30a-5p	MIMAT0000087	NIFK	84365	Proteomics	18668040	Mammary gland
hsa-mir-30a-5p	MIMAT0000087	MSANTD4	84437	HITS-CLIP//PAR-CLIP	22473208|20371350	Mammary gland
hsa-mir-30a-5p	MIMAT0000087	HHIPL1	84439	PAR-CLIP	23592263	Mammary gland
hsa-mir-30a-5p	MIMAT0000087	LCOR	84458	PAR-CLIP	21572407|27292025	Mammary gland
hsa-mir-30a-5p	MIMAT0000087	MAK16	84549	Proteomics	18668040	Mammary gland
hsa-mir-30a-5p	MIMAT0000087	CBX2	84733	PAR-CLIP	20371350	Mammary gland
hsa-mir-30a-5p	MIMAT0000087	LMNB2	84823	Proteomics//pSILAC	18668040	Mammary gland
hsa-mir-30a-5p	MIMAT0000087	ADO	84890	PAR-CLIP	20371350	Mammary gland
hsa-mir-30a-5p	MIMAT0000087	PPP1R15B	84919	PAR-CLIP	23592263|27292025	Mammary gland
hsa-mir-30a-5p	MIMAT0000087	FAM104A	84923	HITS-CLIP	22473208	Mammary gland
hsa-mir-30a-5p	MIMAT0000087	C8orf76	84933	HITS-CLIP	22473208	Mammary gland
hsa-mir-30a-5p	MIMAT0000087	ZNRF1	84937	HITS-CLIP	22473208	Mammary gland
hsa-mir-30a-5p	MIMAT0000087	STRIP1	85369	HITS-CLIP	22473208	Mammary gland
hsa-mir-30a-5p	MIMAT0000087	ZCRB1	85437	HITS-CLIP	22473208	Mammary gland
hsa-mir-30a-5p	MIMAT0000087	DOCK7	85440	Proteomics//pSILAC	18668040	Mammary gland
hsa-mir-30a-5p	MIMAT0000087	ITPRIP	85450	Proteomics	18668040	Mammary gland
hsa-mir-30a-5p	MIMAT0000087	SELENOI	85465	Proteomics	18668040	Mammary gland
hsa-mir-30a-5p	MIMAT0000087	RRP36	88745	Proteomics//pSILAC	18668040	Mammary gland
hsa-mir-30a-5p	MIMAT0000087	KBTBD6	89890	PAR-CLIP	21572407|20371350	Mammary gland
hsa-mir-30a-5p	MIMAT0000087	SEC11C	90701	Proteomics//pSILAC	18668040	Mammary gland
hsa-mir-30a-5p	MIMAT0000087	RFT1	91869	Proteomics	18668040	Mammary gland
hsa-mir-30a-5p	MIMAT0000087	MTDH	92140	HITS-CLIP//Luciferase reporter assay//Proteomics//Western blot	18668040|23851509|22473208|26884832	Mammary gland
hsa-mir-30a-5p	MIMAT0000087	SLC38A5	92745	Proteomics	18668040	Mammary gland
hsa-mir-30a-5p	MIMAT0000087	NT5C1B	93034	Proteomics	18668040	Mammary gland
hsa-mir-30a-5p	MIMAT0000087	SFXN1	94081	PAR-CLIP	23592263	Mammary gland
hsa-mir-30a-5p	MIMAT0000087	CAVIN3	112464	Proteomics	18668040	Mammary gland
hsa-mir-30a-5p	MIMAT0000087	PRRT2	112476	Luciferase reporter assay//qRT-PCR//Western blot	28192116	Mammary gland
hsa-mir-30a-5p	MIMAT0000087	LARP4	113251	Proteomics	18668040	Mammary gland
hsa-mir-30a-5p	MIMAT0000087	ADPRHL1	113622	PAR-CLIP	23592263	Mammary gland
hsa-mir-30a-5p	MIMAT0000087	OSBPL8	114882	Proteomics	18668040	Mammary gland
hsa-mir-30a-5p	MIMAT0000087	UHRF2	115426	Proteomics	18668040	Mammary gland
hsa-mir-30a-5p	MIMAT0000087	WDFY2	115825	HITS-CLIP	22473208	Mammary gland
hsa-mir-30a-5p	MIMAT0000087	MOGAT1	116255	HITS-CLIP	19536157	Mammary gland
hsa-mir-30a-5p	MIMAT0000087	THEM4	117145	Proteomics//pSILAC	18668040	Mammary gland
hsa-mir-30a-5p	MIMAT0000087	IP6K3	117283	HITS-CLIP	22473208	Mammary gland
hsa-mir-30a-5p	MIMAT0000087	IKBIP	121457	Proteomics	18668040	Mammary gland
hsa-mir-30a-5p	MIMAT0000087	JDP2	122953	HITS-CLIP	22473208	Mammary gland
hsa-mir-30a-5p	MIMAT0000087	LSM12	124801	Proteomics	18668040	Mammary gland
hsa-mir-30a-5p	MIMAT0000087	ZNF543	125919	PAR-CLIP	21572407|20371350|27292025	Mammary gland
hsa-mir-30a-5p	MIMAT0000087	LYPLAL1	127018	PAR-CLIP	23592263	Mammary gland
hsa-mir-30a-5p	MIMAT0000087	TPRG1L	127262	HITS-CLIP	22473208	Mammary gland
hsa-mir-30a-5p	MIMAT0000087	PPARGC1B	133522	HITS-CLIP	22473208	Mammary gland
hsa-mir-30a-5p	MIMAT0000087	GRPEL2	134266	Proteomics	18668040	Mammary gland
hsa-mir-30a-5p	MIMAT0000087	HINT3	135114	Proteomics	18668040	Mammary gland
hsa-mir-30a-5p	MIMAT0000087	NACC2	138151	PAR-CLIP	23592263|26701625	Mammary gland
hsa-mir-30a-5p	MIMAT0000087	PTRH1	138428	Proteomics//pSILAC	18668040	Mammary gland
hsa-mir-30a-5p	MIMAT0000087	KDELC2	143888	Proteomics//pSILAC	18668040	Mammary gland
hsa-mir-30a-5p	MIMAT0000087	CPNE8	144402	Proteomics//pSILAC	18668040	Mammary gland
hsa-mir-30a-5p	MIMAT0000087	HNRNPA1L2	144983	Proteomics	18668040	Mammary gland
hsa-mir-30a-5p	MIMAT0000087	ZSCAN29	146050	HITS-CLIP	22473208	Mammary gland
hsa-mir-30a-5p	MIMAT0000087	DPY19L3	147991	HITS-CLIP	28735896	Mammary gland
hsa-mir-30a-5p	MIMAT0000087	PHF13	148479	PAR-CLIP	23592263|21572407|20371350	Mammary gland
hsa-mir-30a-5p	MIMAT0000087	FAM81B	153643	PAR-CLIP	22012620	Mammary gland
hsa-mir-30a-5p	MIMAT0000087	BMT2	154743	HITS-CLIP	22473208	Mammary gland
hsa-mir-30a-5p	MIMAT0000087	FAM91A1	157769	HITS-CLIP	22473208	Mammary gland
hsa-mir-30a-5p	MIMAT0000087	ZXDB	158586	PAR-CLIP	23592263	Mammary gland
hsa-mir-30a-5p	MIMAT0000087	MOSPD2	158747	Proteomics	18668040	Mammary gland
hsa-mir-30a-5p	MIMAT0000087	PPTC7	160760	HITS-CLIP	22473208	Mammary gland
hsa-mir-30a-5p	MIMAT0000087	ITPRIPL2	162073	CLASH	23622248	Mammary gland
hsa-mir-30a-5p	MIMAT0000087	SLFN5	162394	HITS-CLIP	19536157	Mammary gland
hsa-mir-30a-5p	MIMAT0000087	MIER3	166968	HITS-CLIP//PAR-CLIP	22473208|20371350	Mammary gland
hsa-mir-30a-5p	MIMAT0000087	CCDC71L	168455	HITS-CLIP	23313552	Mammary gland
hsa-mir-30a-5p	MIMAT0000087	DHX36	170506	Proteomics	18668040	Mammary gland
hsa-mir-30a-5p	MIMAT0000087	FBXO45	200933	HITS-CLIP	22473208	Mammary gland
hsa-mir-30a-5p	MIMAT0000087	TMEM192	201931	Proteomics	18668040	Mammary gland
hsa-mir-30a-5p	MIMAT0000087	CNPY4	245812	Proteomics//pSILAC	18668040	Mammary gland
hsa-mir-30a-5p	MIMAT0000087	LCLAT1	253558	PAR-CLIP//Proteomics	18668040|20371350	Mammary gland
hsa-mir-30a-5p	MIMAT0000087	ZDHHC20	253832	PAR-CLIP	23592263	Mammary gland
hsa-mir-30a-5p	MIMAT0000087	ELMOD2	255520	Proteomics//pSILAC	18668040	Mammary gland
hsa-mir-30a-5p	MIMAT0000087	GCSAM	257144	HITS-CLIP	22473208	Mammary gland
hsa-mir-30a-5p	MIMAT0000087	TAB3	257397	ELISA//Luciferase reporter assay//qRT-PCR//Western blot	26555189	Mammary gland
hsa-mir-30a-5p	MIMAT0000087	GATC	283459	Proteomics	18668040	Mammary gland
hsa-mir-30a-5p	MIMAT0000087	GXYLT1	283464	HITS-CLIP	22473208	Mammary gland
hsa-mir-30a-5p	MIMAT0000087	CLEC4D	338339	CLASH	23622248	Mammary gland
hsa-mir-30a-5p	MIMAT0000087	IFNE	338376	PAR-CLIP	22291592	Mammary gland
hsa-mir-30a-5p	MIMAT0000087	MTX3	345778	Proteomics//pSILAC	18668040	Mammary gland
hsa-mir-30a-5p	MIMAT0000087	TICAM2	353376	Proteomics	18668040	Mammary gland
hsa-mir-30a-5p	MIMAT0000087	KRT77	374454	Proteomics	18668040	Mammary gland
hsa-mir-30a-5p	MIMAT0000087	MIA3	375056	HITS-CLIP	22473208	Mammary gland
hsa-mir-30a-5p	MIMAT0000087	PTAR1	375743	HITS-CLIP	22473208	Mammary gland
hsa-mir-30a-5p	MIMAT0000087	SKIDA1	387640	PAR-CLIP	22012620	Mammary gland
hsa-mir-30a-5p	MIMAT0000087	LIN28B	389421	HITS-CLIP	22473208	Mammary gland
hsa-mir-30a-5p	MIMAT0000087	TOMM5	401505	CLASH//PAR-CLIP	23622248|23446348	Mammary gland
hsa-mir-30a-5p	MIMAT0000087	TMEM41B	440026	Proteomics//pSILAC	18668040	Mammary gland
hsa-mir-30a-5p	MIMAT0000087	MZT1	440145	HITS-CLIP	22473208	Mammary gland
hsa-mir-30a-5p	MIMAT0000087	GOLGA8B	440270	HITS-CLIP//PAR-CLIP	22473208|23592263	Mammary gland
hsa-mir-30a-5p	MIMAT0000087	HCC	619501	Immunohistochemical analysis//Luciferase reporter assay//qRT-PCR//Western blot	26589417	Mammary gland
hsa-mir-30a-5p	MIMAT0000087	MAP1LC3B2	643246	Proteomics	18668040	Mammary gland
hsa-mir-30a-5p	MIMAT0000087	GTF2H2C	728340	Proteomics	18668040	Mammary gland
hsa-mir-30a-5p	MIMAT0000087	GPR75-ASB3	100302652	HITS-CLIP	27418678	Mammary gland
hsa-mir-30a-5p	MIMAT0000087	MTRNR2L10	100463488	HITS-CLIP//PAR-CLIP	24398324|23313552|22927820|27292025|27418678	Mammary gland
hsa-mir-141-3p	MIMAT0000432	A1BG	1	HITS-CLIP	23706177	Mammary gland
hsa-mir-141-3p	MIMAT0000432	ACVR2B	93	Luciferase reporter assay//Western blot	22431721	Mammary gland
hsa-mir-141-3p	MIMAT0000432	KLF5	688	Luciferase reporter assay//Reporter assay	15131085	Mammary gland
hsa-mir-141-3p	MIMAT0000432	SEPT7	989	Reporter assay	20005803	Mammary gland
hsa-mir-141-3p	MIMAT0000432	CDC25A	993	Immunoblot//Luciferase reporter assay//Western blot	24937190	Mammary gland
hsa-mir-141-3p	MIMAT0000432	CDC25C	995	Luciferase reporter assay//Western blot	23596351	Mammary gland
hsa-mir-141-3p	MIMAT0000432	CHML	1122	PAR-CLIP	22100165	Mammary gland
hsa-mir-141-3p	MIMAT0000432	COX6B1	1340	HITS-CLIP	23313552	Mammary gland
hsa-mir-141-3p	MIMAT0000432	MAPK14	1432	HITS-CLIP//Luciferase reporter assay//Microarray//Western blot	22101765|23824327	Mammary gland
hsa-mir-141-3p	MIMAT0000432	CTBP2	1488	Luciferase reporter assay//Western blot	21867514	Mammary gland
hsa-mir-141-3p	MIMAT0000432	CYP1B1	1545	PAR-CLIP	23592263	Mammary gland
hsa-mir-141-3p	MIMAT0000432	DLX5	1749	Luciferase reporter assay	19454767	Mammary gland
hsa-mir-141-3p	MIMAT0000432	E2F3	1871	Luciferase reporter assay//qRT-PCR//Western blot	20053927|26233544	Mammary gland
hsa-mir-141-3p	MIMAT0000432	EPHA2	1969	PAR-CLIP	24398324|22012620|26701625	Mammary gland
hsa-mir-141-3p	MIMAT0000432	EIF4E	1977	Luciferase reporter assay//Northern blot//qRT-PCR//Western blot	21238947	Mammary gland
hsa-mir-141-3p	MIMAT0000432	ELAVL2	1993	PAR-CLIP	22012620	Mammary gland
hsa-mir-141-3p	MIMAT0000432	ELAVL4	1996	qRT-PCR	20584986	Mammary gland
hsa-mir-141-3p	MIMAT0000432	EPHA7	2045	PAR-CLIP	21572407	Mammary gland
hsa-mir-141-3p	MIMAT0000432	GATA6	2627	PAR-CLIP	21572407	Mammary gland
hsa-mir-141-3p	MIMAT0000432	H2AFZ	3015	PAR-CLIP	21572407|20371350	Mammary gland
hsa-mir-141-3p	MIMAT0000432	HDGF	3068	Luciferase reporter assay//qRT-PCR//Western blot	24276755	Mammary gland
hsa-mir-141-3p	MIMAT0000432	HNRNPAB	3182	PAR-CLIP	20371350	Mammary gland
hsa-mir-141-3p	MIMAT0000432	HNRNPD	3184	Luciferase reporter assay//Western blot	25261470	Mammary gland
hsa-mir-141-3p	MIMAT0000432	HNRNPF	3185	PAR-CLIP	24398324|21572407|26701625|27292025	Mammary gland
hsa-mir-141-3p	MIMAT0000432	HOXB5	3215	Reporter assay	20005803	Mammary gland
hsa-mir-141-3p	MIMAT0000432	HSPA4	3308	HITS-CLIP	19536157	Mammary gland
hsa-mir-141-3p	MIMAT0000432	IGF1R	3480	qRT-PCR//Western blot	27648145	Mammary gland
hsa-mir-141-3p	MIMAT0000432	IPO5	3843	PAR-CLIP	23446348	Mammary gland
hsa-mir-141-3p	MIMAT0000432	LHX1	3975	HITS-CLIP	23824327	Mammary gland
hsa-mir-141-3p	MIMAT0000432	LPP	4026	HITS-CLIP	23313552	Mammary gland
hsa-mir-141-3p	MIMAT0000432	TM4SF1	4071	Luciferase reporter assay//qRT-PCR//Western blot	24285464	Mammary gland
hsa-mir-141-3p	MIMAT0000432	MCL1	4170	PAR-CLIP	23592263	Mammary gland
hsa-mir-141-3p	MIMAT0000432	MDM4	4194	PAR-CLIP	27292025	Mammary gland
hsa-mir-141-3p	MIMAT0000432	PAPPA	5069	Luciferase reporter assay//qRT-PCR//Western blot	26823756	Mammary gland
hsa-mir-141-3p	MIMAT0000432	PGK1	5230	PAR-CLIP	22012620	Mammary gland
hsa-mir-141-3p	MIMAT0000432	PPARA	5465	Luciferase reporter assay//qRT-PCR//Western blot	22479552	Mammary gland
hsa-mir-141-3p	MIMAT0000432	PRKAA2	5563	HITS-CLIP	23824327	Mammary gland
hsa-mir-141-3p	MIMAT0000432	MAPK9	5601	Western blot	20053927	Mammary gland
hsa-mir-141-3p	MIMAT0000432	PSMD11	5717	PAR-CLIP	23592263	Mammary gland
hsa-mir-141-3p	MIMAT0000432	PTEN	5728	Luciferase reporter assay//PAR-CLIP//Reporter assay//Western blot	20053927|23592263	Mammary gland
hsa-mir-141-3p	MIMAT0000432	PTPRD	5789	Reporter assay	20005803	Mammary gland
hsa-mir-141-3p	MIMAT0000432	RB1	5925	HITS-CLIP// three within the 3′ untranslated region (UTR) as identified through Targetscan (http://To test if miR-141 directly targets the PR transcript, we analyzed four predicted miR-141-binding sites (Figure 4c)//www.targetscan.org/) and one in the la	25241899	Mammary gland
hsa-mir-141-3p	MIMAT0000432	RPL12	6136	HITS-CLIP	23706177	Mammary gland
hsa-mir-141-3p	MIMAT0000432	S100A6	6277	HITS-CLIP// three within the 3′ untranslated region (UTR) as identified through Targetscan (http://To test if miR-141 directly targets the PR transcript, we analyzed four predicted miR-141-binding sites (Figure 4c)//www.targetscan.org/) and one in the la	25241899	Mammary gland
hsa-mir-141-3p	MIMAT0000432	SFPQ	6421	Immunoprecipitaion//Luciferase reporter assay//Western blot	17637574	Mammary gland
hsa-mir-141-3p	MIMAT0000432	SHC1	6464	Reporter assay	20005803	Mammary gland
hsa-mir-141-3p	MIMAT0000432	TROVE2	6738	HITS-CLIP	19536157	Mammary gland
hsa-mir-141-3p	MIMAT0000432	STAT4	6775	Immunohistochemistry//Luciferase reporter assay//qRT-PCR//Western blot	24732377	Mammary gland
hsa-mir-141-3p	MIMAT0000432	STAT5A	6776	Immunocytochemistry//Luciferase reporter assay//Western blot	25241899	Mammary gland
hsa-mir-141-3p	MIMAT0000432	STK3	6788	Luciferase reporter assay//Reporter assay	15131085	Mammary gland
hsa-mir-141-3p	MIMAT0000432	STXBP2	6813	PAR-CLIP	22100165	Mammary gland
hsa-mir-141-3p	MIMAT0000432	TAZ	6901	Luciferase reporter assay//Microarray//qRT-PCR//Western blot	25633292	Mammary gland
hsa-mir-141-3p	MIMAT0000432	ZEB1	6935	In situ hybridization//Luciferase reporter assay//qRT-PCR//Western blot	18411277|19854497|19502803|22012804|25502084|26160158	Mammary gland
hsa-mir-141-3p	MIMAT0000432	TFDP2	7029	Western blot	20053927	Mammary gland
hsa-mir-141-3p	MIMAT0000432	TGFB2	7042	Flow//Immunoblot//Luciferase reporter assay//qRT-PCR//Western blot	18483486|28115163	Mammary gland
hsa-mir-141-3p	MIMAT0000432	TIAM1	7074	Luciferase reporter assay//qRT-PCR//Western blot	24551096	Mammary gland
hsa-mir-141-3p	MIMAT0000432	UQCRFS1	7386	HITS-CLIP	28735896	Mammary gland
hsa-mir-141-3p	MIMAT0000432	YWHAG	7532	Luciferase reporter assay//qRT-PCR//Western blot	22537031	Mammary gland
hsa-mir-141-3p	MIMAT0000432	BRD3	8019	Luciferase reporter assay//PAR-CLIP//Reporter assay//Western blot	20053927|24398324	Mammary gland
hsa-mir-141-3p	MIMAT0000432	BAP1	8314	Microarray//Reporter assay	17875710|20005803	Mammary gland
hsa-mir-141-3p	MIMAT0000432	NR0B2	8431	Luciferase reporter assay	22314666	Mammary gland
hsa-mir-141-3p	MIMAT0000432	KLF11	8462	Reporter assay	20005803	Mammary gland
hsa-mir-141-3p	MIMAT0000432	OGT	8473	PAR-CLIP	23446348|21572407	Mammary gland
hsa-mir-141-3p	MIMAT0000432	TNFRSF10B	8795	PAR-CLIP	27292025	Mammary gland
hsa-mir-141-3p	MIMAT0000432	PEX11A	8800	HITS-CLIP	19536157	Mammary gland
hsa-mir-141-3p	MIMAT0000432	CDYL	9425	Luciferase reporter assay//Western blot	21867514	Mammary gland
hsa-mir-141-3p	MIMAT0000432	QKI	9444	PAR-CLIP	20371350	Mammary gland
hsa-mir-141-3p	MIMAT0000432	MAP4K4	9448	Luciferase reporter assay//qRT-PCR//Western blot	24013097	Mammary gland
hsa-mir-141-3p	MIMAT0000432	CLOCK	9575	Luciferase reporter assay//Northern blot//qRT-PCR//Reporter assay//Western blot	15131085|16762633	Mammary gland
hsa-mir-141-3p	MIMAT0000432	RASSF2	9770	Reporter assay	20005803	Mammary gland
hsa-mir-141-3p	MIMAT0000432	KEAP1	9817	Luciferase reporter assay//Microarray//qRT-PCR//Western blot	24628843|23045278	Mammary gland
hsa-mir-141-3p	MIMAT0000432	ZEB2	9839	Luciferase reporter assay//qRT-PCR//TRAP//Western blot	19830559|18925646|18411277|19854497|24245745|25502084|24510096|25975736	Mammary gland
hsa-mir-141-3p	MIMAT0000432	MED13	9969	PAR-CLIP	24398324	Mammary gland
hsa-mir-141-3p	MIMAT0000432	ANGPTL7	10218	HITS-CLIP	23824327	Mammary gland
hsa-mir-141-3p	MIMAT0000432	ZMPSTE24	10269	Luciferase reporter assay	24101728	Mammary gland
hsa-mir-141-3p	MIMAT0000432	MARCH6	10299	PAR-CLIP	23446348|22012620|21572407|20371350	Mammary gland
hsa-mir-141-3p	MIMAT0000432	YAP1	10413	Luciferase reporter assay//Western blot	24242138	Mammary gland
hsa-mir-141-3p	MIMAT0000432	TRAPPC2B	10597	Luciferase reporter assay	18835392	Mammary gland
hsa-mir-141-3p	MIMAT0000432	POLR3F	10621	HITS-CLIP	23313552	Mammary gland
hsa-mir-141-3p	MIMAT0000432	CELF1	10658	HITS-CLIP	19536157	Mammary gland
hsa-mir-141-3p	MIMAT0000432	GNA13	10672	PAR-CLIP	24398324	Mammary gland
hsa-mir-141-3p	MIMAT0000432	YME1L1	10730	HITS-CLIP	23824327	Mammary gland
hsa-mir-141-3p	MIMAT0000432	MALT1	10892	PAR-CLIP	22012620	Mammary gland
hsa-mir-141-3p	MIMAT0000432	XPOT	11260	PAR-CLIP	20371350	Mammary gland
hsa-mir-141-3p	MIMAT0000432	KLF12	11278	Luciferase reporter assay//PAR-CLIP//qRT-PCR//Western blot	28095864|27292025	Mammary gland
hsa-mir-141-3p	MIMAT0000432	PHB2	11331	PAR-CLIP	27292025	Mammary gland
hsa-mir-141-3p	MIMAT0000432	ADNP2	22850	HITS-CLIP	23313552	Mammary gland
hsa-mir-141-3p	MIMAT0000432	WDR37	22884	Reporter assay	20005803	Mammary gland
hsa-mir-141-3p	MIMAT0000432	PHLPP2	23035	Luciferase reporter assay//qRT-PCR	24945731	Mammary gland
hsa-mir-141-3p	MIMAT0000432	ZNF292	23036	HITS-CLIP	23706177	Mammary gland
hsa-mir-141-3p	MIMAT0000432	SLC35D1	23169	PAR-CLIP	21572407	Mammary gland
hsa-mir-141-3p	MIMAT0000432	SEPT8	23176	PAR-CLIP	22100165	Mammary gland
hsa-mir-141-3p	MIMAT0000432	PHLPP1	23239	Luciferase reporter assay//qRT-PCR	24945731	Mammary gland
hsa-mir-141-3p	MIMAT0000432	BICD2	23299	PAR-CLIP	23592263|21572407	Mammary gland
hsa-mir-141-3p	MIMAT0000432	DPY19L1	23333	PAR-CLIP	22100165	Mammary gland
hsa-mir-141-3p	MIMAT0000432	ZFPM2	23414	Luciferase reporter assay//Reporter assay//Western blot	20005803	Mammary gland
hsa-mir-141-3p	MIMAT0000432	TRAM1	23471	PAR-CLIP	23592263	Mammary gland
hsa-mir-141-3p	MIMAT0000432	BICRAL	23506	HITS-CLIP	19536157	Mammary gland
hsa-mir-141-3p	MIMAT0000432	KIAA1549L	25758	PAR-CLIP	20371350	Mammary gland
hsa-mir-141-3p	MIMAT0000432	KLHL20	27252	Reporter assay	20005803	Mammary gland
hsa-mir-141-3p	MIMAT0000432	HIPK2	28996	Immunoblot//Luciferase reporter assay	25421593	Mammary gland
hsa-mir-141-3p	MIMAT0000432	TMOD3	29766	PAR-CLIP	23446348|20371350	Mammary gland
hsa-mir-141-3p	MIMAT0000432	ERO1A	30001	HITS-CLIP	19536157	Mammary gland
hsa-mir-141-3p	MIMAT0000432	UBAP1	51271	Luciferase reporter assay//Reporter assay//Western blot	20053927	Mammary gland
hsa-mir-141-3p	MIMAT0000432	TRMT112	51504	PAR-CLIP	20371350	Mammary gland
hsa-mir-141-3p	MIMAT0000432	RAB8B	51762	PAR-CLIP	20371350	Mammary gland
hsa-mir-141-3p	MIMAT0000432	RIN2	54453	Reporter assay	20005803	Mammary gland
hsa-mir-141-3p	MIMAT0000432	USP53	54532	PAR-CLIP	24398324	Mammary gland
hsa-mir-141-3p	MIMAT0000432	DNAJC28	54943	HITS-CLIP	23706177	Mammary gland
hsa-mir-141-3p	MIMAT0000432	RBM28	55131	HITS-CLIP	23313552	Mammary gland
hsa-mir-141-3p	MIMAT0000432	CDV3	55573	PAR-CLIP	20371350	Mammary gland
hsa-mir-141-3p	MIMAT0000432	VAC14	55697	Reporter assay	20005803	Mammary gland
hsa-mir-141-3p	MIMAT0000432	ERBIN	55914	Reporter assay	20005803	Mammary gland
hsa-mir-141-3p	MIMAT0000432	CLDND1	56650	HITS-CLIP	19536157	Mammary gland
hsa-mir-141-3p	MIMAT0000432	KIAA1147	57189	PAR-CLIP	23446348	Mammary gland
hsa-mir-141-3p	MIMAT0000432	KIAA1549	57670	PAR-CLIP	22012620	Mammary gland
hsa-mir-141-3p	MIMAT0000432	RAP2C	57826	PAR-CLIP	27292025	Mammary gland
hsa-mir-141-3p	MIMAT0000432	ELMO2	63916	Reporter assay	20005803	Mammary gland
hsa-mir-141-3p	MIMAT0000432	IRF2BPL	64207	PAR-CLIP	26701625	Mammary gland
hsa-mir-141-3p	MIMAT0000432	ZMAT3	64393	PAR-CLIP	23446348|21572407	Mammary gland
hsa-mir-141-3p	MIMAT0000432	NDST4	64579	PAR-CLIP	22100165	Mammary gland
hsa-mir-141-3p	MIMAT0000432	C16orf58	64755	PAR-CLIP	26701625	Mammary gland
hsa-mir-141-3p	MIMAT0000432	YRDC	79693	HITS-CLIP//PAR-CLIP	23592263|24398324|23446348|22012620|21572407|20371350|26701625|27292025	Mammary gland
hsa-mir-141-3p	MIMAT0000432	SCD5	79966	HITS-CLIP	19536157	Mammary gland
hsa-mir-141-3p	MIMAT0000432	TET1	80312	qRT-PCR	27198154	Mammary gland
hsa-mir-141-3p	MIMAT0000432	TNKS2	80351	PAR-CLIP	21572407	Mammary gland
hsa-mir-141-3p	MIMAT0000432	TCF7L1	83439	Reporter assay	20005803	Mammary gland
hsa-mir-141-3p	MIMAT0000432	PPP1R15B	84919	PAR-CLIP	23592263	Mammary gland
hsa-mir-141-3p	MIMAT0000432	APOOL	139322	HITS-CLIP	23824327	Mammary gland
hsa-mir-141-3p	MIMAT0000432	C18orf25	147339	PAR-CLIP	21572407	Mammary gland
hsa-mir-141-3p	MIMAT0000432	PRELID2	153768	PAR-CLIP	22291592	Mammary gland
hsa-mir-141-3p	MIMAT0000432	CCDC71L	168455	HITS-CLIP	19536157	Mammary gland
hsa-mir-141-3p	MIMAT0000432	FUT11	170384	PAR-CLIP	24398324|21572407	Mammary gland
hsa-mir-141-3p	MIMAT0000432	TET3	200424	qRT-PCR	27198154	Mammary gland
hsa-mir-141-3p	MIMAT0000432	ARL5B	221079	PAR-CLIP	23592263|24398324|23446348|21572407|20371350	Mammary gland
hsa-mir-141-3p	MIMAT0000432	ATXN7L1	222255	PAR-CLIP	22012620	Mammary gland
hsa-mir-141-3p	MIMAT0000432	SPRYD4	283377	PAR-CLIP	21572407	Mammary gland
hsa-mir-141-3p	MIMAT0000432	PIGW	284098	PAR-CLIP	21572407	Mammary gland
hsa-mir-141-3p	MIMAT0000432	ZNF621	285268	HITS-CLIP	23824327	Mammary gland
hsa-mir-141-3p	MIMAT0000432	CCDC18	343099	HITS-CLIP	23824327	Mammary gland
hsa-mir-141-3p	MIMAT0000432	MACC1	346389	HITS-CLIP	23824327	Mammary gland
hsa-mir-141-3p	MIMAT0000432	MALAT1	378938	Luciferase reporter assay//qRT-PCR	26461224	Mammary gland
hsa-mir-141-3p	MIMAT0000432	ZNF805	390980	PAR-CLIP	23446348|21572407	Mammary gland
hsa-mir-141-3p	MIMAT0000432	ZBTB34	403341	PAR-CLIP	23592263	Mammary gland
hsa-mir-141-3p	MIMAT0000432	PGAM4	441531	PAR-CLIP	21572407	Mammary gland
hsa-mir-29c-3p	MIMAT0000681	CRYBG1	202	Microarray//qRT-PCR	22815788	Mammary gland
hsa-mir-29c-3p	MIMAT0000681	AKT2	208	Immunofluorescence//Immunohistochemistry//Luciferase reporter assay//Northern blot//qRT-PCR//Western blot	25428377	Mammary gland
hsa-mir-29c-3p	MIMAT0000681	AMFR	267	Microarray//qRT-PCR	22815788	Mammary gland
hsa-mir-29c-3p	MIMAT0000681	BCKDHA	593	CLASH	23622248	Mammary gland
hsa-mir-29c-3p	MIMAT0000681	BCL2	596	Luciferase reporter assay//qRT-PCR//Western blot	20041405|23894561	Mammary gland
hsa-mir-29c-3p	MIMAT0000681	CALM3	808	PAR-CLIP	23592263	Mammary gland
hsa-mir-29c-3p	MIMAT0000681	CASP8	841	PAR-CLIP	22012620	Mammary gland
hsa-mir-29c-3p	MIMAT0000681	SERPINH1	871	Luciferase reporter assay	22745231	Mammary gland
hsa-mir-29c-3p	MIMAT0000681	CCNA2	890	PAR-CLIP	23592263|23446348|21572407|20371350	Mammary gland
hsa-mir-29c-3p	MIMAT0000681	CCND2	894	Immunofluorescence//Immunohistochemistry//Luciferase reporter assay//Northern blot//PAR-CLIP//qRT-PCR//Western blot	24130168|23592263	Mammary gland
hsa-mir-29c-3p	MIMAT0000681	CCNT2	905	PAR-CLIP//Sequencing	20371350|23592263|21572407	Mammary gland
hsa-mir-29c-3p	MIMAT0000681	ENTPD1	953	HITS-CLIP	23824327	Mammary gland
hsa-mir-29c-3p	MIMAT0000681	CDC42	998	Luciferase reporter assay//qRT-PCR//Western blot	19079265|20507733	Mammary gland
hsa-mir-29c-3p	MIMAT0000681	CDK6	1021	HITS-CLIP//Luciferase reporter assay//PAR-CLIP//qRT-PCR//Reporter assay//Western blot	20086245|23313552|26701625	Mammary gland
hsa-mir-29c-3p	MIMAT0000681	COL1A1	1277	Immunohistochemistry//Luciferase reporter assay//qRT-PCR//Reporter assay	18390668|21125666	Mammary gland
hsa-mir-29c-3p	MIMAT0000681	COL1A2	1278	Immunohistochemistry//Luciferase reporter assay//Microarray//qRT-PCR//Reporter assay	18390668|21125666|24590289	Mammary gland
hsa-mir-29c-3p	MIMAT0000681	COL3A1	1281	Immunoblot//Luciferase reporter assay//qRT-PCR//Reporter assay//Western blot	18390668|22745231|26453978	Mammary gland
hsa-mir-29c-3p	MIMAT0000681	COL4A1	1282	Luciferase reporter assay//PAR-CLIP//Reporter assay//Sequencing	18390668|20371350|23592263|23446348|22745231|27666438	Mammary gland
hsa-mir-29c-3p	MIMAT0000681	COL4A2	1284	Luciferase reporter assay//Reporter assay	18390668|22745231	Mammary gland
hsa-mir-29c-3p	MIMAT0000681	COL5A2	1290	Luciferase reporter assay	22745231	Mammary gland
hsa-mir-29c-3p	MIMAT0000681	COL6A2	1292	Microarray//qRT-PCR	24590289	Mammary gland
hsa-mir-29c-3p	MIMAT0000681	COL7A1	1294	Luciferase reporter assay	21436257	Mammary gland
hsa-mir-29c-3p	MIMAT0000681	COL10A1	1300	Luciferase reporter assay	22745231	Mammary gland
hsa-mir-29c-3p	MIMAT0000681	COL15A1	1306	Luciferase reporter assay//qRT-PCR//Reporter assay	18390668	Mammary gland
hsa-mir-29c-3p	MIMAT0000681	CTNND1	1500	Immunohistochemistry//Luciferase reporter assay//qRT-PCR//Western blot	25634213	Mammary gland
hsa-mir-29c-3p	MIMAT0000681	DDX6	1656	PAR-CLIP	22012620	Mammary gland
hsa-mir-29c-3p	MIMAT0000681	DNMT3A	1788	Immunoblot//Immunohistochemistry//Luciferase reporter assay//Microarray//qRT-PCR//Reporter assay//Western blot	17890317|20643754|23516428|25874772|26453978	Mammary gland
hsa-mir-29c-3p	MIMAT0000681	DNMT3B	1789	Luciferase reporter assay//qRT-PCR//Reporter assay//Western blot	17890317	Mammary gland
hsa-mir-29c-3p	MIMAT0000681	DSC2	1824	Microarray//qRT-PCR	22815788	Mammary gland
hsa-mir-29c-3p	MIMAT0000681	DUSP2	1844	PAR-CLIP	23592263	Mammary gland
hsa-mir-29c-3p	MIMAT0000681	EMP1	2012	Microarray//qRT-PCR	22815788	Mammary gland
hsa-mir-29c-3p	MIMAT0000681	EPHX2	2053	HITS-CLIP	23824327	Mammary gland
hsa-mir-29c-3p	MIMAT0000681	EREG	2069	PAR-CLIP	26701625	Mammary gland
hsa-mir-29c-3p	MIMAT0000681	FBN1	2200	Luciferase reporter assay//qRT-PCR	18390668|22745231	Mammary gland
hsa-mir-29c-3p	MIMAT0000681	FGA	2243	Luciferase reporter assay	20570858	Mammary gland
hsa-mir-29c-3p	MIMAT0000681	FGB	2244	Luciferase reporter assay	20570858	Mammary gland
hsa-mir-29c-3p	MIMAT0000681	FGG	2266	Luciferase reporter assay	20570858	Mammary gland
hsa-mir-29c-3p	MIMAT0000681	FOS	2353	PAR-CLIP	23592263	Mammary gland
hsa-mir-29c-3p	MIMAT0000681	FRK	2444	PAR-CLIP	23592263|24398324	Mammary gland
hsa-mir-29c-3p	MIMAT0000681	GAPDH	2597	Luciferase reporter assay	18390668	Mammary gland
hsa-mir-29c-3p	MIMAT0000681	HDGF	3068	PAR-CLIP//Sequencing	20371350|23592263|26701625	Mammary gland
hsa-mir-29c-3p	MIMAT0000681	HMGCR	3156	Luciferase reporter assay//qRT-PCR//Sequencing//Western blot	20371350|28112179	Mammary gland
hsa-mir-29c-3p	MIMAT0000681	SLC29A2	3177	PAR-CLIP	23592263	Mammary gland
hsa-mir-29c-3p	MIMAT0000681	ID3	3399	PAR-CLIP	26701625	Mammary gland
hsa-mir-29c-3p	MIMAT0000681	IFRD1	3475	HITS-CLIP	19536157	Mammary gland
hsa-mir-29c-3p	MIMAT0000681	IGFBP1	3484	Luciferase reporter assay	21436257	Mammary gland
hsa-mir-29c-3p	MIMAT0000681	INSIG1	3638	HITS-CLIP	23313552	Mammary gland
hsa-mir-29c-3p	MIMAT0000681	ITGA6	3655	Luciferase reporter assay//qRT-PCR//Western blot	24091622	Mammary gland
hsa-mir-29c-3p	MIMAT0000681	ITGB1	3688	Luciferase reporter assay//Microarray//qRT-PCR//Western blot	26766915|24870620	Mammary gland
hsa-mir-29c-3p	MIMAT0000681	JUN	3725	Sequencing	20371350	Mammary gland
hsa-mir-29c-3p	MIMAT0000681	LAMC1	3915	Luciferase reporter assay//Reporter assay	18390668	Mammary gland
hsa-mir-29c-3p	MIMAT0000681	LAMC2	3918	Luciferase reporter assay//qRT-PCR//Western blot	24091622	Mammary gland
hsa-mir-29c-3p	MIMAT0000681	LIMS1	3987	PAR-CLIP	21572407	Mammary gland
hsa-mir-29c-3p	MIMAT0000681	LOX	4015	Luciferase reporter assay	22745231	Mammary gland
hsa-mir-29c-3p	MIMAT0000681	LRP6	4040	Immunoprecipitaion//Luciferase reporter assay	25605017	Mammary gland
hsa-mir-29c-3p	MIMAT0000681	MXD1	4084	Microarray//qRT-PCR	22815788	Mammary gland
hsa-mir-29c-3p	MIMAT0000681	MAZ	4150	PAR-CLIP	21572407	Mammary gland
hsa-mir-29c-3p	MIMAT0000681	MCL1	4170	ChIP-seq//Immunohistochemistry//In situ hybridization//Luciferase reporter assay//Microarray//PAR-CLIP//qRT-PCR//Sequencing//Western blot	20041405|20643754|20371350|23001726|24398324|23446348|21572407|23894561	Mammary gland
hsa-mir-29c-3p	MIMAT0000681	MDM2	4193	PAR-CLIP	23446348|22012620|21572407	Mammary gland
hsa-mir-29c-3p	MIMAT0000681	MMP2	4313	Immunofluorescence//Immunohistochemistry//Luciferase reporter assay//Northern blot//qRT-PCR//Western blot	23175151|24130168|23936390|22745231	Mammary gland
hsa-mir-29c-3p	MIMAT0000681	MMP15	4324	Luciferase reporter assay//qRT-PCR	21305051	Mammary gland
hsa-mir-29c-3p	MIMAT0000681	MYCN	4613	PAR-CLIP//Reporter assay	21654684|22012620	Mammary gland
hsa-mir-29c-3p	MIMAT0000681	NASP	4678	Immunohistochemistry//Luciferase reporter assay//PAR-CLIP//qRT-PCR//Western blot	28173777|26701625	Mammary gland
hsa-mir-29c-3p	MIMAT0000681	NEDD9	4739	PAR-CLIP	23592263	Mammary gland
hsa-mir-29c-3p	MIMAT0000681	PDGFRB	5159	Luciferase reporter assay	22745231	Mammary gland
hsa-mir-29c-3p	MIMAT0000681	ENPP2	5168	PAR-CLIP	22012620	Mammary gland
hsa-mir-29c-3p	MIMAT0000681	PER1	5187	Luciferase reporter assay//qRT-PCR//Western blot	24578160	Mammary gland
hsa-mir-29c-3p	MIMAT0000681	PLAG1	5324	PAR-CLIP//Sequencing	20371350|21572407	Mammary gland
hsa-mir-29c-3p	MIMAT0000681	PPT1	5538	CLASH	23622248	Mammary gland
hsa-mir-29c-3p	MIMAT0000681	PPY	5539	PAR-CLIP	22291592	Mammary gland
hsa-mir-29c-3p	MIMAT0000681	PRKAB2	5565	Sequencing	20371350	Mammary gland
hsa-mir-29c-3p	MIMAT0000681	PSMA2	5683	CLASH	23622248	Mammary gland
hsa-mir-29c-3p	MIMAT0000681	PTEN	5728	Immunoblot//Luciferase reporter assay//qRT-PCR	23143395	Mammary gland
hsa-mir-29c-3p	MIMAT0000681	REL	5966	PAR-CLIP	23592263	Mammary gland
hsa-mir-29c-3p	MIMAT0000681	REST	5978	PAR-CLIP	23592263|24398324|23446348|21572407|20371350|26701625	Mammary gland
hsa-mir-29c-3p	MIMAT0000681	ABCE1	6059	PAR-CLIP	23592263	Mammary gland
hsa-mir-29c-3p	MIMAT0000681	RPL22	6146	PAR-CLIP	23592263	Mammary gland
hsa-mir-29c-3p	MIMAT0000681	SGK1	6446	PAR-CLIP	23592263	Mammary gland
hsa-mir-29c-3p	MIMAT0000681	SLC16A1	6566	PAR-CLIP	23592263|21572407	Mammary gland
hsa-mir-29c-3p	MIMAT0000681	FSCN1	6624	PAR-CLIP	23592263	Mammary gland
hsa-mir-29c-3p	MIMAT0000681	SP1	6667	Luciferase reporter assay//qRT-PCR//Western blot	27384876|27829234	Mammary gland
hsa-mir-29c-3p	MIMAT0000681	SPARC	6678	Immunohistochemistry//Luciferase reporter assay//qRT-PCR//Reporter assay	18390668|21125666|22745231	Mammary gland
hsa-mir-29c-3p	MIMAT0000681	SURF2	6835	PAR-CLIP	27292025	Mammary gland
hsa-mir-29c-3p	MIMAT0000681	TARBP1	6894	Luciferase reporter assay//qRT-PCR	28063705	Mammary gland
hsa-mir-29c-3p	MIMAT0000681	DYNLT1	6993	PAR-CLIP	23446348|21572407	Mammary gland
hsa-mir-29c-3p	MIMAT0000681	TDG	6996	Luciferase reporter assay//PAR-CLIP//qRT-PCR//Reporter assay//Western blot	18390668|23857059|23592263|22012620	Mammary gland
hsa-mir-29c-3p	MIMAT0000681	TFAP2C	7022	Luciferase reporter assay	21436257	Mammary gland
hsa-mir-29c-3p	MIMAT0000681	TIAM1	7074	Immunohistochemistry//Luciferase reporter assay//qRT-PCR//Western blot	23142282	Mammary gland
hsa-mir-29c-3p	MIMAT0000681	TUBB2A	7280	Microarray//PAR-CLIP//qRT-PCR	22815788|26701625	Mammary gland
hsa-mir-29c-3p	MIMAT0000681	VEGFA	7422	Flow//Immunohistochemistry//Luciferase reporter assay//PAR-CLIP//qRT-PCR//Sequencing//Western blot	20371350|23592263|21572407|27000664	Mammary gland
hsa-mir-29c-3p	MIMAT0000681	VHL	7428	PAR-CLIP	23592263|21572407|26701625|27292025	Mammary gland
hsa-mir-29c-3p	MIMAT0000681	XK	7504	CLASH	23622248	Mammary gland
hsa-mir-29c-3p	MIMAT0000681	CNBP	7555	HITS-CLIP	23313552	Mammary gland
hsa-mir-29c-3p	MIMAT0000681	ZNF45	7596	Sequencing	20371350	Mammary gland
hsa-mir-29c-3p	MIMAT0000681	PTP4A1	7803	PAR-CLIP	21572407	Mammary gland
hsa-mir-29c-3p	MIMAT0000681	BTG2	7832	PAR-CLIP	23592263|24398324|26701625|27292025	Mammary gland
hsa-mir-29c-3p	MIMAT0000681	FZD5	7855	Immunoprecipitaion//Luciferase reporter assay	25605017	Mammary gland
hsa-mir-29c-3p	MIMAT0000681	ADAM12	8038	Luciferase reporter assay//qRT-PCR//Western blot	25886595	Mammary gland
hsa-mir-29c-3p	MIMAT0000681	PDHX	8050	Sequencing	20371350	Mammary gland
hsa-mir-29c-3p	MIMAT0000681	FZD4	8322	Immunoprecipitaion//Luciferase reporter assay	25605017	Mammary gland
hsa-mir-29c-3p	MIMAT0000681	PPM1D	8493	CLASH	23622248	Mammary gland
hsa-mir-29c-3p	MIMAT0000681	FAM193A	8603	HITS-CLIP	19536157	Mammary gland
hsa-mir-29c-3p	MIMAT0000681	NUMB	8650	Sequencing	20371350	Mammary gland
hsa-mir-29c-3p	MIMAT0000681	CDC23	8697	PAR-CLIP//Sequencing	20371350|21572407	Mammary gland
hsa-mir-29c-3p	MIMAT0000681	RIOK3	8780	Microarray//qRT-PCR	22815788	Mammary gland
hsa-mir-29c-3p	MIMAT0000681	STK19	8859	CLASH	23622248	Mammary gland
hsa-mir-29c-3p	MIMAT0000681	PRY	9081	HITS-CLIP	23313552	Mammary gland
hsa-mir-29c-3p	MIMAT0000681	COX7A2L	9167	HITS-CLIP	23824327	Mammary gland
hsa-mir-29c-3p	MIMAT0000681	SCAF11	9169	Sequencing	20371350	Mammary gland
hsa-mir-29c-3p	MIMAT0000681	DDX21	9188	Sequencing	20371350	Mammary gland
hsa-mir-29c-3p	MIMAT0000681	KLF4	9314	Luciferase reporter assay//qRT-PCR//Western blot	26020233	Mammary gland
hsa-mir-29c-3p	MIMAT0000681	CREB5	9586	Luciferase reporter assay//Next Generation Sequencing (NGS)//qRT-PCR	28160548	Mammary gland
hsa-mir-29c-3p	MIMAT0000681	MORF4L2	9643	PAR-CLIP	23592263|23446348|21572407|20371350|26701625	Mammary gland
hsa-mir-29c-3p	MIMAT0000681	TRAM2	9697	PAR-CLIP	23592263|26701625	Mammary gland
hsa-mir-29c-3p	MIMAT0000681	PHACTR2	9749	Microarray//qRT-PCR	22815788	Mammary gland
hsa-mir-29c-3p	MIMAT0000681	TESPA1	9840	HITS-CLIP	23824327	Mammary gland
hsa-mir-29c-3p	MIMAT0000681	ZBTB5	9925	PAR-CLIP	21572407|26701625	Mammary gland
hsa-mir-29c-3p	MIMAT0000681	AKT3	10000	Luciferase reporter assay//Next Generation Sequencing (NGS)//qRT-PCR//Sequencing	20371350|28160548	Mammary gland
hsa-mir-29c-3p	MIMAT0000681	HUWE1	10075	CLASH	23622248	Mammary gland
hsa-mir-29c-3p	MIMAT0000681	FEM1B	10116	PAR-CLIP	21572407	Mammary gland
hsa-mir-29c-3p	MIMAT0000681	TIMM44	10469	CLASH	23622248	Mammary gland
hsa-mir-29c-3p	MIMAT0000681	GLRX3	10539	PAR-CLIP	27292025	Mammary gland
hsa-mir-29c-3p	MIMAT0000681	COLEC10	10584	HITS-CLIP	19536157	Mammary gland
hsa-mir-29c-3p	MIMAT0000681	KDM5B	10765	Sequencing	20371350	Mammary gland
hsa-mir-29c-3p	MIMAT0000681	SRSF10	10772	Luciferase reporter assay//Reporter assay	18390668	Mammary gland
hsa-mir-29c-3p	MIMAT0000681	MTHFD2	10797	CLASH	23622248	Mammary gland
hsa-mir-29c-3p	MIMAT0000681	MMP24	10893	Luciferase reporter assay//qRT-PCR	21305051	Mammary gland
hsa-mir-29c-3p	MIMAT0000681	MORF4L1	10933	PAR-CLIP//Sequencing	20371350|24398324|23446348|21572407|26701625	Mammary gland
hsa-mir-29c-3p	MIMAT0000681	OIP5	11339	Sequencing	20371350	Mammary gland
hsa-mir-29c-3p	MIMAT0000681	SEC31A	22872	HITS-CLIP	23313552	Mammary gland
hsa-mir-29c-3p	MIMAT0000681	MAPKBP1	23005	HITS-CLIP	19536157	Mammary gland
hsa-mir-29c-3p	MIMAT0000681	HECW1	23072	PAR-CLIP	22012620	Mammary gland
hsa-mir-29c-3p	MIMAT0000681	KDM6B	23135	PAR-CLIP	26701625	Mammary gland
hsa-mir-29c-3p	MIMAT0000681	CEP68	23177	Sequencing	20371350	Mammary gland
hsa-mir-29c-3p	MIMAT0000681	U2SURP	23350	Sequencing	20371350	Mammary gland
hsa-mir-29c-3p	MIMAT0000681	KIAA0895	23366	Sequencing	20371350	Mammary gland
hsa-mir-29c-3p	MIMAT0000681	PPP1R13B	23368	Luciferase reporter assay//Western blot	19079265	Mammary gland
hsa-mir-29c-3p	MIMAT0000681	FRAT2	23401	Immunoprecipitaion//Luciferase reporter assay	25605017	Mammary gland
hsa-mir-29c-3p	MIMAT0000681	DICER1	23405	Sequencing	20371350	Mammary gland
hsa-mir-29c-3p	MIMAT0000681	SIRT1	23411	Luciferase reporter assay//qRT-PCR//Western blot	23728341	Mammary gland
hsa-mir-29c-3p	MIMAT0000681	CBX6	23466	PAR-CLIP	20371350	Mammary gland
hsa-mir-29c-3p	MIMAT0000681	BACE1	23621	Luciferase reporter assay//qRT-PCR//Reporter assay//Western blot	21565331|25973041	Mammary gland
hsa-mir-29c-3p	MIMAT0000681	FJX1	24147	PAR-CLIP	22012620	Mammary gland
hsa-mir-29c-3p	MIMAT0000681	DCAF12	25853	Sequencing	20371350	Mammary gland
hsa-mir-29c-3p	MIMAT0000681	RNF19A	25897	Sequencing	20371350	Mammary gland
hsa-mir-29c-3p	MIMAT0000681	WWTR1	25937	PAR-CLIP	21572407	Mammary gland
hsa-mir-29c-3p	MIMAT0000681	CHIC2	26511	CLASH	23622248	Mammary gland
hsa-mir-29c-3p	MIMAT0000681	BBC3	27113	PAR-CLIP	23592263	Mammary gland
hsa-mir-29c-3p	MIMAT0000681	RAB30	27314	Sequencing	20371350	Mammary gland
hsa-mir-29c-3p	MIMAT0000681	NKIRAS2	28511	PAR-CLIP//Sequencing	20371350|21572407	Mammary gland
hsa-mir-29c-3p	MIMAT0000681	SNX24	28966	Microarray//qRT-PCR	22815788	Mammary gland
hsa-mir-29c-3p	MIMAT0000681	CD274	29126	Luciferase reporter assay//qRT-PCR	24577056	Mammary gland
hsa-mir-29c-3p	MIMAT0000681	PURG	29942	Sequencing	20371350	Mammary gland
hsa-mir-29c-3p	MIMAT0000681	SH3GLB1	51100	PAR-CLIP//Sequencing	20371350|21572407	Mammary gland
hsa-mir-29c-3p	MIMAT0000681	COMMD2	51122	PAR-CLIP	23592263|26701625	Mammary gland
hsa-mir-29c-3p	MIMAT0000681	GOLGA7	51125	PAR-CLIP	22012620	Mammary gland
hsa-mir-29c-3p	MIMAT0000681	BFAR	51283	Sequencing	20371350	Mammary gland
hsa-mir-29c-3p	MIMAT0000681	FAM53C	51307	PAR-CLIP	26701625	Mammary gland
hsa-mir-29c-3p	MIMAT0000681	RNF138	51444	PAR-CLIP	21572407	Mammary gland
hsa-mir-29c-3p	MIMAT0000681	BCL11A	53335	Sequencing	20371350	Mammary gland
hsa-mir-29c-3p	MIMAT0000681	C21orf91	54149	PAR-CLIP	22012620	Mammary gland
hsa-mir-29c-3p	MIMAT0000681	WNT4	54361	Luciferase reporter assay	21436257	Mammary gland
hsa-mir-29c-3p	MIMAT0000681	OTUD4	54726	HITS-CLIP	21572407	Mammary gland
hsa-mir-29c-3p	MIMAT0000681	TET2	54790	Luciferase reporter assay	24120864	Mammary gland
hsa-mir-29c-3p	MIMAT0000681	KLHL28	54813	Sequencing	20371350	Mammary gland
hsa-mir-29c-3p	MIMAT0000681	TMEM132A	54972	Microarray//qRT-PCR	24590289	Mammary gland
hsa-mir-29c-3p	MIMAT0000681	MRM3	55178	HITS-CLIP	23824327	Mammary gland
hsa-mir-29c-3p	MIMAT0000681	ASXL2	55252	HITS-CLIP	23313552	Mammary gland
hsa-mir-29c-3p	MIMAT0000681	SLC30A10	55532	PAR-CLIP	27292025	Mammary gland
hsa-mir-29c-3p	MIMAT0000681	CDV3	55573	Sequencing	20371350	Mammary gland
hsa-mir-29c-3p	MIMAT0000681	UBE2Q1	55585	PAR-CLIP	27292025	Mammary gland
hsa-mir-29c-3p	MIMAT0000681	CAND1	55832	PAR-CLIP	23592263	Mammary gland
hsa-mir-29c-3p	MIMAT0000681	WSB2	55884	Sequencing	20371350	Mammary gland
hsa-mir-29c-3p	MIMAT0000681	RCC2	55920	Immunocytochemistry//Luciferase reporter assay//Microarray//qRT-PCR	23442884	Mammary gland
hsa-mir-29c-3p	MIMAT0000681	CDC42SE1	56882	PAR-CLIP//Sequencing	20371350|24398324|21572407	Mammary gland
hsa-mir-29c-3p	MIMAT0000681	CTNNBIP1	56998	HITS-CLIP	23313552	Mammary gland
hsa-mir-29c-3p	MIMAT0000681	YAE1D1	57002	HITS-CLIP	23824327	Mammary gland
hsa-mir-29c-3p	MIMAT0000681	ZNF286A	57335	HITS-CLIP	23824327	Mammary gland
hsa-mir-29c-3p	MIMAT0000681	CNOT6	57472	Luciferase reporter assay//qRT-PCR//Western blot	26791485	Mammary gland
hsa-mir-29c-3p	MIMAT0000681	MKL2	57496	Sequencing	20371350	Mammary gland
hsa-mir-29c-3p	MIMAT0000681	TXNDC16	57544	Sequencing	20371350	Mammary gland
hsa-mir-29c-3p	MIMAT0000681	KIAA1549	57670	Sequencing	20371350	Mammary gland
hsa-mir-29c-3p	MIMAT0000681	RAB40C	57799	PAR-CLIP	23592263	Mammary gland
hsa-mir-29c-3p	MIMAT0000681	GNB4	59345	Sequencing	20371350	Mammary gland
hsa-mir-29c-3p	MIMAT0000681	TGIF2	60436	Luciferase reporter assay//Next Generation Sequencing (NGS)//qRT-PCR	28160548	Mammary gland
hsa-mir-29c-3p	MIMAT0000681	BACH2	60468	Sequencing	20371350	Mammary gland
hsa-mir-29c-3p	MIMAT0000681	P3H1	64175	PAR-CLIP	23592263	Mammary gland
hsa-mir-29c-3p	MIMAT0000681	MMS19	64210	CLASH	23622248	Mammary gland
hsa-mir-29c-3p	MIMAT0000681	FBRS	64319	HITS-CLIP	23313552	Mammary gland
hsa-mir-29c-3p	MIMAT0000681	RFX7	64864	Luciferase reporter assay//qRT-PCR	28063705	Mammary gland
hsa-mir-29c-3p	MIMAT0000681	TMEM237	65062	PAR-CLIP	22291592	Mammary gland
hsa-mir-29c-3p	MIMAT0000681	SOWAHC	65124	Sequencing	20371350	Mammary gland
hsa-mir-29c-3p	MIMAT0000681	ZBTB10	65986	Sequencing	20371350	Mammary gland
hsa-mir-29c-3p	MIMAT0000681	KCTD15	79047	PAR-CLIP//Sequencing	20371350|23592263|23446348|21572407	Mammary gland
hsa-mir-29c-3p	MIMAT0000681	GTDC1	79712	PAR-CLIP	26701625	Mammary gland
hsa-mir-29c-3p	MIMAT0000681	NAA40	79829	PAR-CLIP	23592263	Mammary gland
hsa-mir-29c-3p	MIMAT0000681	EDC3	80153	PAR-CLIP	27292025	Mammary gland
hsa-mir-29c-3p	MIMAT0000681	CTC1	80169	CLASH//HITS-CLIP//PAR-CLIP	23622248|23592263|24398324|23446348|22012620|21572407|20371350|23706177|26701625|27292025	Mammary gland
hsa-mir-29c-3p	MIMAT0000681	RAB11FIP1	80223	HITS-CLIP	23824327	Mammary gland
hsa-mir-29c-3p	MIMAT0000681	WDR26	80232	Microarray//PAR-CLIP//qRT-PCR	23592263|22815788	Mammary gland
hsa-mir-29c-3p	MIMAT0000681	ULBP2	80328	PAR-CLIP	23592263|26701625	Mammary gland
hsa-mir-29c-3p	MIMAT0000681	CD276	80381	Microarray//PAR-CLIP//qRT-PCR	24590289|26701625	Mammary gland
hsa-mir-29c-3p	MIMAT0000681	ZFP91	80829	HITS-CLIP	23313552	Mammary gland
hsa-mir-29c-3p	MIMAT0000681	CSRNP2	81566	PAR-CLIP	23592263	Mammary gland
hsa-mir-29c-3p	MIMAT0000681	ANKRD13C	81573	Sequencing	20371350	Mammary gland
hsa-mir-29c-3p	MIMAT0000681	COL21A1	81578	Luciferase reporter assay	21436257	Mammary gland
hsa-mir-29c-3p	MIMAT0000681	PPP1R14C	81706	Sequencing	20371350	Mammary gland
hsa-mir-29c-3p	MIMAT0000681	ISG20L2	81875	PAR-CLIP	21572407	Mammary gland
hsa-mir-29c-3p	MIMAT0000681	SPRTN	83932	PAR-CLIP	20371350	Mammary gland
hsa-mir-29c-3p	MIMAT0000681	RHBDD1	84236	PAR-CLIP	26701625	Mammary gland
hsa-mir-29c-3p	MIMAT0000681	RTL6	84247	PAR-CLIP	23446348|21572407|20371350	Mammary gland
hsa-mir-29c-3p	MIMAT0000681	DOT1L	84444	PAR-CLIP	26701625	Mammary gland
hsa-mir-29c-3p	MIMAT0000681	TNRC18	84629	PAR-CLIP	26701625	Mammary gland
hsa-mir-29c-3p	MIMAT0000681	CBX2	84733	HITS-CLIP	23313552	Mammary gland
hsa-mir-29c-3p	MIMAT0000681	KMT5C	84787	Sequencing	20371350	Mammary gland
hsa-mir-29c-3p	MIMAT0000681	ADO	84890	Sequencing	20371350	Mammary gland
hsa-mir-29c-3p	MIMAT0000681	PHLDB2	90102	Western blot	28392396	Mammary gland
hsa-mir-29c-3p	MIMAT0000681	OTULIN	90268	Sequencing	20371350	Mammary gland
hsa-mir-29c-3p	MIMAT0000681	FMNL3	91010	PAR-CLIP	26701625	Mammary gland
hsa-mir-29c-3p	MIMAT0000681	R3HDM4	91300	PAR-CLIP//Sequencing	20371350|23592263|26701625	Mammary gland
hsa-mir-29c-3p	MIMAT0000681	ELMSAN1	91748	PAR-CLIP//Sequencing	20371350|23592263	Mammary gland
hsa-mir-29c-3p	MIMAT0000681	PIGS	94005	HITS-CLIP	23824327	Mammary gland
hsa-mir-29c-3p	MIMAT0000681	C1QTNF6	114904	PAR-CLIP	23592263	Mammary gland
hsa-mir-29c-3p	MIMAT0000681	KLHDC3	116138	PAR-CLIP	23592263	Mammary gland
hsa-mir-29c-3p	MIMAT0000681	AGAP1	116987	PAR-CLIP	26701625	Mammary gland
hsa-mir-29c-3p	MIMAT0000681	IRGQ	126298	Sequencing	20371350	Mammary gland
hsa-mir-29c-3p	MIMAT0000681	AMER1	139285	PAR-CLIP//Sequencing	20371350|23592263|24398324|21572407	Mammary gland
hsa-mir-29c-3p	MIMAT0000681	SPIN4	139886	Sequencing	20371350	Mammary gland
hsa-mir-29c-3p	MIMAT0000681	SLC2A14	144195	PAR-CLIP	23592263	Mammary gland
hsa-mir-29c-3p	MIMAT0000681	CCDC117	150275	PAR-CLIP	23592263	Mammary gland
hsa-mir-29c-3p	MIMAT0000681	C4orf26	152816	PAR-CLIP	26701625	Mammary gland
hsa-mir-29c-3p	MIMAT0000681	RAET1L	154064	PAR-CLIP	23592263|26701625	Mammary gland
hsa-mir-29c-3p	MIMAT0000681	BMT2	154743	HITS-CLIP	28735896	Mammary gland
hsa-mir-29c-3p	MIMAT0000681	TMTC3	160418	PAR-CLIP//Sequencing	20371350|21572407	Mammary gland
hsa-mir-29c-3p	MIMAT0000681	ZFPM1	161882	HITS-CLIP	23313552	Mammary gland
hsa-mir-29c-3p	MIMAT0000681	METTL15	196074	HITS-CLIP	27418678	Mammary gland
hsa-mir-29c-3p	MIMAT0000681	TET3	200424	PAR-CLIP	23592263	Mammary gland
hsa-mir-29c-3p	MIMAT0000681	DENND6A	201627	PAR-CLIP	26701625	Mammary gland
hsa-mir-29c-3p	MIMAT0000681	TIPRL	261726	Sequencing	20371350	Mammary gland
hsa-mir-29c-3p	MIMAT0000681	GAS2L3	283431	PAR-CLIP	23446348	Mammary gland
hsa-mir-29c-3p	MIMAT0000681	FAM102B	284611	PAR-CLIP//Sequencing	20371350|23592263	Mammary gland
hsa-mir-29c-3p	MIMAT0000681	FAM126B	285172	CLASH	23622248	Mammary gland
hsa-mir-29c-3p	MIMAT0000681	FREM2	341640	Sequencing	20371350	Mammary gland
hsa-mir-29c-3p	MIMAT0000681	GLDN	342035	PAR-CLIP	22291592	Mammary gland
hsa-mir-29c-3p	MIMAT0000681	ZNF850	342892	HITS-CLIP	23313552	Mammary gland
hsa-mir-29c-3p	MIMAT0000681	FAM71F2	346653	HITS-CLIP	19536157	Mammary gland
hsa-mir-29c-3p	MIMAT0000681	IRF2BP2	359948	Sequencing	20371350	Mammary gland
hsa-mir-29c-3p	MIMAT0000681	SLC7A5P2	387254	PAR-CLIP	22291592	Mammary gland
hsa-mir-29c-3p	MIMAT0000681	C15orf52	388115	CLASH	23622248	Mammary gland
hsa-mir-29c-3p	MIMAT0000681	C12orf76	400073	Sequencing	20371350	Mammary gland
hsa-mir-29c-3p	MIMAT0000681	ZBTB34	403341	HITS-CLIP	28735896	Mammary gland
hsa-mir-29c-3p	MIMAT0000681	YY2	404281	HITS-CLIP	23824327	Mammary gland
hsa-mir-29c-3p	MIMAT0000681	PRY2	442862	HITS-CLIP	23313552	Mammary gland
hsa-mir-29c-3p	MIMAT0000681	TRIM72	493829	HITS-CLIP	23313552	Mammary gland
hsa-mir-423-5p	MIMAT0004748	ABL1	25	PAR-CLIP	23592263|20371350|26701625	Mammary gland
hsa-mir-423-5p	MIMAT0004748	ACTG1	71	CLASH	23622248	Mammary gland
hsa-mir-423-5p	MIMAT0004748	AK2	204	PAR-CLIP	23592263	Mammary gland
hsa-mir-423-5p	MIMAT0004748	ALDOC	230	HITS-CLIP	23824327	Mammary gland
hsa-mir-423-5p	MIMAT0004748	APEX1	328	PAR-CLIP	26701625	Mammary gland
hsa-mir-423-5p	MIMAT0004748	ARHGDIA	396	CLASH	23622248	Mammary gland
hsa-mir-423-5p	MIMAT0004748	ARRB2	409	PAR-CLIP	23592263	Mammary gland
hsa-mir-423-5p	MIMAT0004748	ASCL2	430	PAR-CLIP	23592263|24398324	Mammary gland
hsa-mir-423-5p	MIMAT0004748	ASPH	444	PAR-CLIP	23592263	Mammary gland
hsa-mir-423-5p	MIMAT0004748	ATP2B4	493	CLASH	23622248	Mammary gland
hsa-mir-423-5p	MIMAT0004748	ATP5B	506	CLASH	23622248	Mammary gland
hsa-mir-423-5p	MIMAT0004748	ATP6V1E1	529	CLASH//PAR-CLIP	23622248|27292025	Mammary gland
hsa-mir-423-5p	MIMAT0004748	KIF1A	547	CLASH	23622248	Mammary gland
hsa-mir-423-5p	MIMAT0004748	BAK1	578	PAR-CLIP	20371350	Mammary gland
hsa-mir-423-5p	MIMAT0004748	ZFP36L1	677	CLASH	23622248	Mammary gland
hsa-mir-423-5p	MIMAT0004748	CALM3	808	PAR-CLIP	23446348|26701625	Mammary gland
hsa-mir-423-5p	MIMAT0004748	RUNX1	861	CLASH	23622248	Mammary gland
hsa-mir-423-5p	MIMAT0004748	CCND2	894	CLASH	23622248	Mammary gland
hsa-mir-423-5p	MIMAT0004748	CCNF	899	CLASH	23622248	Mammary gland
hsa-mir-423-5p	MIMAT0004748	CD81	975	CLASH	23622248	Mammary gland
hsa-mir-423-5p	MIMAT0004748	CDKN2A	1029	CLASH	23622248	Mammary gland
hsa-mir-423-5p	MIMAT0004748	CEBPB	1051	CLASH//PAR-CLIP	23622248|26701625	Mammary gland
hsa-mir-423-5p	MIMAT0004748	AP2S1	1175	PAR-CLIP	26701625	Mammary gland
hsa-mir-423-5p	MIMAT0004748	CLCN7	1186	PAR-CLIP	23592263	Mammary gland
hsa-mir-423-5p	MIMAT0004748	CREB1	1385	PAR-CLIP	22291592	Mammary gland
hsa-mir-423-5p	MIMAT0004748	CSTB	1476	CLASH	23622248	Mammary gland
hsa-mir-423-5p	MIMAT0004748	DAG1	1605	CLASH	23622248	Mammary gland
hsa-mir-423-5p	MIMAT0004748	DLX5	1749	CLASH	23622248	Mammary gland
hsa-mir-423-5p	MIMAT0004748	ATN1	1822	CLASH	23622248	Mammary gland
hsa-mir-423-5p	MIMAT0004748	E2F3	1871	PAR-CLIP	23592263	Mammary gland
hsa-mir-423-5p	MIMAT0004748	EN1	2019	PAR-CLIP	26701625	Mammary gland
hsa-mir-423-5p	MIMAT0004748	EPB41	2035	CLASH	23622248	Mammary gland
hsa-mir-423-5p	MIMAT0004748	FAAH	2166	CLASH	23622248	Mammary gland
hsa-mir-423-5p	MIMAT0004748	FKBP4	2288	CLASH	23622248	Mammary gland
hsa-mir-423-5p	MIMAT0004748	GAPDH	2597	CLASH	23622248	Mammary gland
hsa-mir-423-5p	MIMAT0004748	GJB1	2705	PAR-CLIP	23592263	Mammary gland
hsa-mir-423-5p	MIMAT0004748	GLUL	2752	CLASH	23622248	Mammary gland
hsa-mir-423-5p	MIMAT0004748	MKNK2	2872	CLASH//PAR-CLIP	23622248|23592263|24398324|22012620|27292025	Mammary gland
hsa-mir-423-5p	MIMAT0004748	GRID1	2894	HITS-CLIP	19536157	Mammary gland
hsa-mir-423-5p	MIMAT0004748	GTF2F1	2962	CLASH	23622248	Mammary gland
hsa-mir-423-5p	MIMAT0004748	HIST1H1C	3006	CLASH	23622248	Mammary gland
hsa-mir-423-5p	MIMAT0004748	HIST1H1E	3008	CLASH	23622248	Mammary gland
hsa-mir-423-5p	MIMAT0004748	HDGF	3068	PAR-CLIP	26701625	Mammary gland
hsa-mir-423-5p	MIMAT0004748	HLA-DOA	3111	PAR-CLIP	23592263	Mammary gland
hsa-mir-423-5p	MIMAT0004748	HOXA7	3204	CLASH	23622248	Mammary gland
hsa-mir-423-5p	MIMAT0004748	KCNK3	3777	PAR-CLIP	23592263|26701625	Mammary gland
hsa-mir-423-5p	MIMAT0004748	LASP1	3927	PAR-CLIP	23592263|26701625	Mammary gland
hsa-mir-423-5p	MIMAT0004748	LRCH4	4034	CLASH	23622248	Mammary gland
hsa-mir-423-5p	MIMAT0004748	MCM5	4174	PAR-CLIP	26701625	Mammary gland
hsa-mir-423-5p	MIMAT0004748	MCM7	4176	PAR-CLIP	23446348|21572407|20371350	Mammary gland
hsa-mir-423-5p	MIMAT0004748	MDM4	4194	PAR-CLIP	23592263	Mammary gland
hsa-mir-423-5p	MIMAT0004748	MFGE8	4240	CLASH	23622248	Mammary gland
hsa-mir-423-5p	MIMAT0004748	MAP3K9	4293	PAR-CLIP	23592263	Mammary gland
hsa-mir-423-5p	MIMAT0004748	MLN	4295	HITS-CLIP	23824327	Mammary gland
hsa-mir-423-5p	MIMAT0004748	KMT2A	4297	PAR-CLIP	26701625	Mammary gland
hsa-mir-423-5p	MIMAT0004748	MMP17	4326	PAR-CLIP	20371350	Mammary gland
hsa-mir-423-5p	MIMAT0004748	MNT	4335	PAR-CLIP	23592263|20371350	Mammary gland
hsa-mir-423-5p	MIMAT0004748	ATP6	4508	CLASH	23622248	Mammary gland
hsa-mir-423-5p	MIMAT0004748	COX1	4512	CLASH	23622248	Mammary gland
hsa-mir-423-5p	MIMAT0004748	ND5	4540	CLASH	23622248	Mammary gland
hsa-mir-423-5p	MIMAT0004748	MYBL2	4605	CLASH//PAR-CLIP	23622248|27292025	Mammary gland
hsa-mir-423-5p	MIMAT0004748	MYC	4609	CLASH	23622248	Mammary gland
hsa-mir-423-5p	MIMAT0004748	CEACAM6	4680	CLASH	23622248	Mammary gland
hsa-mir-423-5p	MIMAT0004748	NF2	4771	PAR-CLIP	20371350	Mammary gland
hsa-mir-423-5p	MIMAT0004748	NFIX	4784	PAR-CLIP	20371350|26701625	Mammary gland
hsa-mir-423-5p	MIMAT0004748	NFKB2	4791	CLASH	23622248	Mammary gland
hsa-mir-423-5p	MIMAT0004748	NID1	4811	PAR-CLIP	23592263	Mammary gland
hsa-mir-423-5p	MIMAT0004748	NME2	4831	CLASH	23622248	Mammary gland
hsa-mir-423-5p	MIMAT0004748	OLR1	4973	PAR-CLIP	23592263	Mammary gland
hsa-mir-423-5p	MIMAT0004748	PA2G4	5036	CLASH	23622248	Mammary gland
hsa-mir-423-5p	MIMAT0004748	PAK1	5058	CLASH	23622248	Mammary gland
hsa-mir-423-5p	MIMAT0004748	PAX2	5076	CLASH//PAR-CLIP	23622248|23592263	Mammary gland
hsa-mir-423-5p	MIMAT0004748	PBX2	5089	PAR-CLIP	26701625	Mammary gland
hsa-mir-423-5p	MIMAT0004748	PCBP1	5093	CLASH	23622248	Mammary gland
hsa-mir-423-5p	MIMAT0004748	PDPK1	5170	CLASH	23622248	Mammary gland
hsa-mir-423-5p	MIMAT0004748	PFKFB3	5209	PAR-CLIP	23592263|26701625	Mammary gland
hsa-mir-423-5p	MIMAT0004748	PGAM1	5223	PAR-CLIP	26701625	Mammary gland
hsa-mir-423-5p	MIMAT0004748	PKM	5315	CLASH	23622248	Mammary gland
hsa-mir-423-5p	MIMAT0004748	PLAGL2	5326	PAR-CLIP	20371350|26701625	Mammary gland
hsa-mir-423-5p	MIMAT0004748	PPIA	5478	CLASH	23622248	Mammary gland
hsa-mir-423-5p	MIMAT0004748	PPIB	5479	PAR-CLIP	26701625	Mammary gland
hsa-mir-423-5p	MIMAT0004748	PSMD11	5717	PAR-CLIP	23592263	Mammary gland
hsa-mir-423-5p	MIMAT0004748	PTMA	5757	CLASH	23622248	Mammary gland
hsa-mir-423-5p	MIMAT0004748	NECTIN1	5818	PAR-CLIP	26701625	Mammary gland
hsa-mir-423-5p	MIMAT0004748	RPL10	6134	CLASH	23622248	Mammary gland
hsa-mir-423-5p	MIMAT0004748	RPL18A	6142	CLASH	23622248	Mammary gland
hsa-mir-423-5p	MIMAT0004748	RPL23A	6147	CLASH	23622248	Mammary gland
hsa-mir-423-5p	MIMAT0004748	RPS2	6187	CLASH	23622248	Mammary gland
hsa-mir-423-5p	MIMAT0004748	RPS9	6203	CLASH	23622248	Mammary gland
hsa-mir-423-5p	MIMAT0004748	RPS10	6204	CLASH	23622248	Mammary gland
hsa-mir-423-5p	MIMAT0004748	RPS15A	6210	CLASH	23622248	Mammary gland
hsa-mir-423-5p	MIMAT0004748	RRM2	6241	HITS-CLIP	19536157	Mammary gland
hsa-mir-423-5p	MIMAT0004748	SALL1	6299	CLASH	23622248	Mammary gland
hsa-mir-423-5p	MIMAT0004748	SHMT1	6470	PAR-CLIP	23592263|22012620|27292025	Mammary gland
hsa-mir-423-5p	MIMAT0004748	SLC2A5	6518	HITS-CLIP	23313552	Mammary gland
hsa-mir-423-5p	MIMAT0004748	SLC6A6	6533	CLASH	23622248	Mammary gland
hsa-mir-423-5p	MIMAT0004748	SLC7A2	6542	CLASH	23622248	Mammary gland
hsa-mir-423-5p	MIMAT0004748	CAPN15	6650	PAR-CLIP	23592263	Mammary gland
hsa-mir-423-5p	MIMAT0004748	SOX12	6666	PAR-CLIP	23592263	Mammary gland
hsa-mir-423-5p	MIMAT0004748	SP1	6667	PAR-CLIP	23592263	Mammary gland
hsa-mir-423-5p	MIMAT0004748	SRM	6723	CLASH//PAR-CLIP	23622248|23446348|21572407|20371350|26701625	Mammary gland
hsa-mir-423-5p	MIMAT0004748	SRP54	6729	CLASH	23622248	Mammary gland
hsa-mir-423-5p	MIMAT0004748	STAT5B	6777	PAR-CLIP	22291592	Mammary gland
hsa-mir-423-5p	MIMAT0004748	STIM1	6786	PAR-CLIP	27292025	Mammary gland
hsa-mir-423-5p	MIMAT0004748	TACR3	6870	PAR-CLIP	23592263	Mammary gland
hsa-mir-423-5p	MIMAT0004748	TAGLN	6876	PAR-CLIP	22291592	Mammary gland
hsa-mir-423-5p	MIMAT0004748	PPP1R11	6992	PAR-CLIP	23592263	Mammary gland
hsa-mir-423-5p	MIMAT0004748	TMBIM6	7009	PAR-CLIP	23446348	Mammary gland
hsa-mir-423-5p	MIMAT0004748	TFF1	7031	Luciferase reporter assay//qRT-PCR//Western blot	24486742	Mammary gland
hsa-mir-423-5p	MIMAT0004748	TIMP3	7078	CLASH	23622248	Mammary gland
hsa-mir-423-5p	MIMAT0004748	TLR5	7100	PAR-CLIP	23592263	Mammary gland
hsa-mir-423-5p	MIMAT0004748	TSPYL1	7259	PAR-CLIP	21572407	Mammary gland
hsa-mir-423-5p	MIMAT0004748	UBE2D3	7323	CLASH	23622248	Mammary gland
hsa-mir-423-5p	MIMAT0004748	UBE2L3	7332	CLASH	23622248	Mammary gland
hsa-mir-423-5p	MIMAT0004748	YWHAE	7531	PAR-CLIP	23592263	Mammary gland
hsa-mir-423-5p	MIMAT0004748	YWHAZ	7534	CLASH	23622248	Mammary gland
hsa-mir-423-5p	MIMAT0004748	ZYX	7791	CLASH	23622248	Mammary gland
hsa-mir-423-5p	MIMAT0004748	CSDE1	7812	CLASH	23622248	Mammary gland
hsa-mir-423-5p	MIMAT0004748	PRRC2A	7916	CLASH	23622248	Mammary gland
hsa-mir-423-5p	MIMAT0004748	MLF2	8079	PAR-CLIP	26701625|27292025	Mammary gland
hsa-mir-423-5p	MIMAT0004748	HIST2H2BE	8349	CLASH	23622248	Mammary gland
hsa-mir-423-5p	MIMAT0004748	ULK1	8408	CLASH	23622248	Mammary gland
hsa-mir-423-5p	MIMAT0004748	TPST2	8459	PAR-CLIP	22100165	Mammary gland
hsa-mir-423-5p	MIMAT0004748	YARS	8565	CLASH	23622248	Mammary gland
hsa-mir-423-5p	MIMAT0004748	PEA15	8682	PAR-CLIP	26701625	Mammary gland
hsa-mir-423-5p	MIMAT0004748	TMEM11	8834	HITS-CLIP	19536157	Mammary gland
hsa-mir-423-5p	MIMAT0004748	SQSTM1	8878	CLASH	23622248	Mammary gland
hsa-mir-423-5p	MIMAT0004748	SLC5A6	8884	PAR-CLIP	24398324|21572407	Mammary gland
hsa-mir-423-5p	MIMAT0004748	MTMR3	8897	CLASH	23622248	Mammary gland
hsa-mir-423-5p	MIMAT0004748	RTL8C	8933	CLASH	23622248	Mammary gland
hsa-mir-423-5p	MIMAT0004748	RPS6KA4	8986	PAR-CLIP	23592263	Mammary gland
hsa-mir-423-5p	MIMAT0004748	USP6	9098	CLASH	23622248	Mammary gland
hsa-mir-423-5p	MIMAT0004748	MTA1	9112	HITS-CLIP//PAR-CLIP	23313552|26701625	Mammary gland
hsa-mir-423-5p	MIMAT0004748	SEC22C	9117	PAR-CLIP	26701625	Mammary gland
hsa-mir-423-5p	MIMAT0004748	SYNGR2	9144	PAR-CLIP	23592263	Mammary gland
hsa-mir-423-5p	MIMAT0004748	SYNGR1	9145	PAR-CLIP	23592263|20371350|26701625	Mammary gland
hsa-mir-423-5p	MIMAT0004748	ARHGEF2	9181	PAR-CLIP	23592263	Mammary gland
hsa-mir-423-5p	MIMAT0004748	DDX21	9188	CLASH	23622248	Mammary gland
hsa-mir-423-5p	MIMAT0004748	NOLC1	9221	CLASH	23622248	Mammary gland
hsa-mir-423-5p	MIMAT0004748	PTTG1	9232	CLASH	23622248	Mammary gland
hsa-mir-423-5p	MIMAT0004748	SRSF11	9295	CLASH	23622248	Mammary gland
hsa-mir-423-5p	MIMAT0004748	SLC9A3R1	9368	CLASH	23622248	Mammary gland
hsa-mir-423-5p	MIMAT0004748	KIF3B	9371	HITS-CLIP	27418678	Mammary gland
hsa-mir-423-5p	MIMAT0004748	GTPBP1	9567	CLASH	23622248	Mammary gland
hsa-mir-423-5p	MIMAT0004748	NOS1AP	9722	CLASH//PAR-CLIP	23622248|23592263	Mammary gland
hsa-mir-423-5p	MIMAT0004748	ARHGAP32	9743	CLASH	23622248	Mammary gland
hsa-mir-423-5p	MIMAT0004748	KMT2B	9757	PAR-CLIP	26701625	Mammary gland
hsa-mir-423-5p	MIMAT0004748	BCLAF1	9774	CLASH	23622248	Mammary gland
hsa-mir-423-5p	MIMAT0004748	SPATA2	9825	PAR-CLIP	24398324|23446348|20371350|26701625|27292025	Mammary gland
hsa-mir-423-5p	MIMAT0004748	EPM2AIP1	9852	CLASH	23622248	Mammary gland
hsa-mir-423-5p	MIMAT0004748	PSMD6	9861	CLASH	23622248	Mammary gland
hsa-mir-423-5p	MIMAT0004748	RCE1	9986	CLASH	23622248	Mammary gland
hsa-mir-423-5p	MIMAT0004748	ABCC5	10057	CLASH//PAR-CLIP	23622248|23592263|24398324	Mammary gland
hsa-mir-423-5p	MIMAT0004748	SCAMP2	10066	PAR-CLIP	26701625	Mammary gland
hsa-mir-423-5p	MIMAT0004748	UST	10090	PAR-CLIP	23592263	Mammary gland
hsa-mir-423-5p	MIMAT0004748	TRIM28	10155	CLASH	23622248	Mammary gland
hsa-mir-423-5p	MIMAT0004748	WASF2	10163	PAR-CLIP	26701625	Mammary gland
hsa-mir-423-5p	MIMAT0004748	EIF1	10209	PAR-CLIP	23592263|20371350	Mammary gland
hsa-mir-423-5p	MIMAT0004748	GDF11	10220	CLASH	23622248	Mammary gland
hsa-mir-423-5p	MIMAT0004748	NDRG1	10397	CLASH	23622248	Mammary gland
hsa-mir-423-5p	MIMAT0004748	ARPC1A	10552	CLASH	23622248	Mammary gland
hsa-mir-423-5p	MIMAT0004748	RABAC1	10567	CLASH	23622248	Mammary gland
hsa-mir-423-5p	MIMAT0004748	DRAP1	10589	CLASH	23622248	Mammary gland
hsa-mir-423-5p	MIMAT0004748	TXNIP	10628	PAR-CLIP	24398324|23446348|20371350	Mammary gland
hsa-mir-423-5p	MIMAT0004748	FAM189B	10712	CLASH//HITS-CLIP	23622248|23313552	Mammary gland
hsa-mir-423-5p	MIMAT0004748	SEPT9	10801	PAR-CLIP	26701625	Mammary gland
hsa-mir-423-5p	MIMAT0004748	PNRC1	10957	CLASH	23622248	Mammary gland
hsa-mir-423-5p	MIMAT0004748	ADIRF	10974	PAR-CLIP	26701625	Mammary gland
hsa-mir-423-5p	MIMAT0004748	CCNI	10983	CLASH	23622248	Mammary gland
hsa-mir-423-5p	MIMAT0004748	TDRKH	11022	CLASH	23622248	Mammary gland
hsa-mir-423-5p	MIMAT0004748	HNRNPUL1	11100	CLASH	23622248	Mammary gland
hsa-mir-423-5p	MIMAT0004748	AKAP13	11214	CLASH	23622248	Mammary gland
hsa-mir-423-5p	MIMAT0004748	RNF139	11236	CLASH	23622248	Mammary gland
hsa-mir-423-5p	MIMAT0004748	RBPJL	11317	PAR-CLIP	24398324	Mammary gland
hsa-mir-423-5p	MIMAT0004748	U2AF2	11338	PAR-CLIP	23592263|26701625	Mammary gland
hsa-mir-423-5p	MIMAT0004748	COPZ1	22818	CLASH	23622248	Mammary gland
hsa-mir-423-5p	MIMAT0004748	CLSTN1	22883	CLASH	23622248	Mammary gland
hsa-mir-423-5p	MIMAT0004748	ZNF609	23060	PAR-CLIP	26701625	Mammary gland
hsa-mir-423-5p	MIMAT0004748	NFASC	23114	HITS-CLIP	23824327	Mammary gland
hsa-mir-423-5p	MIMAT0004748	TAB2	23118	PAR-CLIP	23592263	Mammary gland
hsa-mir-423-5p	MIMAT0004748	PLXND1	23129	PAR-CLIP	23592263	Mammary gland
hsa-mir-423-5p	MIMAT0004748	KDM6B	23135	PAR-CLIP	27292025	Mammary gland
hsa-mir-423-5p	MIMAT0004748	MAPK8IP3	23162	PAR-CLIP	24398324|20371350|26701625	Mammary gland
hsa-mir-423-5p	MIMAT0004748	GGA3	23163	CLASH	23622248	Mammary gland
hsa-mir-423-5p	MIMAT0004748	TTLL12	23170	PAR-CLIP	26701625	Mammary gland
hsa-mir-423-5p	MIMAT0004748	SEPT8	23176	HITS-CLIP//PAR-CLIP	23592263|24398324|23446348|22012620|21572407|20371350|24906430|23706177|26701625|27292025	Mammary gland
hsa-mir-423-5p	MIMAT0004748	DIP2A	23181	CLASH	23622248	Mammary gland
hsa-mir-423-5p	MIMAT0004748	PMPCA	23203	CLASH	23622248	Mammary gland
hsa-mir-423-5p	MIMAT0004748	ARL6IP1	23204	CLASH	23622248	Mammary gland
hsa-mir-423-5p	MIMAT0004748	PLCB1	23236	CLASH	23622248	Mammary gland
hsa-mir-423-5p	MIMAT0004748	NEDD4L	23327	CLASH	23622248	Mammary gland
hsa-mir-423-5p	MIMAT0004748	LARP1	23367	PAR-CLIP	26701625	Mammary gland
hsa-mir-423-5p	MIMAT0004748	CTDNEP1	23399	PAR-CLIP	23592263	Mammary gland
hsa-mir-423-5p	MIMAT0004748	NCS1	23413	HITS-CLIP	23824327	Mammary gland
hsa-mir-423-5p	MIMAT0004748	SF3B3	23450	CLASH//PAR-CLIP	23622248|23446348|21572407	Mammary gland
hsa-mir-423-5p	MIMAT0004748	CBX6	23466	PAR-CLIP	23446348|26701625	Mammary gland
hsa-mir-423-5p	MIMAT0004748	NPTXR	23467	PAR-CLIP	26701625	Mammary gland
hsa-mir-423-5p	MIMAT0004748	KCTD2	23510	CLASH	23622248	Mammary gland
hsa-mir-423-5p	MIMAT0004748	WBP2	23558	CLASH	23622248	Mammary gland
hsa-mir-423-5p	MIMAT0004748	MTCH2	23788	CLASH	23622248	Mammary gland
hsa-mir-423-5p	MIMAT0004748	TMEM184B	25829	PAR-CLIP	27292025	Mammary gland
hsa-mir-423-5p	MIMAT0004748	SPEF1	25876	PAR-CLIP	26701625	Mammary gland
hsa-mir-423-5p	MIMAT0004748	FAM98A	25940	CLASH	23622248	Mammary gland
hsa-mir-423-5p	MIMAT0004748	TPGS2	25941	CLASH	23622248	Mammary gland
hsa-mir-423-5p	MIMAT0004748	NECAP1	25977	CLASH	23622248	Mammary gland
hsa-mir-423-5p	MIMAT0004748	AAR2	25980	CLASH	23622248	Mammary gland
hsa-mir-423-5p	MIMAT0004748	SLITRK5	26050	PAR-CLIP	23592263	Mammary gland
hsa-mir-423-5p	MIMAT0004748	AP3M1	26985	CLASH	23622248	Mammary gland
hsa-mir-423-5p	MIMAT0004748	PABPC1	26986	CLASH	23622248	Mammary gland
hsa-mir-423-5p	MIMAT0004748	AHDC1	27245	PAR-CLIP	26701625	Mammary gland
hsa-mir-423-5p	MIMAT0004748	POLL	27343	PAR-CLIP	26701625	Mammary gland
hsa-mir-423-5p	MIMAT0004748	APOBEC3C	27350	PAR-CLIP	26701625	Mammary gland
hsa-mir-423-5p	MIMAT0004748	HIPK2	28996	CLASH	23622248	Mammary gland
hsa-mir-423-5p	MIMAT0004748	FHOD1	29109	CLASH	23622248	Mammary gland
hsa-mir-423-5p	MIMAT0004748	SNX8	29886	CLASH	23622248	Mammary gland
hsa-mir-423-5p	MIMAT0004748	STRN4	29888	PAR-CLIP	23592263	Mammary gland
hsa-mir-423-5p	MIMAT0004748	CCDC106	29903	HITS-CLIP	19536157	Mammary gland
hsa-mir-423-5p	MIMAT0004748	EPN1	29924	CLASH	23622248	Mammary gland
hsa-mir-423-5p	MIMAT0004748	MINK1	50488	PAR-CLIP	23592263|20371350	Mammary gland
hsa-mir-423-5p	MIMAT0004748	COPS7A	50813	CLASH	23622248	Mammary gland
hsa-mir-423-5p	MIMAT0004748	COQ6	51004	CLASH	23622248	Mammary gland
hsa-mir-423-5p	MIMAT0004748	NMD3	51068	CLASH	23622248	Mammary gland
hsa-mir-423-5p	MIMAT0004748	SAR1B	51128	CLASH	23622248	Mammary gland
hsa-mir-423-5p	MIMAT0004748	GDE1	51573	PAR-CLIP	27292025	Mammary gland
hsa-mir-423-5p	MIMAT0004748	ERRFI1	54206	CLASH	23622248	Mammary gland
hsa-mir-423-5p	MIMAT0004748	MTRF1L	54516	PAR-CLIP	23592263	Mammary gland
hsa-mir-423-5p	MIMAT0004748	MIER2	54531	CLASH	23622248	Mammary gland
hsa-mir-423-5p	MIMAT0004748	NDE1	54820	CLASH	23622248	Mammary gland
hsa-mir-423-5p	MIMAT0004748	CASZ1	54897	PAR-CLIP	23592263|20371350	Mammary gland
hsa-mir-423-5p	MIMAT0004748	CHTF8	54921	PAR-CLIP	23592263	Mammary gland
hsa-mir-423-5p	MIMAT0004748	BANP	54971	PAR-CLIP	23592263|20371350|26701625	Mammary gland
hsa-mir-423-5p	MIMAT0004748	C20orf27	54976	PAR-CLIP	23592263	Mammary gland
hsa-mir-423-5p	MIMAT0004748	PRPF38B	55119	CLASH	23622248	Mammary gland
hsa-mir-423-5p	MIMAT0004748	SLC48A1	55652	CLASH	23622248	Mammary gland
hsa-mir-423-5p	MIMAT0004748	TMEM127	55654	PAR-CLIP	26701625	Mammary gland
hsa-mir-423-5p	MIMAT0004748	NPLOC4	55666	CLASH	23622248	Mammary gland
hsa-mir-423-5p	MIMAT0004748	LIMS2	55679	PAR-CLIP	23592263|20371350	Mammary gland
hsa-mir-423-5p	MIMAT0004748	VAC14	55697	CLASH	23622248	Mammary gland
hsa-mir-423-5p	MIMAT0004748	TEX2	55852	CLASH	23622248	Mammary gland
hsa-mir-423-5p	MIMAT0004748	ZMAT5	55954	PAR-CLIP	23592263	Mammary gland
hsa-mir-423-5p	MIMAT0004748	AJAP1	55966	HITS-CLIP	19536157	Mammary gland
hsa-mir-423-5p	MIMAT0004748	GNG12	55970	CLASH	23622248	Mammary gland
hsa-mir-423-5p	MIMAT0004748	UBFD1	56061	PAR-CLIP	23592263|20371350	Mammary gland
hsa-mir-423-5p	MIMAT0004748	WDR45B	56270	PAR-CLIP	26701625	Mammary gland
hsa-mir-423-5p	MIMAT0004748	BCCIP	56647	CLASH	23622248	Mammary gland
hsa-mir-423-5p	MIMAT0004748	BARHL1	56751	PAR-CLIP	23592263|24398324|20371350|27292025	Mammary gland
hsa-mir-423-5p	MIMAT0004748	RAD18	56852	PAR-CLIP	21572407	Mammary gland
hsa-mir-423-5p	MIMAT0004748	C15orf39	56905	CLASH	23622248	Mammary gland
hsa-mir-423-5p	MIMAT0004748	DDX24	57062	CLASH	23622248	Mammary gland
hsa-mir-423-5p	MIMAT0004748	SELENON	57190	CLASH	23622248	Mammary gland
hsa-mir-423-5p	MIMAT0004748	CBX8	57332	PAR-CLIP	26701625	Mammary gland
hsa-mir-423-5p	MIMAT0004748	STRIP2	57464	CLASH	23622248	Mammary gland
hsa-mir-423-5p	MIMAT0004748	PNMA8B	57469	PAR-CLIP	23592263	Mammary gland
hsa-mir-423-5p	MIMAT0004748	PDP2	57546	PAR-CLIP	23592263	Mammary gland
hsa-mir-423-5p	MIMAT0004748	NCEH1	57552	PAR-CLIP	26701625	Mammary gland
hsa-mir-423-5p	MIMAT0004748	CHD8	57680	CLASH	23622248	Mammary gland
hsa-mir-423-5p	MIMAT0004748	IGDCC4	57722	CLASH	23622248	Mammary gland
hsa-mir-423-5p	MIMAT0004748	HES4	57801	CLASH	23622248	Mammary gland
hsa-mir-423-5p	MIMAT0004748	TLNRD1	59274	CLASH	23622248	Mammary gland
hsa-mir-423-5p	MIMAT0004748	C12orf10	60314	CLASH	23622248	Mammary gland
hsa-mir-423-5p	MIMAT0004748	FAM3A	60343	Luciferase reporter assay//qRT-PCR//Western blot	28411267	Mammary gland
hsa-mir-423-5p	MIMAT0004748	CLSPN	63967	CLASH	23622248	Mammary gland
hsa-mir-423-5p	MIMAT0004748	NSD1	64324	CLASH//PAR-CLIP	23622248|24398324	Mammary gland
hsa-mir-423-5p	MIMAT0004748	C6orf106	64771	PAR-CLIP	23592263	Mammary gland
hsa-mir-423-5p	MIMAT0004748	FAM129B	64855	PAR-CLIP	26701625	Mammary gland
hsa-mir-423-5p	MIMAT0004748	MRPL34	64981	CLASH	23622248	Mammary gland
hsa-mir-423-5p	MIMAT0004748	CDK15	65061	HITS-CLIP	24906430|27418678	Mammary gland
hsa-mir-423-5p	MIMAT0004748	PHACTR4	65979	PAR-CLIP	26701625	Mammary gland
hsa-mir-423-5p	MIMAT0004748	ZNF655	79027	CLASH	23622248	Mammary gland
hsa-mir-423-5p	MIMAT0004748	DDX54	79039	CLASH	23622248	Mammary gland
hsa-mir-423-5p	MIMAT0004748	KCTD15	79047	CLASH	23622248	Mammary gland
hsa-mir-423-5p	MIMAT0004748	ATG9A	79065	PAR-CLIP	23592263|26701625	Mammary gland
hsa-mir-423-5p	MIMAT0004748	EFHD2	79180	PAR-CLIP	23592263	Mammary gland
hsa-mir-423-5p	MIMAT0004748	MUL1	79594	PAR-CLIP	23592263	Mammary gland
hsa-mir-423-5p	MIMAT0004748	RIN3	79890	PAR-CLIP	23592263	Mammary gland
hsa-mir-423-5p	MIMAT0004748	C3orf36	80111	PAR-CLIP	23592263	Mammary gland
hsa-mir-423-5p	MIMAT0004748	MED28	80306	CLASH//PAR-CLIP	23622248|23446348	Mammary gland
hsa-mir-423-5p	MIMAT0004748	URM1	81605	PAR-CLIP	23592263	Mammary gland
hsa-mir-423-5p	MIMAT0004748	SPRY4	81848	PAR-CLIP	23592263|26701625	Mammary gland
hsa-mir-423-5p	MIMAT0004748	TMUB1	83590	CLASH	23622248	Mammary gland
hsa-mir-423-5p	MIMAT0004748	RPS6KL1	83694	PAR-CLIP	27292025	Mammary gland
hsa-mir-423-5p	MIMAT0004748	SPNS1	83985	PAR-CLIP	23592263	Mammary gland
hsa-mir-423-5p	MIMAT0004748	ARID5B	84159	HITS-CLIP	23313552	Mammary gland
hsa-mir-423-5p	MIMAT0004748	TRAF7	84231	PAR-CLIP	26701625	Mammary gland
hsa-mir-423-5p	MIMAT0004748	BRSK1	84446	PAR-CLIP	23592263	Mammary gland
hsa-mir-423-5p	MIMAT0004748	NKX6-2	84504	PAR-CLIP	23592263|20371350|26701625	Mammary gland
hsa-mir-423-5p	MIMAT0004748	PRRC2B	84726	PAR-CLIP	26701625	Mammary gland
hsa-mir-423-5p	MIMAT0004748	LMNB2	84823	CLASH//PAR-CLIP	23622248|26701625	Mammary gland
hsa-mir-423-5p	MIMAT0004748	REPS1	85021	CLASH	23622248	Mammary gland
hsa-mir-423-5p	MIMAT0004748	HIST1H2BK	85236	CLASH	23622248	Mammary gland
hsa-mir-423-5p	MIMAT0004748	SHANK3	85358	PAR-CLIP	26701625	Mammary gland
hsa-mir-423-5p	MIMAT0004748	MICALL1	85377	CLASH	23622248	Mammary gland
hsa-mir-423-5p	MIMAT0004748	UNK	85451	PAR-CLIP	23592263|27292025	Mammary gland
hsa-mir-423-5p	MIMAT0004748	NAV1	89796	PAR-CLIP	23592263	Mammary gland
hsa-mir-423-5p	MIMAT0004748	MIDN	90007	PAR-CLIP	27292025	Mammary gland
hsa-mir-423-5p	MIMAT0004748	FAM110B	90362	CLASH	23622248	Mammary gland
hsa-mir-423-5p	MIMAT0004748	TRIM41	90933	PAR-CLIP	26701625	Mammary gland
hsa-mir-423-5p	MIMAT0004748	MSANTD3	91283	PAR-CLIP	23592263	Mammary gland
hsa-mir-423-5p	MIMAT0004748	MEX3A	92312	PAR-CLIP	23592263	Mammary gland
hsa-mir-423-5p	MIMAT0004748	BICDL1	92558	PAR-CLIP	23592263|20371350|26701625	Mammary gland
hsa-mir-423-5p	MIMAT0004748	NACC1	112939	PAR-CLIP	26701625	Mammary gland
hsa-mir-423-5p	MIMAT0004748	GPRIN1	114787	PAR-CLIP	23592263	Mammary gland
hsa-mir-423-5p	MIMAT0004748	EVI5L	115704	PAR-CLIP	23592263	Mammary gland
hsa-mir-423-5p	MIMAT0004748	WFIKKN2	124857	PAR-CLIP	23592263	Mammary gland
hsa-mir-423-5p	MIMAT0004748	ANKRD13B	124930	PAR-CLIP	23592263|20371350|26701625	Mammary gland
hsa-mir-423-5p	MIMAT0004748	ZNF787	126208	PAR-CLIP	26701625	Mammary gland
hsa-mir-423-5p	MIMAT0004748	ARL8A	127829	PAR-CLIP	23592263	Mammary gland
hsa-mir-423-5p	MIMAT0004748	C22orf39	128977	PAR-CLIP	26701625	Mammary gland
hsa-mir-423-5p	MIMAT0004748	PPARGC1B	133522	CLASH	23622248	Mammary gland
hsa-mir-423-5p	MIMAT0004748	GPAT4	137964	CLASH	23622248	Mammary gland
hsa-mir-423-5p	MIMAT0004748	ZBTB46	140685	PAR-CLIP	23592263|24398324|22012620|20371350|26701625	Mammary gland
hsa-mir-423-5p	MIMAT0004748	ADAMTS14	140766	PAR-CLIP	22291592	Mammary gland
hsa-mir-423-5p	MIMAT0004748	EIF5AL1	143244	PAR-CLIP	27292025	Mammary gland
hsa-mir-423-5p	MIMAT0004748	WIPF2	147179	PAR-CLIP	23592263	Mammary gland
hsa-mir-423-5p	MIMAT0004748	RC3H1	149041	CLASH	23622248	Mammary gland
hsa-mir-423-5p	MIMAT0004748	RNF187	149603	PAR-CLIP	26701625	Mammary gland
hsa-mir-423-5p	MIMAT0004748	ITPRIPL2	162073	HITS-CLIP	23313552	Mammary gland
hsa-mir-423-5p	MIMAT0004748	POLR3H	171568	CLASH	23622248	Mammary gland
hsa-mir-423-5p	MIMAT0004748	SLC39A11	201266	PAR-CLIP	26701625	Mammary gland
hsa-mir-423-5p	MIMAT0004748	TUBB	203068	CLASH	23622248	Mammary gland
hsa-mir-423-5p	MIMAT0004748	REEP3	221035	HITS-CLIP	27418678	Mammary gland
hsa-mir-423-5p	MIMAT0004748	FOXK1	221937	PAR-CLIP	26701625|27292025	Mammary gland
hsa-mir-423-5p	MIMAT0004748	NUTM1	256646	CLASH	23622248	Mammary gland
hsa-mir-423-5p	MIMAT0004748	ANKRD52	283373	PAR-CLIP	26701625	Mammary gland
hsa-mir-423-5p	MIMAT0004748	RPL7L1	285855	PAR-CLIP	26701625	Mammary gland
hsa-mir-423-5p	MIMAT0004748	FAM83H	286077	CLASH	23622248	Mammary gland
hsa-mir-423-5p	MIMAT0004748	ANKRD42	338699	PAR-CLIP	23592263	Mammary gland
hsa-mir-423-5p	MIMAT0004748	B4GALNT4	338707	PAR-CLIP	23592263|26701625	Mammary gland
hsa-mir-423-5p	MIMAT0004748	KLHL38	340359	HITS-CLIP//PAR-CLIP	23592263|24398324|23706177|26701625|27292025	Mammary gland
hsa-mir-423-5p	MIMAT0004748	NANOS1	340719	PAR-CLIP	23592263	Mammary gland
hsa-mir-423-5p	MIMAT0004748	MCRIP1	348262	PAR-CLIP	23592263|20371350	Mammary gland
hsa-mir-423-5p	MIMAT0004748	KMT5A	387893	PAR-CLIP	23592263	Mammary gland
hsa-mir-423-5p	MIMAT0004748	SBK1	388228	PAR-CLIP	26701625	Mammary gland
hsa-mir-423-5p	MIMAT0004748	TSPYL6	388951	CLASH	23622248	Mammary gland
hsa-mir-423-5p	MIMAT0004748	ZNF805	390980	PAR-CLIP	27292025	Mammary gland
hsa-mir-423-5p	MIMAT0004748	ZBTB34	403341	CLASH	23622248	Mammary gland
hsa-mir-423-5p	MIMAT0004748	C10orf55	414236	PAR-CLIP	23592263	Mammary gland
hsa-mir-423-5p	MIMAT0004748	HIST2H2BF	440689	CLASH	23622248	Mammary gland
hsa-mir-423-5p	MIMAT0004748	PGAM4	441531	CLASH//PAR-CLIP	23622248|23592263|26701625	Mammary gland
hsa-mir-423-5p	MIMAT0004748	RNF165	494470	HITS-CLIP	23824327	Mammary gland
hsa-mir-423-5p	MIMAT0004748	PPIAL4G	644591	CLASH	23622248	Mammary gland
hsa-mir-423-5p	MIMAT0004748	PCP4L1	654790	PAR-CLIP	22100165	Mammary gland
hsa-mir-423-5p	MIMAT0004748	RGPD2	729857	CLASH	23622248	Mammary gland
hsa-mir-92a-3p	MIMAT0000092	ABCA3	21	CLASH	23622248	Mammary gland
hsa-mir-92a-3p	MIMAT0000092	ABL2	27	CLASH	23622248	Mammary gland
hsa-mir-92a-3p	MIMAT0000092	ACAA1	30	HITS-CLIP	22473208	Mammary gland
hsa-mir-92a-3p	MIMAT0000092	ACACA	31	CLASH	23622248	Mammary gland
hsa-mir-92a-3p	MIMAT0000092	ACADS	35	CLASH	23622248	Mammary gland
hsa-mir-92a-3p	MIMAT0000092	ACAT2	39	CLASH	23622248	Mammary gland
hsa-mir-92a-3p	MIMAT0000092	ACLY	47	CLASH	23622248	Mammary gland
hsa-mir-92a-3p	MIMAT0000092	ACTB	60	CLASH	23622248	Mammary gland
hsa-mir-92a-3p	MIMAT0000092	ACTC1	70	HITS-CLIP	27418678	Mammary gland
hsa-mir-92a-3p	MIMAT0000092	ADAM10	102	HITS-CLIP	22473208	Mammary gland
hsa-mir-92a-3p	MIMAT0000092	AP2B1	163	CLASH	23622248	Mammary gland
hsa-mir-92a-3p	MIMAT0000092	AK2	204	CLASH	23622248	Mammary gland
hsa-mir-92a-3p	MIMAT0000092	ALDH9A1	223	CLASH	23622248	Mammary gland
hsa-mir-92a-3p	MIMAT0000092	AMD1	262	PAR-CLIP	26701625	Mammary gland
hsa-mir-92a-3p	MIMAT0000092	ANXA11	311	CLASH	23622248	Mammary gland
hsa-mir-92a-3p	MIMAT0000092	FASLG	356	HITS-CLIP	23824327	Mammary gland
hsa-mir-92a-3p	MIMAT0000092	ARCN1	372	CLASH	23622248	Mammary gland
hsa-mir-92a-3p	MIMAT0000092	ARF1	375	CLASH//PAR-CLIP	23622248|21572407	Mammary gland
hsa-mir-92a-3p	MIMAT0000092	ARHGDIA	396	CLASH	23622248	Mammary gland
hsa-mir-92a-3p	MIMAT0000092	ARL2	402	CLASH	23622248	Mammary gland
hsa-mir-92a-3p	MIMAT0000092	ARRB1	408	CLASH	23622248	Mammary gland
hsa-mir-92a-3p	MIMAT0000092	ASAH1	427	CLASH	23622248	Mammary gland
hsa-mir-92a-3p	MIMAT0000092	ASGR2	433	PAR-CLIP	23446348|21572407|20371350	Mammary gland
hsa-mir-92a-3p	MIMAT0000092	ASS1	445	CLASH	23622248	Mammary gland
hsa-mir-92a-3p	MIMAT0000092	ATM	472	CLASH	23622248	Mammary gland
hsa-mir-92a-3p	MIMAT0000092	ATOX1	475	PAR-CLIP	20371350	Mammary gland
hsa-mir-92a-3p	MIMAT0000092	ATP1A1	476	CLASH	23622248	Mammary gland
hsa-mir-92a-3p	MIMAT0000092	ATP2A2	488	HITS-CLIP	22473208	Mammary gland
hsa-mir-92a-3p	MIMAT0000092	ATP2B4	493	HITS-CLIP	22473208	Mammary gland
hsa-mir-92a-3p	MIMAT0000092	ATP5A1	498	CLASH	23622248	Mammary gland
hsa-mir-92a-3p	MIMAT0000092	ATP5B	506	CLASH	23622248	Mammary gland
hsa-mir-92a-3p	MIMAT0000092	ATP5J	522	CLASH	23622248	Mammary gland
hsa-mir-92a-3p	MIMAT0000092	ATP7A	538	HITS-CLIP	22473208	Mammary gland
hsa-mir-92a-3p	MIMAT0000092	KIF1A	547	CLASH	23622248	Mammary gland
hsa-mir-92a-3p	MIMAT0000092	AUP1	550	CLASH	23622248	Mammary gland
hsa-mir-92a-3p	MIMAT0000092	BAK1	578	CLASH//PAR-CLIP	23622248|20371350	Mammary gland
hsa-mir-92a-3p	MIMAT0000092	BCAT1	586	PAR-CLIP	23446348|20371350	Mammary gland
hsa-mir-92a-3p	MIMAT0000092	BCAT2	587	HITS-CLIP	22473208	Mammary gland
hsa-mir-92a-3p	MIMAT0000092	CCND1	595	CLASH	23622248	Mammary gland
hsa-mir-92a-3p	MIMAT0000092	BCL9	607	CLASH	23622248	Mammary gland
hsa-mir-92a-3p	MIMAT0000092	BCS1L	617	CLASH	23622248	Mammary gland
hsa-mir-92a-3p	MIMAT0000092	BID	637	CLASH	23622248	Mammary gland
hsa-mir-92a-3p	MIMAT0000092	BLMH	642	CLASH	23622248	Mammary gland
hsa-mir-92a-3p	MIMAT0000092	BMPR1A	657	PAR-CLIP	21572407|20371350	Mammary gland
hsa-mir-92a-3p	MIMAT0000092	BMPR2	659	HITS-CLIP//Luciferase reporter assay//qRT-PCR//Western blot	19390056|22473208	Mammary gland
hsa-mir-92a-3p	MIMAT0000092	BSG	682	CLASH	23622248	Mammary gland
hsa-mir-92a-3p	MIMAT0000092	BTF3	689	CLASH	23622248	Mammary gland
hsa-mir-92a-3p	MIMAT0000092	CAD	790	CLASH//PAR-CLIP	23622248|27292025	Mammary gland
hsa-mir-92a-3p	MIMAT0000092	CAPZB	832	PAR-CLIP	26701625	Mammary gland
hsa-mir-92a-3p	MIMAT0000092	CARS	833	CLASH	23622248	Mammary gland
hsa-mir-92a-3p	MIMAT0000092	CBFB	865	CLASH	23622248	Mammary gland
hsa-mir-92a-3p	MIMAT0000092	CBR1	873	CLASH	23622248	Mammary gland
hsa-mir-92a-3p	MIMAT0000092	CBS	875	CLASH	23622248	Mammary gland
hsa-mir-92a-3p	MIMAT0000092	CCNB1	891	CLASH//PAR-CLIP	23622248|26701625	Mammary gland
hsa-mir-92a-3p	MIMAT0000092	CCNE1	898	CLASH	23622248	Mammary gland
hsa-mir-92a-3p	MIMAT0000092	SCARB1	949	CLASH	23622248	Mammary gland
hsa-mir-92a-3p	MIMAT0000092	SCARB2	950	CLASH	23622248	Mammary gland
hsa-mir-92a-3p	MIMAT0000092	CD59	966	CLASH	23622248	Mammary gland
hsa-mir-92a-3p	MIMAT0000092	CD69	969	Flow//HITS-CLIP//Immunoprecipitaion//Luciferase reporter assay//qRT-PCR//Western blot	22473208|26937033	Mammary gland
hsa-mir-92a-3p	MIMAT0000092	CDK1	983	CLASH	23622248	Mammary gland
hsa-mir-92a-3p	MIMAT0000092	CDC5L	988	PAR-CLIP	23592263	Mammary gland
hsa-mir-92a-3p	MIMAT0000092	CDC6	990	HITS-CLIP	22473208	Mammary gland
hsa-mir-92a-3p	MIMAT0000092	CDC20	991	CLASH	23622248	Mammary gland
hsa-mir-92a-3p	MIMAT0000092	CDC25A	993	CLASH	23622248	Mammary gland
hsa-mir-92a-3p	MIMAT0000092	CDC27	996	HITS-CLIP	22473208	Mammary gland
hsa-mir-92a-3p	MIMAT0000092	CDH1	999	Luciferase reporter assay//Northern blot//qRT-PCR	21148309	Mammary gland
hsa-mir-92a-3p	MIMAT0000092	CDK9	1025	CLASH	23622248	Mammary gland
hsa-mir-92a-3p	MIMAT0000092	CDKN3	1033	CLASH	23622248	Mammary gland
hsa-mir-92a-3p	MIMAT0000092	RCC1	1104	CLASH	23622248	Mammary gland
hsa-mir-92a-3p	MIMAT0000092	CHEK1	1111	CLASH	23622248	Mammary gland
hsa-mir-92a-3p	MIMAT0000092	CHN1	1123	CLASH	23622248	Mammary gland
hsa-mir-92a-3p	MIMAT0000092	CKB	1152	CLASH	23622248	Mammary gland
hsa-mir-92a-3p	MIMAT0000092	CKMT1B	1159	CLASH	23622248	Mammary gland
hsa-mir-92a-3p	MIMAT0000092	CLIC1	1192	CLASH	23622248	Mammary gland
hsa-mir-92a-3p	MIMAT0000092	CLNS1A	1207	CLASH	23622248	Mammary gland
hsa-mir-92a-3p	MIMAT0000092	CLTA	1211	PAR-CLIP	21572407	Mammary gland
hsa-mir-92a-3p	MIMAT0000092	CLTC	1213	CLASH	23622248	Mammary gland
hsa-mir-92a-3p	MIMAT0000092	COL4A1	1282	CLASH	23622248	Mammary gland
hsa-mir-92a-3p	MIMAT0000092	COL4A2	1284	CLASH	23622248	Mammary gland
hsa-mir-92a-3p	MIMAT0000092	COX4I1	1327	CLASH	23622248	Mammary gland
hsa-mir-92a-3p	MIMAT0000092	CTLA4	1493	CLASH	23622248	Mammary gland
hsa-mir-92a-3p	MIMAT0000092	CTSB	1508	CLASH	23622248	Mammary gland
hsa-mir-92a-3p	MIMAT0000092	CUX1	1523	CLASH//qRT-PCR	23622248	Mammary gland
hsa-mir-92a-3p	MIMAT0000092	CYP2C19	1557	PAR-CLIP	23592263	Mammary gland
hsa-mir-92a-3p	MIMAT0000092	CYP7A1	1581	CLASH	23622248	Mammary gland
hsa-mir-92a-3p	MIMAT0000092	DBT	1629	HITS-CLIP	22473208	Mammary gland
hsa-mir-92a-3p	MIMAT0000092	DCTD	1635	CLASH	23622248	Mammary gland
hsa-mir-92a-3p	MIMAT0000092	DDX3X	1654	HITS-CLIP//PAR-CLIP	23446348|21572407	Mammary gland
hsa-mir-92a-3p	MIMAT0000092	DDX5	1655	CLASH	23622248	Mammary gland
hsa-mir-92a-3p	MIMAT0000092	DDX6	1656	CLASH	23622248	Mammary gland
hsa-mir-92a-3p	MIMAT0000092	DMXL1	1657	CLASH	23622248	Mammary gland
hsa-mir-92a-3p	MIMAT0000092	DHX8	1659	CLASH	23622248	Mammary gland
hsa-mir-92a-3p	MIMAT0000092	DHCR24	1718	CLASH	23622248	Mammary gland
hsa-mir-92a-3p	MIMAT0000092	CYB5R3	1727	CLASH	23622248	Mammary gland
hsa-mir-92a-3p	MIMAT0000092	DIAPH1	1729	CLASH	23622248	Mammary gland
hsa-mir-92a-3p	MIMAT0000092	DLX6	1750	CLASH	23622248	Mammary gland
hsa-mir-92a-3p	MIMAT0000092	DYNC1H1	1778	CLASH	23622248	Mammary gland
hsa-mir-92a-3p	MIMAT0000092	DYNC1LI2	1783	PAR-CLIP	27292025	Mammary gland
hsa-mir-92a-3p	MIMAT0000092	DNM2	1785	CLASH	23622248	Mammary gland
hsa-mir-92a-3p	MIMAT0000092	DNMT1	1786	Luciferase reporter assay	23306545	Mammary gland
hsa-mir-92a-3p	MIMAT0000092	RCAN1	1827	CLASH	23622248	Mammary gland
hsa-mir-92a-3p	MIMAT0000092	DUSP5	1847	HITS-CLIP//PAR-CLIP	22473208|23446348|22012620|21572407|20371350|26701625	Mammary gland
hsa-mir-92a-3p	MIMAT0000092	DYRK1A	1859	CLASH	23622248	Mammary gland
hsa-mir-92a-3p	MIMAT0000092	E2F3	1871	HITS-CLIP	22473208	Mammary gland
hsa-mir-92a-3p	MIMAT0000092	E4F1	1877	CLASH	23622248	Mammary gland
hsa-mir-92a-3p	MIMAT0000092	TYMP	1890	CLASH	23622248	Mammary gland
hsa-mir-92a-3p	MIMAT0000092	EEF1A1	1915	CLASH	23622248	Mammary gland
hsa-mir-92a-3p	MIMAT0000092	EEF2	1938	CLASH	23622248	Mammary gland
hsa-mir-92a-3p	MIMAT0000092	EFNA5	1946	CLASH	23622248	Mammary gland
hsa-mir-92a-3p	MIMAT0000092	EFNB1	1947	CLASH	23622248	Mammary gland
hsa-mir-92a-3p	MIMAT0000092	EIF2S3	1968	CLASH	23622248	Mammary gland
hsa-mir-92a-3p	MIMAT0000092	EIF4B	1975	CLASH	23622248	Mammary gland
hsa-mir-92a-3p	MIMAT0000092	EIF4EBP1	1978	HITS-CLIP	23706177	Mammary gland
hsa-mir-92a-3p	MIMAT0000092	EIF4EBP2	1979	PAR-CLIP	22012620	Mammary gland
hsa-mir-92a-3p	MIMAT0000092	EIF4G2	1982	CLASH	23622248	Mammary gland
hsa-mir-92a-3p	MIMAT0000092	ELF4	2000	CLASH	23622248	Mammary gland
hsa-mir-92a-3p	MIMAT0000092	EMD	2010	CLASH	23622248	Mammary gland
hsa-mir-92a-3p	MIMAT0000092	CTTN	2017	CLASH	23622248	Mammary gland
hsa-mir-92a-3p	MIMAT0000092	ENO1	2023	CLASH	23622248	Mammary gland
hsa-mir-92a-3p	MIMAT0000092	EP300	2033	CLASH	23622248	Mammary gland
hsa-mir-92a-3p	MIMAT0000092	EPHA4	2043	CLASH	23622248	Mammary gland
hsa-mir-92a-3p	MIMAT0000092	EPHA7	2045	CLASH	23622248	Mammary gland
hsa-mir-92a-3p	MIMAT0000092	EPHB2	2048	CLASH	23622248	Mammary gland
hsa-mir-92a-3p	MIMAT0000092	CLN8	2055	PAR-CLIP	21572407|20371350	Mammary gland
hsa-mir-92a-3p	MIMAT0000092	ERH	2079	CLASH	23622248	Mammary gland
hsa-mir-92a-3p	MIMAT0000092	ESD	2098	CLASH	23622248	Mammary gland
hsa-mir-92a-3p	MIMAT0000092	ESR2	2100	GFP reporter assay	20484043	Mammary gland
hsa-mir-92a-3p	MIMAT0000092	ETFA	2108	CLASH	23622248	Mammary gland
hsa-mir-92a-3p	MIMAT0000092	ETV6	2120	CLASH	23622248	Mammary gland
hsa-mir-92a-3p	MIMAT0000092	BPTF	2186	PAR-CLIP	26701625	Mammary gland
hsa-mir-92a-3p	MIMAT0000092	FASN	2194	CLASH	23622248	Mammary gland
hsa-mir-92a-3p	MIMAT0000092	FAU	2197	CLASH	23622248	Mammary gland
hsa-mir-92a-3p	MIMAT0000092	FGF2	2247	CLASH//HITS-CLIP//PAR-CLIP	23622248|23592263|23446348|22012620|21572407|20371350	Mammary gland
hsa-mir-92a-3p	MIMAT0000092	FKBP1A	2280	CLASH//PAR-CLIP	23622248|22100165|22291592	Mammary gland
hsa-mir-92a-3p	MIMAT0000092	FKBP4	2288	CLASH	23622248	Mammary gland
hsa-mir-92a-3p	MIMAT0000092	FLNA	2316	CLASH	23622248	Mammary gland
hsa-mir-92a-3p	MIMAT0000092	FLNB	2317	CLASH	23622248	Mammary gland
hsa-mir-92a-3p	MIMAT0000092	KDSR	2531	CLASH	23622248	Mammary gland
hsa-mir-92a-3p	MIMAT0000092	GAA	2548	HITS-CLIP	22473208	Mammary gland
hsa-mir-92a-3p	MIMAT0000092	GABPA	2551	CLASH	23622248	Mammary gland
hsa-mir-92a-3p	MIMAT0000092	GAK	2580	CLASH	23622248	Mammary gland
hsa-mir-92a-3p	MIMAT0000092	GAPDH	2597	CLASH	23622248	Mammary gland
hsa-mir-92a-3p	MIMAT0000092	GATA3	2625	CLASH	23622248	Mammary gland
hsa-mir-92a-3p	MIMAT0000092	GATA6	2627	PAR-CLIP	21572407	Mammary gland
hsa-mir-92a-3p	MIMAT0000092	NIPSNAP2	2631	CLASH	23622248	Mammary gland
hsa-mir-92a-3p	MIMAT0000092	GCHFR	2644	CLASH	23622248	Mammary gland
hsa-mir-92a-3p	MIMAT0000092	KAT2A	2648	CLASH//qRT-PCR	23622248	Mammary gland
hsa-mir-92a-3p	MIMAT0000092	GGCX	2677	PAR-CLIP	27292025	Mammary gland
hsa-mir-92a-3p	MIMAT0000092	GLO1	2739	CLASH	23622248	Mammary gland
hsa-mir-92a-3p	MIMAT0000092	GM2A	2760	PAR-CLIP	23592263	Mammary gland
hsa-mir-92a-3p	MIMAT0000092	GNAQ	2776	PAR-CLIP	20371350	Mammary gland
hsa-mir-92a-3p	MIMAT0000092	GNG7	2788	CLASH	23622248	Mammary gland
hsa-mir-92a-3p	MIMAT0000092	GOLGA3	2802	CLASH//HITS-CLIP//PAR-CLIP	23622248|22473208|22012620|21572407	Mammary gland
hsa-mir-92a-3p	MIMAT0000092	GOLGA4	2803	HITS-CLIP	22473208	Mammary gland
hsa-mir-92a-3p	MIMAT0000092	GOT2	2806	CLASH	23622248	Mammary gland
hsa-mir-92a-3p	MIMAT0000092	MKNK2	2872	CLASH//PAR-CLIP	23622248|23592263	Mammary gland
hsa-mir-92a-3p	MIMAT0000092	GPX3	2878	CLASH	23622248	Mammary gland
hsa-mir-92a-3p	MIMAT0000092	GSK3B	2932	CLASH	23622248	Mammary gland
hsa-mir-92a-3p	MIMAT0000092	GSTP1	2950	CLASH	23622248	Mammary gland
hsa-mir-92a-3p	MIMAT0000092	GTF2A1	2957	HITS-CLIP//PAR-CLIP	23446348|20371350|21572407	Mammary gland
hsa-mir-92a-3p	MIMAT0000092	GTF2E1	2960	PAR-CLIP	21572407	Mammary gland
hsa-mir-92a-3p	MIMAT0000092	BRF1	2972	CLASH	23622248	Mammary gland
hsa-mir-92a-3p	MIMAT0000092	GTF3C1	2975	CLASH	23622248	Mammary gland
hsa-mir-92a-3p	MIMAT0000092	GTF3C2	2976	CLASH	23622248	Mammary gland
hsa-mir-92a-3p	MIMAT0000092	HIST1H1E	3008	CLASH	23622248	Mammary gland
hsa-mir-92a-3p	MIMAT0000092	HIST1H2AE	3012	CLASH	23622248	Mammary gland
hsa-mir-92a-3p	MIMAT0000092	H3F3B	3021	PAR-CLIP	23592263|23446348|21572407|20371350	Mammary gland
hsa-mir-92a-3p	MIMAT0000092	HSD17B10	3028	CLASH	23622248	Mammary gland
hsa-mir-92a-3p	MIMAT0000092	HADHA	3030	CLASH	23622248	Mammary gland
hsa-mir-92a-3p	MIMAT0000092	HBB	3043	CLASH	23622248	Mammary gland
hsa-mir-92a-3p	MIMAT0000092	HCFC1	3054	CLASH	23622248	Mammary gland
hsa-mir-92a-3p	MIMAT0000092	HDAC1	3065	CLASH	23622248	Mammary gland
hsa-mir-92a-3p	MIMAT0000092	HDAC2	3066	Luciferase reporter assay	27884646	Mammary gland
hsa-mir-92a-3p	MIMAT0000092	HDGF	3068	CLASH	23622248	Mammary gland
hsa-mir-92a-3p	MIMAT0000092	HIVEP1	3096	HITS-CLIP//PAR-CLIP	22473208|23592263|23446348|21572407|20371350	Mammary gland
hsa-mir-92a-3p	MIMAT0000092	HLA-E	3133	CLASH	23622248	Mammary gland
hsa-mir-92a-3p	MIMAT0000092	HMGB1	3146	CLASH	23622248	Mammary gland
hsa-mir-92a-3p	MIMAT0000092	HMGCR	3156	CLASH//HITS-CLIP	23622248|22473208	Mammary gland
hsa-mir-92a-3p	MIMAT0000092	HMGCS1	3157	CLASH	23622248	Mammary gland
hsa-mir-92a-3p	MIMAT0000092	HNRNPA2B1	3181	CLASH	23622248	Mammary gland
hsa-mir-92a-3p	MIMAT0000092	HNRNPF	3185	CLASH	23622248	Mammary gland
hsa-mir-92a-3p	MIMAT0000092	HOXA5	3202	CLASH	23622248	Mammary gland
hsa-mir-92a-3p	MIMAT0000092	HOXA13	3209	PAR-CLIP	20371350	Mammary gland
hsa-mir-92a-3p	MIMAT0000092	HOXC8	3224	PAR-CLIP	21572407	Mammary gland
hsa-mir-92a-3p	MIMAT0000092	HES1	3280	CLASH	23622248	Mammary gland
hsa-mir-92a-3p	MIMAT0000092	HSPA1B	3304	CLASH	23622248	Mammary gland
hsa-mir-92a-3p	MIMAT0000092	HSPA8	3312	CLASH	23622248	Mammary gland
hsa-mir-92a-3p	MIMAT0000092	HSP90AB1	3326	CLASH	23622248	Mammary gland
hsa-mir-92a-3p	MIMAT0000092	NDST1	3340	CLASH	23622248	Mammary gland
hsa-mir-92a-3p	MIMAT0000092	FOXN2	3344	HITS-CLIP//PAR-CLIP	22473208|22100165|22291592|24398324|23446348|21572407|20371350	Mammary gland
hsa-mir-92a-3p	MIMAT0000092	ICAM1	3383	HITS-CLIP	22473208	Mammary gland
hsa-mir-92a-3p	MIMAT0000092	IGF1R	3480	CLASH	23622248	Mammary gland
hsa-mir-92a-3p	MIMAT0000092	RBPJ	3516	PAR-CLIP	26701625	Mammary gland
hsa-mir-92a-3p	MIMAT0000092	IGSF1	3547	CLASH	23622248	Mammary gland
hsa-mir-92a-3p	MIMAT0000092	IK	3550	CLASH	23622248	Mammary gland
hsa-mir-92a-3p	MIMAT0000092	IL6ST	3572	HITS-CLIP//PAR-CLIP	23592263|23446348|22012620|21572407|20371350	Mammary gland
hsa-mir-92a-3p	MIMAT0000092	ILF2	3608	CLASH	23622248	Mammary gland
hsa-mir-92a-3p	MIMAT0000092	INCENP	3619	PAR-CLIP	23446348|21572407	Mammary gland
hsa-mir-92a-3p	MIMAT0000092	INSIG1	3638	CLASH//HITS-CLIP//PAR-CLIP	23622248|22473208|23592263	Mammary gland
hsa-mir-92a-3p	MIMAT0000092	IPP	3652	PAR-CLIP	21572407	Mammary gland
hsa-mir-92a-3p	MIMAT0000092	IRAK1	3654	CLASH	23622248	Mammary gland
hsa-mir-92a-3p	MIMAT0000092	ITGA5	3678	Luciferase reporter assay//Microarray//Western blot	19460962	Mammary gland
hsa-mir-92a-3p	MIMAT0000092	EIF6	3692	CLASH	23622248	Mammary gland
hsa-mir-92a-3p	MIMAT0000092	ITGB8	3696	PAR-CLIP	26701625|27292025	Mammary gland
hsa-mir-92a-3p	MIMAT0000092	ITPR1	3708	HITS-CLIP//PAR-CLIP	22473208|23592263|21572407|20371350	Mammary gland
hsa-mir-92a-3p	MIMAT0000092	ITPR3	3710	CLASH	23622248	Mammary gland
hsa-mir-92a-3p	MIMAT0000092	JAG2	3714	CLASH	23622248	Mammary gland
hsa-mir-92a-3p	MIMAT0000092	KCNC1	3746	CLASH	23622248	Mammary gland
hsa-mir-92a-3p	MIMAT0000092	KCNC4	3749	PAR-CLIP	26701625	Mammary gland
hsa-mir-92a-3p	MIMAT0000092	KIF5B	3799	HITS-CLIP//PAR-CLIP	22473208|21572407	Mammary gland
hsa-mir-92a-3p	MIMAT0000092	KIFC1	3833	CLASH	23622248	Mammary gland
hsa-mir-92a-3p	MIMAT0000092	KPNB1	3837	CLASH	23622248	Mammary gland
hsa-mir-92a-3p	MIMAT0000092	KPNA2	3838	CLASH	23622248	Mammary gland
hsa-mir-92a-3p	MIMAT0000092	KPNA3	3839	CLASH	23622248	Mammary gland
hsa-mir-92a-3p	MIMAT0000092	TNPO1	3842	CLASH//HITS-CLIP	23622248|22473208	Mammary gland
hsa-mir-92a-3p	MIMAT0000092	IPO5	3843	CLASH	23622248	Mammary gland
hsa-mir-92a-3p	MIMAT0000092	LAMC1	3915	CLASH	23622248	Mammary gland
hsa-mir-92a-3p	MIMAT0000092	LAMP2	3920	HITS-CLIP	22473208	Mammary gland
hsa-mir-92a-3p	MIMAT0000092	LASP1	3927	//Luciferase reporter assay//qRT-PCR//Western blot	27895492	Mammary gland
hsa-mir-92a-3p	MIMAT0000092	LDLR	3949	CLASH	23622248	Mammary gland
hsa-mir-92a-3p	MIMAT0000092	LETM1	3954	PAR-CLIP	21572407	Mammary gland
hsa-mir-92a-3p	MIMAT0000092	LRP6	4040	CLASH	23622248	Mammary gland
hsa-mir-92a-3p	MIMAT0000092	LTBP1	4052	CLASH	23622248	Mammary gland
hsa-mir-92a-3p	MIMAT0000092	CD180	4064	PAR-CLIP	26701625	Mammary gland
hsa-mir-92a-3p	MIMAT0000092	CAPRIN1	4076	CLASH//qRT-PCR	23622248	Mammary gland
hsa-mir-92a-3p	MIMAT0000092	NBR1	4077	CLASH	23622248	Mammary gland
hsa-mir-92a-3p	MIMAT0000092	SMAD4	4089	Microarray	20940405	Mammary gland
hsa-mir-92a-3p	MIMAT0000092	SMAD6	4091	HITS-CLIP	22473208	Mammary gland
hsa-mir-92a-3p	MIMAT0000092	SMAD7	4092	CLASH//HITS-CLIP	23622248|22473208	Mammary gland
hsa-mir-92a-3p	MIMAT0000092	MAFG	4097	CLASH	23622248	Mammary gland
hsa-mir-92a-3p	MIMAT0000092	MAN2A1	4124	HITS-CLIP	22473208	Mammary gland
hsa-mir-92a-3p	MIMAT0000092	MAP1B	4131	CLASH//PAR-CLIP	23622248|23446348|20371350	Mammary gland
hsa-mir-92a-3p	MIMAT0000092	MAP4	4134	CLASH	23622248	Mammary gland
hsa-mir-92a-3p	MIMAT0000092	MARS	4141	CLASH	23622248	Mammary gland
hsa-mir-92a-3p	MIMAT0000092	MBNL1	4154	CLASH	23622248	Mammary gland
hsa-mir-92a-3p	MIMAT0000092	MCL1	4170	HITS-CLIP	22473208	Mammary gland
hsa-mir-92a-3p	MIMAT0000092	MCM3	4172	CLASH	23622248	Mammary gland
hsa-mir-92a-3p	MIMAT0000092	MCM7	4176	CLASH	23622248	Mammary gland
hsa-mir-92a-3p	MIMAT0000092	DNAJB9	4189	HITS-CLIP//PAR-CLIP	22473208|23592263|23446348|22012620|21572407|20371350|26701625	Mammary gland
hsa-mir-92a-3p	MIMAT0000092	MDM2	4193	CLASH//PAR-CLIP	23622248|23592263	Mammary gland
hsa-mir-92a-3p	MIMAT0000092	ME2	4200	CLASH	23622248	Mammary gland
hsa-mir-92a-3p	MIMAT0000092	MECP2	4204	CLASH	23622248	Mammary gland
hsa-mir-92a-3p	MIMAT0000092	MEF2C	4208	CLASH	23622248	Mammary gland
hsa-mir-92a-3p	MIMAT0000092	MEF2D	4209	HITS-CLIP	22473208	Mammary gland
hsa-mir-92a-3p	MIMAT0000092	MAP3K4	4216	CLASH	23622248	Mammary gland
hsa-mir-92a-3p	MIMAT0000092	RAB8A	4218	CLASH	23622248	Mammary gland
hsa-mir-92a-3p	MIMAT0000092	MEN1	4221	CLASH	23622248	Mammary gland
hsa-mir-92a-3p	MIMAT0000092	MKI67	4288	CLASH	23622248	Mammary gland
hsa-mir-92a-3p	MIMAT0000092	AFDN	4301	CLASH	23622248	Mammary gland
hsa-mir-92a-3p	MIMAT0000092	MPG	4350	CLASH	23622248	Mammary gland
hsa-mir-92a-3p	MIMAT0000092	MPP1	4354	HITS-CLIP	22473208	Mammary gland
hsa-mir-92a-3p	MIMAT0000092	COX1	4512	CLASH	23622248	Mammary gland
hsa-mir-92a-3p	MIMAT0000092	MTF1	4520	HITS-CLIP	22473208	Mammary gland
hsa-mir-92a-3p	MIMAT0000092	MYBL2	4605	CLASH	23622248	Mammary gland
hsa-mir-92a-3p	MIMAT0000092	MYC	4609	TRAP	24510096	Mammary gland
hsa-mir-92a-3p	MIMAT0000092	MYH2	4620	CLASH	23622248	Mammary gland
hsa-mir-92a-3p	MIMAT0000092	MYH9	4627	CLASH	23622248	Mammary gland
hsa-mir-92a-3p	MIMAT0000092	MYL6	4637	CLASH	23622248	Mammary gland
hsa-mir-92a-3p	MIMAT0000092	MYO1C	4641	CLASH	23622248	Mammary gland
hsa-mir-92a-3p	MIMAT0000092	MYO1D	4642	CLASH//HITS-CLIP	23622248|22473208	Mammary gland
hsa-mir-92a-3p	MIMAT0000092	MYO5A	4644	HITS-CLIP	22473208	Mammary gland
hsa-mir-92a-3p	MIMAT0000092	MYO6	4646	CLASH	23622248	Mammary gland
hsa-mir-92a-3p	MIMAT0000092	NAB1	4664	CLASH	23622248	Mammary gland
hsa-mir-92a-3p	MIMAT0000092	HNRNPM	4670	CLASH	23622248	Mammary gland
hsa-mir-92a-3p	MIMAT0000092	NCL	4691	CLASH	23622248	Mammary gland
hsa-mir-92a-3p	MIMAT0000092	NDUFA5	4698	CLASH	23622248	Mammary gland
hsa-mir-92a-3p	MIMAT0000092	NDUFA7	4701	CLASH	23622248	Mammary gland
hsa-mir-92a-3p	MIMAT0000092	NDUFB10	4716	CLASH	23622248	Mammary gland
hsa-mir-92a-3p	MIMAT0000092	NDUFV3	4731	CLASH	23622248	Mammary gland
hsa-mir-92a-3p	MIMAT0000092	NEK2	4751	CLASH	23622248	Mammary gland
hsa-mir-92a-3p	MIMAT0000092	NF2	4771	PAR-CLIP	20371350	Mammary gland
hsa-mir-92a-3p	MIMAT0000092	NFE2L1	4779	CLASH	23622248	Mammary gland
hsa-mir-92a-3p	MIMAT0000092	NFIB	4781	CLASH	23622248	Mammary gland
hsa-mir-92a-3p	MIMAT0000092	NFKB1	4790	CLASH	23622248	Mammary gland
hsa-mir-92a-3p	MIMAT0000092	TONSL	4796	CLASH	23622248	Mammary gland
hsa-mir-92a-3p	MIMAT0000092	NFYB	4801	PAR-CLIP	21572407	Mammary gland
hsa-mir-92a-3p	MIMAT0000092	SNU13	4809	CLASH	23622248	Mammary gland
hsa-mir-92a-3p	MIMAT0000092	NKX3-1	4824	CLASH	23622248	Mammary gland
hsa-mir-92a-3p	MIMAT0000092	CNOT2	4848	PAR-CLIP	23446348|22012620|21572407|20371350	Mammary gland
hsa-mir-92a-3p	MIMAT0000092	CNOT4	4850	PAR-CLIP	23592263|21572407|20371350|27292025	Mammary gland
hsa-mir-92a-3p	MIMAT0000092	NOTCH2	4853	CLASH	23622248	Mammary gland
hsa-mir-92a-3p	MIMAT0000092	NPM1	4869	CLASH	23622248	Mammary gland
hsa-mir-92a-3p	MIMAT0000092	NRAS	4893	HITS-CLIP//PAR-CLIP	22473208|23446348|20371350	Mammary gland
hsa-mir-92a-3p	MIMAT0000092	NSF	4905	HITS-CLIP	22473208	Mammary gland
hsa-mir-92a-3p	MIMAT0000092	NTHL1	4913	CLASH	23622248	Mammary gland
hsa-mir-92a-3p	MIMAT0000092	NUCB1	4924	CLASH	23622248	Mammary gland
hsa-mir-92a-3p	MIMAT0000092	OAZ1	4946	CLASH	23622248	Mammary gland
hsa-mir-92a-3p	MIMAT0000092	ORC5	5001	CLASH	23622248	Mammary gland
hsa-mir-92a-3p	MIMAT0000092	P4HB	5034	CLASH	23622248	Mammary gland
hsa-mir-92a-3p	MIMAT0000092	PA2G4	5036	CLASH	23622248	Mammary gland
hsa-mir-92a-3p	MIMAT0000092	PEBP1	5037	CLASH	23622248	Mammary gland
hsa-mir-92a-3p	MIMAT0000092	PAFAH1B1	5048	HITS-CLIP	22473208	Mammary gland
hsa-mir-92a-3p	MIMAT0000092	PAWR	5074	PAR-CLIP	23446348|21572407|20371350	Mammary gland
hsa-mir-92a-3p	MIMAT0000092	PAX9	5083	PAR-CLIP	21572407	Mammary gland
hsa-mir-92a-3p	MIMAT0000092	PBX2	5089	CLASH	23622248	Mammary gland
hsa-mir-92a-3p	MIMAT0000092	PCBP2	5094	CLASH	23622248	Mammary gland
hsa-mir-92a-3p	MIMAT0000092	CDK16	5127	HITS-CLIP	22473208	Mammary gland
hsa-mir-92a-3p	MIMAT0000092	PFDN2	5202	CLASH	23622248	Mammary gland
hsa-mir-92a-3p	MIMAT0000092	PFKM	5213	CLASH	23622248	Mammary gland
hsa-mir-92a-3p	MIMAT0000092	PFN1	5216	CLASH	23622248	Mammary gland
hsa-mir-92a-3p	MIMAT0000092	SLC25A3	5250	CLASH	23622248	Mammary gland
hsa-mir-92a-3p	MIMAT0000092	PIK3CD	5293	PAR-CLIP	26701625	Mammary gland
hsa-mir-92a-3p	MIMAT0000092	PITPNA	5306	CLASH//HITS-CLIP	23622248|22473208	Mammary gland
hsa-mir-92a-3p	MIMAT0000092	PITX1	5307	CLASH	23622248	Mammary gland
hsa-mir-92a-3p	MIMAT0000092	PKM	5315	CLASH	23622248	Mammary gland
hsa-mir-92a-3p	MIMAT0000092	PKNOX1	5316	PAR-CLIP	27292025	Mammary gland
hsa-mir-92a-3p	MIMAT0000092	PLCG1	5335	CLASH	23622248	Mammary gland
hsa-mir-92a-3p	MIMAT0000092	POLE	5426	CLASH	23622248	Mammary gland
hsa-mir-92a-3p	MIMAT0000092	POLR2I	5438	CLASH	23622248	Mammary gland
hsa-mir-92a-3p	MIMAT0000092	POLR2L	5441	CLASH	23622248	Mammary gland
hsa-mir-92a-3p	MIMAT0000092	POLRMT	5442	CLASH	23622248	Mammary gland
hsa-mir-92a-3p	MIMAT0000092	PON2	5445	CLASH	23622248	Mammary gland
hsa-mir-92a-3p	MIMAT0000092	POR	5447	CLASH	23622248	Mammary gland
hsa-mir-92a-3p	MIMAT0000092	PPARD	5467	CLASH	23622248	Mammary gland
hsa-mir-92a-3p	MIMAT0000092	PPIB	5479	CLASH	23622248	Mammary gland
hsa-mir-92a-3p	MIMAT0000092	PPIC	5480	PAR-CLIP	22100165	Mammary gland
hsa-mir-92a-3p	MIMAT0000092	PPP1CC	5501	CLASH	23622248	Mammary gland
hsa-mir-92a-3p	MIMAT0000092	PPP1R3D	5509	HITS-CLIP	22473208|21572407	Mammary gland
hsa-mir-92a-3p	MIMAT0000092	PPP2R1A	5518	CLASH	23622248	Mammary gland
hsa-mir-92a-3p	MIMAT0000092	PPP2R2A	5520	CLASH	23622248	Mammary gland
hsa-mir-92a-3p	MIMAT0000092	PPP4C	5531	CLASH	23622248	Mammary gland
hsa-mir-92a-3p	MIMAT0000092	PPP6C	5537	CLASH	23622248	Mammary gland
hsa-mir-92a-3p	MIMAT0000092	NPY4R	5540	PAR-CLIP	21572407	Mammary gland
hsa-mir-92a-3p	MIMAT0000092	PRKCA	5578	CLASH	23622248	Mammary gland
hsa-mir-92a-3p	MIMAT0000092	PKN1	5585	CLASH	23622248	Mammary gland
hsa-mir-92a-3p	MIMAT0000092	MAPK8	5599	Luciferase reporter assay//qRT-PCR//Western blot	24705900	Mammary gland
hsa-mir-92a-3p	MIMAT0000092	MAPK9	5601	CLASH	23622248	Mammary gland
hsa-mir-92a-3p	MIMAT0000092	PRPS1	5631	PAR-CLIP	26701625	Mammary gland
hsa-mir-92a-3p	MIMAT0000092	PSMA4	5685	CLASH	23622248	Mammary gland
hsa-mir-92a-3p	MIMAT0000092	PSMA7	5688	CLASH	23622248	Mammary gland
hsa-mir-92a-3p	MIMAT0000092	PSMB1	5689	CLASH	23622248	Mammary gland
hsa-mir-92a-3p	MIMAT0000092	PSMB6	5694	CLASH	23622248	Mammary gland
hsa-mir-92a-3p	MIMAT0000092	PSMC3	5702	CLASH	23622248	Mammary gland
hsa-mir-92a-3p	MIMAT0000092	PSMD2	5708	CLASH	23622248	Mammary gland
hsa-mir-92a-3p	MIMAT0000092	PSMD3	5709	CLASH	23622248	Mammary gland
hsa-mir-92a-3p	MIMAT0000092	PSMD5	5711	HITS-CLIP	22473208	Mammary gland
hsa-mir-92a-3p	MIMAT0000092	PSMD11	5717	CLASH	23622248	Mammary gland
hsa-mir-92a-3p	MIMAT0000092	PTBP1	5725	CLASH	23622248	Mammary gland
hsa-mir-92a-3p	MIMAT0000092	PTEN	5728	HITS-CLIP//Immunohistochemistry//Luciferase reporter assay//qRT-PCR//Western blot	24026406|22473208|26432332|27366095	Mammary gland
hsa-mir-92a-3p	MIMAT0000092	PTGER4	5734	HITS-CLIP	22473208	Mammary gland
hsa-mir-92a-3p	MIMAT0000092	PTGFRN	5738	CLASH	23622248	Mammary gland
hsa-mir-92a-3p	MIMAT0000092	PTK7	5754	CLASH	23622248	Mammary gland
hsa-mir-92a-3p	MIMAT0000092	TWF1	5756	PAR-CLIP	23592263|20371350	Mammary gland
hsa-mir-92a-3p	MIMAT0000092	PTPN13	5783	CLASH	23622248	Mammary gland
hsa-mir-92a-3p	MIMAT0000092	PTPRJ	5795	HITS-CLIP	22473208	Mammary gland
hsa-mir-92a-3p	MIMAT0000092	PTS	5805	CLASH	23622248	Mammary gland
hsa-mir-92a-3p	MIMAT0000092	PURB	5814	CLASH	23622248	Mammary gland
hsa-mir-92a-3p	MIMAT0000092	PWP2	5822	CLASH	23622248	Mammary gland
hsa-mir-92a-3p	MIMAT0000092	PXN	5829	CLASH	23622248	Mammary gland
hsa-mir-92a-3p	MIMAT0000092	PYGL	5836	CLASH	23622248	Mammary gland
hsa-mir-92a-3p	MIMAT0000092	RABGGTB	5876	CLASH	23622248	Mammary gland
hsa-mir-92a-3p	MIMAT0000092	RAD21	5885	HITS-CLIP//Luciferase reporter assay//qRT-PCR//Western blot	22473208|26482648	Mammary gland
hsa-mir-92a-3p	MIMAT0000092	RAD23B	5887	CLASH	23622248	Mammary gland
hsa-mir-92a-3p	MIMAT0000092	RAD51	5888	PAR-CLIP	26701625	Mammary gland
hsa-mir-92a-3p	MIMAT0000092	RANBP2	5903	CLASH	23622248	Mammary gland
hsa-mir-92a-3p	MIMAT0000092	RANGAP1	5905	CLASH	23622248	Mammary gland
hsa-mir-92a-3p	MIMAT0000092	RARS	5917	CLASH	23622248	Mammary gland
hsa-mir-92a-3p	MIMAT0000092	RASA1	5921	CLASH	23622248	Mammary gland
hsa-mir-92a-3p	MIMAT0000092	RBBP7	5931	CLASH	23622248	Mammary gland
hsa-mir-92a-3p	MIMAT0000092	RBL2	5934	HITS-CLIP	22473208	Mammary gland
hsa-mir-92a-3p	MIMAT0000092	RBMS2	5939	PAR-CLIP	27292025	Mammary gland
hsa-mir-92a-3p	MIMAT0000092	RECQL	5965	CLASH	23622248	Mammary gland
hsa-mir-92a-3p	MIMAT0000092	REL	5966	PAR-CLIP	21572407	Mammary gland
hsa-mir-92a-3p	MIMAT0000092	REV3L	5980	HITS-CLIP//PAR-CLIP	22473208|20371350	Mammary gland
hsa-mir-92a-3p	MIMAT0000092	RHEB	6009	CLASH	23622248	Mammary gland
hsa-mir-92a-3p	MIMAT0000092	RNF2	6045	CLASH	23622248	Mammary gland
hsa-mir-92a-3p	MIMAT0000092	BRD2	6046	CLASH	23622248	Mammary gland
hsa-mir-92a-3p	MIMAT0000092	RNF4	6047	HITS-CLIP//PAR-CLIP	22473208|20371350|26701625	Mammary gland
hsa-mir-92a-3p	MIMAT0000092	RNH1	6050	CLASH	23622248	Mammary gland
hsa-mir-92a-3p	MIMAT0000092	RORA	6095	CLASH//qRT-PCR	23622248	Mammary gland
hsa-mir-92a-3p	MIMAT0000092	RP2	6102	HITS-CLIP	22473208	Mammary gland
hsa-mir-92a-3p	MIMAT0000092	RPA2	6118	CLASH	23622248	Mammary gland
hsa-mir-92a-3p	MIMAT0000092	RPL3	6122	CLASH//qRT-PCR	23622248	Mammary gland
hsa-mir-92a-3p	MIMAT0000092	RPL7A	6130	CLASH	23622248	Mammary gland
hsa-mir-92a-3p	MIMAT0000092	RPL8	6132	CLASH	23622248	Mammary gland
hsa-mir-92a-3p	MIMAT0000092	RPL9	6133	PAR-CLIP	23446348|21572407|20371350	Mammary gland
hsa-mir-92a-3p	MIMAT0000092	RPL11	6135	CLASH	23622248	Mammary gland
hsa-mir-92a-3p	MIMAT0000092	RPL15	6138	CLASH	23622248	Mammary gland
hsa-mir-92a-3p	MIMAT0000092	RPL18A	6142	CLASH	23622248	Mammary gland
hsa-mir-92a-3p	MIMAT0000092	RPL22	6146	CLASH	23622248	Mammary gland
hsa-mir-92a-3p	MIMAT0000092	RPL24	6152	CLASH//PAR-CLIP	23622248|27292025	Mammary gland
hsa-mir-92a-3p	MIMAT0000092	RPL27	6155	CLASH	23622248	Mammary gland
hsa-mir-92a-3p	MIMAT0000092	RPL39	6170	CLASH	23622248	Mammary gland
hsa-mir-92a-3p	MIMAT0000092	RPLP1	6176	CLASH	23622248	Mammary gland
hsa-mir-92a-3p	MIMAT0000092	RPS3A	6189	CLASH	23622248	Mammary gland
hsa-mir-92a-3p	MIMAT0000092	RPS5	6193	CLASH//qRT-PCR	23622248	Mammary gland
hsa-mir-92a-3p	MIMAT0000092	RPS8	6202	CLASH	23622248	Mammary gland
hsa-mir-92a-3p	MIMAT0000092	RPS10	6204	CLASH	23622248	Mammary gland
hsa-mir-92a-3p	MIMAT0000092	RPS14	6208	CLASH	23622248	Mammary gland
hsa-mir-92a-3p	MIMAT0000092	RPS15	6209	CLASH	23622248	Mammary gland
hsa-mir-92a-3p	MIMAT0000092	RPS15A	6210	CLASH	23622248	Mammary gland
hsa-mir-92a-3p	MIMAT0000092	RPS23	6228	CLASH	23622248	Mammary gland
hsa-mir-92a-3p	MIMAT0000092	RPS24	6229	CLASH	23622248	Mammary gland
hsa-mir-92a-3p	MIMAT0000092	RPS25	6230	CLASH	23622248	Mammary gland
hsa-mir-92a-3p	MIMAT0000092	RPS28	6234	CLASH	23622248	Mammary gland
hsa-mir-92a-3p	MIMAT0000092	RRBP1	6238	CLASH	23622248	Mammary gland
hsa-mir-92a-3p	MIMAT0000092	RRM1	6240	CLASH	23622248	Mammary gland
hsa-mir-92a-3p	MIMAT0000092	RXRB	6257	CLASH	23622248	Mammary gland
hsa-mir-92a-3p	MIMAT0000092	SAFB	6294	CLASH	23622248	Mammary gland
hsa-mir-92a-3p	MIMAT0000092	TSPAN31	6302	PAR-CLIP	26701625	Mammary gland
hsa-mir-92a-3p	MIMAT0000092	ATXN1	6310	CLASH//HITS-CLIP	23622248|22473208	Mammary gland
hsa-mir-92a-3p	MIMAT0000092	ATXN7	6314	CLASH	23622248	Mammary gland
hsa-mir-92a-3p	MIMAT0000092	SCD	6319	CLASH	23622248	Mammary gland
hsa-mir-92a-3p	MIMAT0000092	CCL8	6355	Luciferase reporter assay//qRT-PCR//Western blot	25253336	Mammary gland
hsa-mir-92a-3p	MIMAT0000092	SEC14L1	6397	CLASH	23622248	Mammary gland
hsa-mir-92a-3p	MIMAT0000092	TRAPPC2	6399	CLASH	23622248	Mammary gland
hsa-mir-92a-3p	MIMAT0000092	MAP2K4	6416	Luciferase reporter assay//PAR-CLIP//qRT-PCR//Western blot	21572407|24705900	Mammary gland
hsa-mir-92a-3p	MIMAT0000092	SRSF5	6430	CLASH	23622248	Mammary gland
hsa-mir-92a-3p	MIMAT0000092	SHMT2	6472	CLASH	23622248	Mammary gland
hsa-mir-92a-3p	MIMAT0000092	SKI	6497	CLASH	23622248	Mammary gland
hsa-mir-92a-3p	MIMAT0000092	SLC3A2	6520	CLASH	23622248	Mammary gland
hsa-mir-92a-3p	MIMAT0000092	SLC4A2	6522	CLASH	23622248	Mammary gland
hsa-mir-92a-3p	MIMAT0000092	SLC6A8	6535	CLASH	23622248	Mammary gland
hsa-mir-92a-3p	MIMAT0000092	SLC7A1	6541	CLASH//HITS-CLIP	23622248|22473208	Mammary gland
hsa-mir-92a-3p	MIMAT0000092	SLC9A1	6548	HITS-CLIP	22473208	Mammary gland
hsa-mir-92a-3p	MIMAT0000092	SLC12A4	6560	CLASH	23622248	Mammary gland
hsa-mir-92a-3p	MIMAT0000092	SLC20A1	6574	CLASH	23622248	Mammary gland
hsa-mir-92a-3p	MIMAT0000092	SMARCD2	6603	CLASH	23622248	Mammary gland
hsa-mir-92a-3p	MIMAT0000092	SNRNP70	6625	CLASH	23622248	Mammary gland
hsa-mir-92a-3p	MIMAT0000092	SNRPD1	6632	PAR-CLIP	23592263	Mammary gland
hsa-mir-92a-3p	MIMAT0000092	SNRPE	6635	CLASH	23622248	Mammary gland
hsa-mir-92a-3p	MIMAT0000092	SOX4	6659	HITS-CLIP//PAR-CLIP	22473208|23592263|24398324|23446348|22012620|21572407|20371350	Mammary gland
hsa-mir-92a-3p	MIMAT0000092	SOX11	6664	PAR-CLIP	22012620	Mammary gland
hsa-mir-92a-3p	MIMAT0000092	SREBF2	6721	CLASH	23622248	Mammary gland
hsa-mir-92a-3p	MIMAT0000092	SRF	6722	CLASH	23622248	Mammary gland
hsa-mir-92a-3p	MIMAT0000092	SRPRA	6734	CLASH//HITS-CLIP//qRT-PCR	23622248|22473208	Mammary gland
hsa-mir-92a-3p	MIMAT0000092	SSFA2	6744	HITS-CLIP//PAR-CLIP	22473208|24398324|23446348|21572407|20371350	Mammary gland
hsa-mir-92a-3p	MIMAT0000092	STAT2	6773	PAR-CLIP	27292025	Mammary gland
hsa-mir-92a-3p	MIMAT0000092	STAT3	6774	CLASH//Luciferase reporter assay//qRT-PCR//Western blot	23622248|23820254	Mammary gland
hsa-mir-92a-3p	MIMAT0000092	STK4	6789	CLASH	23622248	Mammary gland
hsa-mir-92a-3p	MIMAT0000092	AURKA	6790	HITS-CLIP//PAR-CLIP	22473208|21572407	Mammary gland
hsa-mir-92a-3p	MIMAT0000092	STX3	6809	CLASH	23622248	Mammary gland
hsa-mir-92a-3p	MIMAT0000092	SUPT5H	6829	CLASH	23622248	Mammary gland
hsa-mir-92a-3p	MIMAT0000092	SURF4	6836	CLASH	23622248	Mammary gland
hsa-mir-92a-3p	MIMAT0000092	SURF6	6838	CLASH	23622248	Mammary gland
hsa-mir-92a-3p	MIMAT0000092	TACC1	6867	HITS-CLIP	22473208	Mammary gland
hsa-mir-92a-3p	MIMAT0000092	TALDO1	6888	CLASH	23622248	Mammary gland
hsa-mir-92a-3p	MIMAT0000092	TBL1X	6907	CLASH	23622248	Mammary gland
hsa-mir-92a-3p	MIMAT0000092	ELOB	6923	CLASH	23622248	Mammary gland
hsa-mir-92a-3p	MIMAT0000092	ELOA	6924	PAR-CLIP	21572407	Mammary gland
hsa-mir-92a-3p	MIMAT0000092	MLX	6945	CLASH	23622248	Mammary gland
hsa-mir-92a-3p	MIMAT0000092	TCOF1	6949	CLASH	23622248	Mammary gland
hsa-mir-92a-3p	MIMAT0000092	DYNLT3	6990	HITS-CLIP	22473208	Mammary gland
hsa-mir-92a-3p	MIMAT0000092	TEF	7008	PAR-CLIP	20371350	Mammary gland
hsa-mir-92a-3p	MIMAT0000092	TERF2	7014	CLASH	23622248	Mammary gland
hsa-mir-92a-3p	MIMAT0000092	TESK1	7016	CLASH//HITS-CLIP	23622248|22473208	Mammary gland
hsa-mir-92a-3p	MIMAT0000092	TFAM	7019	CLASH	23622248	Mammary gland
hsa-mir-92a-3p	MIMAT0000092	TFPI	7035	CLASH	23622248	Mammary gland
hsa-mir-92a-3p	MIMAT0000092	TGFA	7039	CLASH	23622248	Mammary gland
hsa-mir-92a-3p	MIMAT0000092	TGFBR2	7048	Luciferase reporter assay//Microarray//qRT-PCR	19435428|20940405	Mammary gland
hsa-mir-92a-3p	MIMAT0000092	THBS1	7057	Microarray//qRT-PCR	20940405	Mammary gland
hsa-mir-92a-3p	MIMAT0000092	TKT	7086	CLASH	23622248	Mammary gland
hsa-mir-92a-3p	MIMAT0000092	TLE3	7090	CLASH	23622248	Mammary gland
hsa-mir-92a-3p	MIMAT0000092	TLN1	7094	CLASH	23622248	Mammary gland
hsa-mir-92a-3p	MIMAT0000092	TLR3	7098	PAR-CLIP	20371350	Mammary gland
hsa-mir-92a-3p	MIMAT0000092	TMF1	7110	CLASH//HITS-CLIP//PAR-CLIP	23622248|22473208|23446348|22012620|21572407|20371350	Mammary gland
hsa-mir-92a-3p	MIMAT0000092	TPM3	7170	CLASH	23622248	Mammary gland
hsa-mir-92a-3p	MIMAT0000092	TPT1	7178	CLASH	23622248	Mammary gland
hsa-mir-92a-3p	MIMAT0000092	HSP90B1	7184	CLASH	23622248	Mammary gland
hsa-mir-92a-3p	MIMAT0000092	TRIO	7204	HITS-CLIP	22473208	Mammary gland
hsa-mir-92a-3p	MIMAT0000092	TSC1	7248	HITS-CLIP	22473208	Mammary gland
hsa-mir-92a-3p	MIMAT0000092	TUFM	7284	CLASH	23622248	Mammary gland
hsa-mir-92a-3p	MIMAT0000092	UBE2H	7328	CLASH	23622248	Mammary gland
hsa-mir-92a-3p	MIMAT0000092	UCHL1	7345	CLASH	23622248	Mammary gland
hsa-mir-92a-3p	MIMAT0000092	UGDH	7358	CLASH//PAR-CLIP	23622248|27292025	Mammary gland
hsa-mir-92a-3p	MIMAT0000092	UCK2	7371	PAR-CLIP	21572407	Mammary gland
hsa-mir-92a-3p	MIMAT0000092	UQCRFS1	7386	HITS-CLIP	28735896	Mammary gland
hsa-mir-92a-3p	MIMAT0000092	UVRAG	7405	HITS-CLIP	22473208	Mammary gland
hsa-mir-92a-3p	MIMAT0000092	VARS	7407	CLASH	23622248	Mammary gland
hsa-mir-92a-3p	MIMAT0000092	VBP1	7411	CLASH	23622248	Mammary gland
hsa-mir-92a-3p	MIMAT0000092	VDAC2	7417	HITS-CLIP	22473208	Mammary gland
hsa-mir-92a-3p	MIMAT0000092	EZR	7430	CLASH	23622248	Mammary gland
hsa-mir-92a-3p	MIMAT0000092	WEE1	7465	CLASH	23622248	Mammary gland
hsa-mir-92a-3p	MIMAT0000092	NSD2	7468	CLASH	23622248	Mammary gland
hsa-mir-92a-3p	MIMAT0000092	WNT5A	7474	CLASH	23622248	Mammary gland
hsa-mir-92a-3p	MIMAT0000092	XPO1	7514	CLASH	23622248	Mammary gland
hsa-mir-92a-3p	MIMAT0000092	ZNF17	7565	HITS-CLIP	22473208	Mammary gland
hsa-mir-92a-3p	MIMAT0000092	ZNF24	7572	PAR-CLIP	22012620|21572407	Mammary gland
hsa-mir-92a-3p	MIMAT0000092	ZNF75A	7627	PAR-CLIP	21572407	Mammary gland
hsa-mir-92a-3p	MIMAT0000092	ZNF84	7637	CLASH	23622248	Mammary gland
hsa-mir-92a-3p	MIMAT0000092	ZNF134	7693	PAR-CLIP	23446348|21572407|20371350	Mammary gland
hsa-mir-92a-3p	MIMAT0000092	ZNF157	7712	PAR-CLIP	27292025	Mammary gland
hsa-mir-92a-3p	MIMAT0000092	ZNF174	7727	CLASH	23622248	Mammary gland
hsa-mir-92a-3p	MIMAT0000092	ZNF224	7767	HITS-CLIP	22473208	Mammary gland
hsa-mir-92a-3p	MIMAT0000092	CSDE1	7812	CLASH	23622248	Mammary gland
hsa-mir-92a-3p	MIMAT0000092	EVI5	7813	HITS-CLIP	22473208	Mammary gland
hsa-mir-92a-3p	MIMAT0000092	BTG2	7832	PAR-CLIP	24398324|21572407|20371350	Mammary gland
hsa-mir-92a-3p	MIMAT0000092	ALMS1	7840	CLASH	23622248	Mammary gland
hsa-mir-92a-3p	MIMAT0000092	RNF103	7844	HITS-CLIP	22473208	Mammary gland
hsa-mir-92a-3p	MIMAT0000092	BAG6	7917	CLASH	23622248	Mammary gland
hsa-mir-92a-3p	MIMAT0000092	CCDC6	8030	CLASH	23622248	Mammary gland
hsa-mir-92a-3p	MIMAT0000092	SLC25A16	8034	HITS-CLIP	22473208	Mammary gland
hsa-mir-92a-3p	MIMAT0000092	SHOC2	8036	CLASH	23622248	Mammary gland
hsa-mir-92a-3p	MIMAT0000092	CUL5	8065	CLASH	23622248	Mammary gland
hsa-mir-92a-3p	MIMAT0000092	PTP4A2	8073	CLASH	23622248	Mammary gland
hsa-mir-92a-3p	MIMAT0000092	MLF2	8079	CLASH	23622248	Mammary gland
hsa-mir-92a-3p	MIMAT0000092	KMT2D	8085	CLASH	23622248	Mammary gland
hsa-mir-92a-3p	MIMAT0000092	FXR1	8087	HITS-CLIP	22473208	Mammary gland
hsa-mir-92a-3p	MIMAT0000092	HMGA2	8091	PAR-CLIP	21572407|26701625	Mammary gland
hsa-mir-92a-3p	MIMAT0000092	PABPN1	8106	CLASH	23622248	Mammary gland
hsa-mir-92a-3p	MIMAT0000092	GAN	8139	HITS-CLIP	22473208	Mammary gland
hsa-mir-92a-3p	MIMAT0000092	USP9X	8239	CLASH	23622248	Mammary gland
hsa-mir-92a-3p	MIMAT0000092	RBM10	8241	CLASH//qRT-PCR	23622248	Mammary gland
hsa-mir-92a-3p	MIMAT0000092	SMC1A	8243	CLASH	23622248	Mammary gland
hsa-mir-92a-3p	MIMAT0000092	ARID1A	8289	CLASH	23622248	Mammary gland
hsa-mir-92a-3p	MIMAT0000092	SNN	8303	HITS-CLIP	22473208	Mammary gland
hsa-mir-92a-3p	MIMAT0000092	AXIN1	8312	CLASH	23622248	Mammary gland
hsa-mir-92a-3p	MIMAT0000092	FZD6	8323	HITS-CLIP	22473208	Mammary gland
hsa-mir-92a-3p	MIMAT0000092	HIST1H2AC	8334	CLASH	23622248	Mammary gland
hsa-mir-92a-3p	MIMAT0000092	HIST1H2AB	8335	CLASH	23622248	Mammary gland
hsa-mir-92a-3p	MIMAT0000092	HIST1H2AM	8336	CLASH	23622248	Mammary gland
hsa-mir-92a-3p	MIMAT0000092	HIST2H2AA3	8337	CLASH	23622248	Mammary gland
hsa-mir-92a-3p	MIMAT0000092	HIST1H3D	8351	CLASH	23622248	Mammary gland
hsa-mir-92a-3p	MIMAT0000092	HIST1H4C	8364	CLASH	23622248	Mammary gland
hsa-mir-92a-3p	MIMAT0000092	ZNF282	8427	CLASH	23622248	Mammary gland
hsa-mir-92a-3p	MIMAT0000092	NSMAF	8439	CLASH	23622248	Mammary gland
hsa-mir-92a-3p	MIMAT0000092	DUSP11	8446	CLASH	23622248	Mammary gland
hsa-mir-92a-3p	MIMAT0000092	DHX16	8449	CLASH	23622248	Mammary gland
hsa-mir-92a-3p	MIMAT0000092	SMARCA5	8467	PAR-CLIP	21572407	Mammary gland
hsa-mir-92a-3p	MIMAT0000092	OGT	8473	CLASH	23622248	Mammary gland
hsa-mir-92a-3p	MIMAT0000092	GEMIN2	8487	PAR-CLIP	21572407	Mammary gland
hsa-mir-92a-3p	MIMAT0000092	RGS5	8490	ChIP-seq//Luciferase reporter assay//qRT-PCR	23308108	Mammary gland
hsa-mir-92a-3p	MIMAT0000092	ELP1	8518	CLASH	23622248	Mammary gland
[truncated: 1,539 more rows]
