# Supplementary material for: microRNA Expression Profile in Single Hormone Receptor-Positive Breast Cancers Is Mainly Dependent on HER2 Status—A Pilot Study
Source: Diagnostics (Basel). 2020 Aug 20;10(9):617. doi: 10.3390/diagnostics10090617 (PMC7555149; doi:10.3390/diagnostics10090617)
Supplement: Supplementary file 1 [file diagnostics-10-00617-s001.zip › Sup_Tab_4.xlsx]

## Sheet: HER2-associated_miRNA_GO_BP
Category	Term	Count	%	PValue	Genes	List Total	Fold Enrichment	Benjamini
GOTERM_BP_DIRECT	GO:0045944~positive regulation of transcription from RNA polymerase II promoter	318	8.10604	2.00387e-17	4208, 3725, 4209, 51379, 6774, 6775, 4520, 55840, 940, 3082, 3479, 8013, 22904, 4613, 59343, 1820, 23135, 7067, 607, 6497, 2958, 10716, 1482, 22807, 6495, 171023, 602, 1488, 6095, 79718, 3091, 8028, 3299, 3298, 207, 6880, 3297, 7337, 164656, 55859, 54790, 133522, 408, 4602, 5359, 4605, 3491, 6875, 4221, 10725, 2020, 58490, 10620, 1814, 6778, 4790, 4792, 4609, 10320, 1432, 7227, 4774, 84193, 23633…	3562	1.52815	1.41854e-13
GOTERM_BP_DIRECT	GO:0000122~negative regulation of transcription from RNA polymerase II promoter	240	6.11777	1.56058e-14	4208, 6774, 4204, 2005, 3720, 3281, 23650, 8013, 948, 29915, 10614, 6498, 6497, 1482, 604, 6615, 6495, 171023, 57761, 1488, 8409, 79718, 3096, 3299, 3297, 164656, 10472, 4602, 7071, 10628, 8726, 7175, 4221, 1814, 6778, 4790, 4609, 10320, 8863, 8864, 7227, 4774, 55729, 7189, 92140, 387893, 7040, 144455, 57616, 8239, 6474, 3399, 4782, 4092, 2444, 2308, 2309, 2304, 2305, 59336, 10499, 7321, 7323, 84…	3562	1.5714	5.54079e-11
GOTERM_BP_DIRECT	GO:0045893~positive regulation of transcription, DNA-templated	178	4.53734	1.64961e-12	4208, 3725, 51379, 688, 4040, 6774, 6018, 3148, 4204, 282991, 3479, 2099, 221937, 2295, 7942, 2296, 4613, 1389, 64216, 6495, 1482, 6615, 602, 6095, 6096, 6299, 672, 3207, 79718, 3091, 6688, 3551, 3344, 6097, 4297, 9915, 4602, 10474, 79618, 51763, 1277, 7552, 149603, 4790, 64324, 7555, 4609, 8554, 2625, 55729, 8945, 2627, 2626, 84193, 9575, 8301, 25805, 7041, 7040, 28996, 23090, 7335, 4801, 51804,…	3562	1.62938	3.89243e-09
GOTERM_BP_DIRECT	GO:0006977~DNA damage response, signal transduction by p53 class mediator resulting in cell cycle arrest	37	0.943156	2.71263e-10	11200, 1869, 7027, 2033, 6659, 1027, 1026, 983, 6790, 8738, 144455, 1647, 1820, 5111, 7832, 4194, 4869, 581, 1017, 4193, 7314, 4848, 7157, 6233, 835, 28984, 55367, 10498, 10769, 85456, 995, 5527, 472, 5934, 891, 4850, 7029	3562	2.81332	4.80068e-07
GOTERM_BP_DIRECT	GO:0010628~positive regulation of gene expression	99	2.52358	1.1367e-09	4208, 7291, 6774, 940, 2335, 117854, 9451, 288, 3675, 114897, 4613, 9444, 672, 3091, 4193, 3552, 27074, 5359, 10474, 1490, 4609, 83759, 1435, 1432, 3845, 1786, 6188, 1789, 7042, 3949, 4097, 7040, 7422, 3696, 5562, 4780, 55737, 5155, 51384, 7431, 8431, 998, 2053, 1869, 22930, 2254, 2253, 7020, 10959, 983, 54959, 5324, 6664, 3575, 5601, 3304, 5074, 639, 11235, 54567, 5604, 3397, 2264, 5071, 28984, …	3562	1.78132	1.60933e-06
GOTERM_BP_DIRECT	GO:0030198~extracellular matrix organization	78	1.98827	5.56595e-09	1293, 1290, 4148, 2006, 10855, 682, 1294, 2683, 2335, 3381, 3383, 7448, 2295, 3675, 2247, 2244, 1289, 538, 1288, 1287, 5268, 2201, 602, 2200, 50848, 1280, 1281, 1282, 1284, 1286, 3791, 30001, 164656, 3918, 3685, 7412, 3688, 3491, 3687, 3689, 3915, 1277, 1278, 58494, 7101, 10049, 9806, 2266, 5045, 960, 6678, 3909, 3908, 8076, 25903, 7087, 391104, 3696, 151887, 7045, 3655, 4015, 10516, 3673, 5154, …	3562	1.87606	6.56687e-06
GOTERM_BP_DIRECT	GO:0006351~transcription, DNA-templated	513	13.0767	1.14557e-08	7205, 6774, 6775, 2005, 146050, 6773, 332, 63924, 132660, 90233, 221937, 8013, 6492, 22904, 79088, 10614, 400569, 6497, 10716, 22807, 604, 602, 8409, 6095, 204851, 6096, 79718, 8028, 6885, 8110, 3299, 6097, 3297, 10628, 165631, 8726, 79618, 8019, 6776, 6778, 8863, 55213, 8864, 55211, 58487, 1432, 138151, 84193, 10084, 387893, 22927, 22926, 3399, 8427, 5241, 80854, 80853, 59336, 339324, 388569, 84…	3562	1.23703	1.15849e-05
GOTERM_BP_DIRECT	GO:0045892~negative regulation of transcription, DNA-templated	158	4.02753	3.65026e-08	2146, 3725, 7291, 3148, 4204, 3720, 8535, 332, 23462, 117854, 6421, 1390, 221937, 2295, 22904, 10614, 7067, 2290, 605, 1482, 604, 54815, 9044, 57761, 602, 1488, 6096, 6299, 672, 6688, 4193, 8932, 164656, 133522, 4602, 10472, 7071, 25836, 8726, 79618, 51763, 10009, 4221, 5451, 11331, 6605, 11335, 10320, 8864, 2625, 58487, 51497, 8553, 55729, 138151, 8945, 2627, 3312, 9575, 25776, 54737, 7189, 6945…	3562	1.49267	3.22997e-05
GOTERM_BP_DIRECT	GO:0000082~G1/S transition of mitotic cell cycle	47	1.19806	5.37482e-08	8554, 51379, 4331, 8317, 7298, 6241, 5537, 1027, 1026, 57695, 983, 1032, 10926, 143384, 5422, 1977, 1978, 6119, 6118, 5111, 58480, 84515, 595, 23594, 4172, 11040, 4176, 91, 1017, 1019, 5925, 26271, 10769, 1021, 6198, 9134, 1719, 3688, 5000, 5471, 993, 8453, 990, 8452, 586, 898, 6194	3562	2.17223	4.22751e-05
GOTERM_BP_DIRECT	GO:0043066~negative regulation of apoptotic process	145	3.69615	8.93746e-08	7291, 6774, 8535, 10892, 332, 3875, 8678, 3479, 5538, 331, 6491, 3480, 2950, 4923, 1482, 5159, 602, 9448, 415116, 4318, 4194, 6548, 4193, 3551, 207, 6880, 9915, 55367, 3491, 7178, 79092, 7076, 11331, 4790, 4792, 4609, 8554, 7101, 84299, 6189, 2627, 5610, 7189, 92140, 1843, 51616, 7422, 5563, 64919, 5562, 81567, 51804, 9021, 6478, 4091, 65267, 2395, 7110, 596, 599, 10519, 2308, 323, 7428, 25994, 1…	3562	1.50233	6.32663e-05
GOTERM_BP_DIRECT	GO:0050821~protein stabilization	57	1.45297	1.0064e-07	1191, 6659, 23515, 3479, 1389, 8774, 1825, 3920, 5580, 3304, 11235, 1857, 89781, 11040, 4194, 5071, 6880, 51125, 55294, 7248, 84897, 10574, 4088, 11331, 5217, 23673, 1370, 8863, 11200, 9531, 2033, 2319, 6950, 9093, 1026, 8613, 252983, 51616, 84327, 6788, 55664, 64175, 4092, 9770, 6812, 1448, 5728, 2776, 7428, 3326, 3329, 23560, 11315, 7756, 908, 83548, 5295	3562	1.97581	6.4764e-05
GOTERM_BP_DIRECT	GO:0008284~positive regulation of cell proliferation	146	3.72164	2.50526e-07	688, 6774, 4204, 3082, 8317, 9244, 332, 2335, 3479, 282991, 9340, 10294, 3480, 150, 3481, 6868, 10135, 5229, 3200, 1482, 5159, 204851, 2651, 4193, 3299, 9915, 1907, 3918, 3685, 3688, 4597, 56648, 7074, 1490, 7076, 58490, 149603, 1814, 7555, 4839, 4609, 8862, 6285, 1435, 6302, 1271, 138151, 56034, 3845, 7042, 25805, 2771, 2069, 7040, 28996, 7422, 6374, 5562, 11138, 102, 6745, 10413, 2395, 5154, 59…	3562	1.47698	0.000147779
GOTERM_BP_DIRECT	GO:0051726~regulation of cell cycle	52	1.32552	3.84375e-07	3725, 5128, 5129, 5127, 6774, 5892, 10399, 132660, 3623, 2247, 9698, 578, 8021, 5928, 84444, 5925, 4605, 3688, 8314, 7248, 472, 5218, 5934, 8864, 23582, 2033, 51755, 9768, 8945, 3312, 1024, 28996, 55521, 1647, 3399, 104, 23097, 51514, 8567, 8999, 5728, 10983, 2305, 7465, 899, 9134, 995, 23435, 993, 891, 898, 901	3562	1.97692	0.000209285
GOTERM_BP_DIRECT	GO:0045727~positive regulation of translation	29	0.73923	3.98447e-07	84271, 6659, 940, 27230, 2332, 6895, 79727, 9775, 1994, 60558, 602, 22849, 3673, 4869, 23, 1019, 23367, 116496, 1982, 6198, 1654, 3184, 10605, 6191, 5859, 5935, 65109, 26986, 5594	3562	2.57947	0.000201452
GOTERM_BP_DIRECT	GO:0008285~negative regulation of cell proliferation	127	3.23732	4.09535e-07	1003, 3725, 6774, 3720, 8678, 5376, 6497, 604, 1488, 10140, 8493, 4194, 2014, 5743, 3552, 4297, 55193, 3297, 3717, 1594, 7071, 8314, 84897, 4601, 8313, 4221, 7077, 2218, 6801, 2625, 138151, 5610, 10523, 10220, 7042, 7041, 2069, 7040, 144455, 3516, 64919, 104, 196528, 7043, 4091, 2444, 694, 8850, 10519, 7428, 9759, 990, 4771, 590, 153090, 6722, 4853, 5894, 7704, 5915, 6659, 4851, 9510, 2683, 3622,…	3562	1.51188	0.000193254
GOTERM_BP_DIRECT	GO:0007179~transforming growth factor beta receptor signaling pathway	42	1.07061	4.15328e-07	3725, 1003, 57154, 56940, 10979, 6347, 5045, 7042, 25805, 7040, 28996, 8239, 7049, 6498, 6497, 4092, 7043, 50848, 4091, 9958, 657, 1281, 5155, 2651, 3397, 6885, 7314, 8754, 6233, 2280, 7071, 3688, 2662, 9110, 10454, 4088, 1278, 2353, 2530, 142, 4086, 4087	3562	2.15214	0.00018374
GOTERM_BP_DIRECT	GO:0006366~transcription from RNA polymerase II promoter	157	4.00204	4.34781e-07	4208, 5436, 3725, 4209, 5437, 5434, 51224, 5435, 688, 7294, 55840, 4520, 2099, 23650, 2295, 2296, 1820, 2957, 7067, 2958, 6495, 1482, 10538, 3206, 3096, 4686, 3091, 6688, 6884, 8731, 4297, 3298, 6880, 9915, 4602, 408, 4605, 5359, 27125, 6875, 7936, 10725, 25833, 7695, 10620, 4790, 5450, 4609, 64710, 2625, 2624, 7227, 51497, 3215, 4774, 2627, 2626, 9575, 23635, 51616, 79977, 27316, 7041, 4097, 102…	3562	1.44275	0.000181032
GOTERM_BP_DIRECT	GO:0008283~cell proliferation	119	3.03339	4.4564e-07	2006, 6774, 5163, 7298, 3479, 7296, 8744, 4898, 2649, 80381, 6491, 2296, 6867, 2012, 6497, 6495, 6494, 4515, 677, 4194, 3487, 3552, 6098, 207, 50624, 7071, 3491, 8313, 10622, 26354, 4609, 10726, 5931, 6285, 1435, 8556, 26060, 5045, 100272147, 2078, 10730, 7042, 8301, 79977, 2771, 7336, 5422, 7520, 7045, 10413, 8851, 596, 4176, 221927, 2779, 10419, 2277, 54541, 996, 10933, 3021, 5814, 995, 2782, 9…	3562	1.53276	0.000175245
GOTERM_BP_DIRECT	GO:0071407~cellular response to organic cyclic compound	31	0.790212	4.61341e-07	841, 688, 6774, 8945, 6347, 1027, 5062, 1051, 7040, 6566, 1543, 3655, 1545, 8480, 8601, 7110, 5908, 5031, 650, 2736, 25976, 3326, 8932, 207, 836, 6198, 8313, 396, 891, 1535, 4792	3562	2.47696	0.000171871
GOTERM_BP_DIRECT	GO:0007507~heart development	69	1.75886	5.06607e-07	4208, 6722, 840, 57538, 5894, 6464, 6659, 4851, 5681, 156, 5019, 2296, 1525, 3675, 59343, 10614, 4152, 4151, 1482, 2997, 2200, 677, 1281, 6299, 5604, 3397, 56950, 8932, 1982, 8828, 80173, 55803, 161882, 472, 7029, 2057, 5311, 5310, 133, 2625, 2624, 23054, 7227, 2033, 130916, 6678, 7042, 5465, 7040, 6474, 3399, 23118, 6901, 5111, 4015, 5728, 4763, 5155, 93, 7010, 2776, 650, 2736, 5532, 5467, 790, …	3562	1.77749	0.000179298
GOTERM_BP_DIRECT	GO:0071456~cellular response to hypoxia	43	1.0961	5.57807e-07	6285, 10525, 7291, 132864, 1869, 2030, 5105, 2627, 665, 1788, 3383, 10449, 28996, 23409, 27113, 7422, 5562, 1978, 4780, 677, 5728, 6095, 596, 890, 4194, 6548, 5743, 2309, 3091, 4193, 30001, 5467, 207, 7157, 5366, 28984, 3162, 2782, 57103, 2021, 891, 23411, 50809	3562	2.11157	0.000188017
GOTERM_BP_DIRECT	GO:0010629~negative regulation of gene expression	55	1.40199	8.93725e-07	4208, 7498, 7707, 940, 117854, 10399, 2099, 4613, 5324, 578, 6664, 11235, 54567, 201163, 5604, 5925, 25976, 5071, 6098, 207, 5978, 94241, 5934, 1490, 9314, 4790, 9682, 23411, 4087, 51651, 2319, 1026, 7042, 8301, 3949, 7040, 3458, 8904, 3696, 23394, 80762, 5966, 7014, 7110, 5241, 5155, 91, 29110, 11315, 183, 23435, 23181, 8431, 891, 998	3562	1.89256	0.000287535
GOTERM_BP_DIRECT	GO:0043065~positive regulation of apoptotic process	100	2.54907	1.15114e-06	64112, 9240, 1191, 3146, 8743, 3482, 90441, 64393, 10921, 8326, 1723, 4923, 604, 5159, 1894, 5743, 6548, 7409, 207, 5366, 55367, 3688, 10628, 7410, 7074, 472, 23788, 7204, 6285, 8439, 1843, 7189, 7040, 56616, 9774, 10276, 1647, 22926, 3399, 10018, 23097, 6477, 84883, 9770, 7043, 4763, 2308, 2309, 323, 3329, 3939, 11124, 23087, 153090, 7704, 6659, 5915, 4851, 3622, 10399, 8772, 8462, 578, 708, 363…	3562	1.5714	0.000354238
GOTERM_BP_DIRECT	GO:0051301~cell division	113	2.88045	1.3044e-06	332, 8317, 83879, 64682, 6867, 79003, 54892, 79892, 79980, 50624, 11339, 7175, 54820, 54821, 5218, 10726, 55038, 126731, 11130, 8556, 1452, 27183, 57695, 6188, 84612, 9903, 2771, 387893, 29086, 9024, 10274, 83461, 8239, 93973, 55660, 23097, 51490, 54069, 595, 57542, 890, 10519, 79441, 3832, 26271, 55207, 996, 57405, 899, 994, 8658, 995, 993, 990, 7813, 203068, 894, 891, 23384, 898, 64282, 998, 89…	3562	1.52201	0.00038467
GOTERM_BP_DIRECT	GO:0007067~mitotic nuclear division	85	2.16671	2.28026e-06	11258, 989, 332, 3082, 983, 64682, 4659, 5885, 9793, 259266, 79003, 3619, 8976, 11243, 54892, 2908, 25936, 79892, 55958, 55193, 2669, 11339, 10474, 7175, 54821, 23607, 89782, 6194, 10726, 126731, 8697, 1452, 4739, 5048, 4735, 8091, 9221, 57695, 6188, 6790, 9903, 387893, 55165, 6993, 29086, 6990, 348995, 9024, 10274, 83461, 8239, 11078, 93973, 25847, 10776, 8481, 221035, 54069, 93323, 57542, 9937,…	3562	1.61576	0.000645471
GOTERM_BP_DIRECT	GO:0018105~peptidyl-serine phosphorylation	50	1.27453	3.37786e-06	63967, 23031, 1760, 8317, 23515, 5062, 156, 9451, 983, 8569, 11329, 5585, 5580, 1859, 53944, 5170, 207, 7786, 208, 10769, 10000, 51719, 472, 6446, 5598, 5594, 11200, 5599, 5310, 1432, 1452, 1454, 23678, 9261, 2932, 5613, 2872, 28996, 9024, 7272, 375449, 8851, 814, 596, 5155, 1017, 127933, 29110, 8658, 23049	3562	1.88568	0.000919266
GOTERM_BP_DIRECT	GO:0098609~cell-cell adhesion	90	2.29416	4.87821e-06	153090, 989, 4301, 10890, 682, 10893, 55082, 3875, 10399, 5062, 23650, 10652, 9045, 11329, 6520, 2194, 9101, 63916, 3927, 151963, 3190, 9793, 50848, 832, 10163, 23647, 2060, 6455, 143098, 23367, 6152, 2802, 28988, 1982, 1983, 9685, 1656, 9689, 1654, 64837, 56061, 5214, 8358, 56924, 9052, 10726, 27044, 9531, 5756, 6286, 829, 51100, 10226, 4735, 3312, 8301, 9124, 9218, 6643, 5110, 6138, 11273, 2367…	3562	1.5656	0.00127818
GOTERM_BP_DIRECT	GO:0016567~protein ubiquitination	113	2.88045	4.97765e-06	10346, 57574, 51003, 10892, 332, 331, 26261, 55182, 23276, 10489, 400569, 23077, 7681, 130507, 25820, 881, 9655, 9443, 50717, 84133, 4194, 57565, 84282, 672, 56995, 4193, 55958, 207, 284996, 408, 64326, 84085, 57154, 10273, 7415, 8945, 8651, 54737, 9903, 55167, 7188, 7187, 80067, 83461, 7336, 9021, 4780, 23321, 10116, 54876, 7428, 23624, 80204, 152006, 899, 7324, 60468, 7323, 2188, 54800, 998, 16…	3562	1.48386	0.00125767
GOTERM_BP_DIRECT	GO:0071260~cellular response to mechanical stimulus	33	0.841193	5.62081e-06	841, 9531, 5599, 5734, 2729, 8738, 6416, 7040, 8772, 22927, 1647, 8795, 578, 958, 3673, 6548, 5743, 4316, 1111, 9759, 476, 207, 54407, 835, 136319, 183, 7098, 7099, 1277, 396, 4790, 1535, 5879	3562	2.19111	0.00137112
GOTERM_BP_DIRECT	GO:0043161~proteasome-mediated ubiquitin-dependent protein catabolic process	71	1.80984	7.70971e-06	22838, 10206, 53339, 79845, 983, 9491, 64682, 22903, 55284, 10197, 5887, 55643, 51132, 11237, 5706, 79654, 79718, 5704, 5693, 3093, 5695, 5700, 5071, 7314, 5696, 408, 8452, 23607, 149603, 84937, 4085, 23411, 5717, 57154, 8697, 1452, 80267, 10273, 2932, 8945, 7415, 5711, 9575, 7328, 5713, 27252, 493829, 6047, 6049, 54476, 139285, 6478, 4780, 6477, 57542, 80196, 54442, 5720, 7157, 6233, 996, 7321, …	3562	1.64881	0.00181759
GOTERM_BP_DIRECT	GO:0006974~cellular response to DNA damage stimulus	72	1.83533	9.92275e-06	165918, 842, 2332, 331, 51322, 23409, 64393, 100507436, 5888, 604, 602, 10538, 7832, 672, 207, 6880, 79915, 5366, 9874, 55367, 25836, 55294, 10721, 23476, 55611, 472, 4221, 6446, 55120, 5930, 23411, 4609, 5594, 4332, 11200, 23054, 9261, 7415, 9768, 57659, 1026, 252983, 26574, 6188, 7189, 27113, 10010, 253461, 80169, 84515, 57551, 51514, 10413, 595, 57646, 143, 596, 4176, 2308, 10519, 1111, 221927…	3562	1.63184	0.00226336
GOTERM_BP_DIRECT	GO:0016569~covalent chromatin modification	45	1.14708	1.27722e-05	10320, 55723, 55213, 81611, 6599, 3720, 56946, 8535, 84733, 79366, 3622, 3169, 29855, 1105, 1786, 8467, 27443, 29086, 80312, 23466, 51460, 22893, 26147, 196528, 22823, 57492, 676, 23523, 2908, 5925, 8110, 6996, 55193, 80205, 9874, 23476, 222229, 8019, 5934, 54799, 148479, 2186, 6605, 27000, 11335	3562	1.87734	0.00282148
GOTERM_BP_DIRECT	GO:0030512~negative regulation of transforming growth factor beta receptor signaling pathway	30	0.764721	1.34312e-05	57154, 10273, 54829, 25805, 7041, 7040, 6868, 5654, 26036, 7049, 6498, 6497, 4092, 7043, 4091, 56937, 64081, 23089, 5170, 199699, 858, 857, 7314, 6233, 5494, 9480, 4088, 9110, 23411, 4087	3562	2.20978	0.00287706
GOTERM_BP_DIRECT	GO:0071230~cellular response to amino acid stimulus	24	0.611777	2.24497e-05	22849, 64121, 1281, 4313, 1290, 1282, 23677, 56034, 27244, 8651, 3843, 1786, 1788, 389541, 1051, 8649, 80315, 3184, 1277, 1288, 1278, 58528, 143686, 6935	3562	2.40725	0.00466331
GOTERM_BP_DIRECT	GO:1900740~positive regulation of protein insertion into mitochondrial membrane involved in apoptotic signaling pathway	18	0.458833	2.31917e-05	10971, 841, 1869, 596, 5599, 637, 7027, 51100, 140735, 23368, 7157, 5534, 5366, 4836, 27113, 7533, 7532, 10018	3562	2.82852	0.00467977
GOTERM_BP_DIRECT	GO:0010718~positive regulation of epithelial to mesenchymal transition	19	0.484323	2.69902e-05	1601, 2146, 7291, 2651, 4851, 25937, 8092, 650, 7042, 25805, 28984, 7041, 7040, 8313, 1277, 4088, 6615, 4087, 7043	3562	2.71424	0.00529333
GOTERM_BP_DIRECT	GO:0001501~skeletal system development	51	1.30003	2.72599e-05	4148, 1290, 2702, 7704, 6659, 649, 27230, 3479, 9451, 3623, 6169, 2296, 3481, 6664, 579, 2200, 1280, 1281, 4318, 3206, 3207, 3209, 632, 3487, 2261, 2260, 6197, 7071, 2662, 1277, 1278, 2131, 7227, 1749, 10220, 7042, 6474, 6949, 3074, 9770, 1969, 2487, 9759, 2776, 650, 1300, 2736, 1303, 656, 10743, 7092	3562	1.75492	0.00520197
GOTERM_BP_DIRECT	GO:1902895~positive regulation of pri-miRNA transcription from RNA polymerase II promoter	14	0.35687	2.91259e-05	3725, 6722, 657, 6774, 5155, 3091, 6688, 650, 7040, 4088, 2353, 26354, 4086, 4091	3562	3.29994	0.00541124
GOTERM_BP_DIRECT	GO:0006928~movement of cell or subcellular component	36	0.917665	3.21384e-05	5168, 10152, 6774, 1432, 829, 7414, 10672, 3479, 6351, 3458, 150, 267, 5268, 830, 976, 832, 8875, 8976, 23647, 5743, 5604, 29116, 3717, 7431, 10092, 239, 1235, 10097, 10094, 203068, 396, 9788, 5276, 10164, 5879, 7170	3562	1.97339	0.00581665
GOTERM_BP_DIRECT	GO:0032869~cellular response to insulin stimulus	33	0.841193	4.22884e-05	132864, 10890, 5105, 6347, 2729, 10014, 2950, 57761, 677, 4218, 8850, 2308, 6548, 5170, 5058, 6667, 207, 208, 2693, 2805, 353, 54206, 23433, 5471, 51763, 3667, 3643, 7532, 5295, 5296, 142, 4609, 4644	3562	2.02037	0.00745621
GOTERM_BP_DIRECT	GO:0097192~extrinsic apoptotic signaling pathway in absence of ligand	19	0.484323	4.60089e-05	842, 9531, 596, 599, 64112, 2309, 581, 26060, 2932, 3552, 836, 4170, 835, 3685, 2872, 8772, 3565, 10018, 578	3562	2.63441	0.00791254
GOTERM_BP_DIRECT	GO:0030334~regulation of cell migration	32	0.815702	4.60809e-05	154796, 9079, 5168, 23678, 7414, 10672, 5613, 84612, 1809, 3909, 3908, 7040, 50488, 7852, 5308, 10154, 57142, 4319, 5361, 55171, 5362, 207, 208, 91584, 182, 2549, 80725, 7262, 6446, 5879, 55619, 55558	3562	2.03858	0.00773691
GOTERM_BP_DIRECT	GO:0006468~protein phosphorylation	133	3.39026	4.71733e-05	55437, 54101, 5166, 7294, 5163, 23515, 332, 26750, 6347, 27330, 9451, 11329, 57761, 8491, 6093, 79012, 204851, 9448, 415116, 5170, 3551, 3716, 149420, 207, 6098, 3297, 3717, 9874, 10000, 51765, 472, 5218, 7204, 1452, 5256, 5255, 23531, 1454, 10221, 5610, 2078, 7042, 7040, 28996, 9024, 5563, 5562, 102, 8444, 23097, 57551, 9770, 595, 65267, 2444, 814, 5155, 23387, 91, 9238, 5058, 65125, 994, 150094…	3562	1.37498	0.00773615
GOTERM_BP_DIRECT	GO:0032355~response to estradiol	37	0.943156	5.12309e-05	2146, 842, 841, 6774, 7476, 3169, 1027, 2099, 847, 1788, 1789, 1843, 8930, 8835, 7040, 2950, 3485, 4152, 5111, 5159, 4324, 595, 9612, 5728, 637, 301, 5743, 5727, 8932, 836, 9915, 10628, 1277, 2021, 1490, 1471, 4609	3562	1.91676	0.00820869
GOTERM_BP_DIRECT	GO:0043525~positive regulation of neuron apoptotic process	22	0.560795	5.26887e-05	3725, 842, 8851, 4763, 2045, 2309, 581, 9759, 7157, 836, 7020, 5366, 835, 7042, 6416, 2898, 27113, 356, 472, 10018, 9131, 998	3562	2.41192	0.00825447
GOTERM_BP_DIRECT	GO:0016032~viral process	93	2.37063	5.97874e-05	10152, 5434, 6774, 6464, 23515, 1315, 3875, 29855, 10399, 10992, 5062, 23279, 90480, 29915, 1973, 8777, 1977, 11097, 9972, 3190, 2958, 6921, 708, 8021, 23225, 6732, 10163, 55697, 581, 118987, 3791, 5693, 100101267, 23471, 4193, 5925, 373, 5695, 3855, 3856, 7337, 5696, 6059, 7412, 55294, 23476, 7175, 2885, 8453, 6449, 9682, 4792, 10762, 23411, 5594, 27044, 7514, 2033, 55729, 8945, 3843, 3312, 3842…	3562	1.46629	0.00915883
GOTERM_BP_DIRECT	GO:0006915~apoptotic process	159	4.05302	7.84187e-05	5436, 4208, 4209, 55840, 332, 63924, 8678, 8743, 8744, 331, 83879, 6416, 79886, 84674, 63916, 116143, 23136, 6495, 64121, 677, 23705, 84287, 415116, 672, 29844, 3552, 6885, 4297, 208, 5366, 3717, 55367, 408, 5359, 3689, 7072, 7074, 9538, 79092, 4790, 4792, 56924, 2620, 51022, 1432, 55312, 57556, 84299, 51100, 10224, 6188, 7188, 728, 7187, 56616, 9774, 27113, 1647, 81566, 54476, 23429, 23095, 6478…	3562	1.32197	0.0117422
GOTERM_BP_DIRECT	GO:0018107~peptidyl-threonine phosphorylation	20	0.509814	7.9331e-05	1859, 8851, 5599, 596, 91, 1111, 2932, 5170, 207, 156, 7786, 983, 65125, 790, 8658, 28996, 9943, 7272, 5580, 5594	3562	2.48116	0.011632
GOTERM_BP_DIRECT	GO:0031100~organ regeneration	23	0.586286	7.94324e-05	133, 890, 4851, 3082, 306, 6347, 1019, 5634, 1026, 983, 8013, 790, 6387, 3936, 5631, 728, 3482, 2950, 5471, 4288, 8431, 7049, 578	3562	2.30695	0.0114104
GOTERM_BP_DIRECT	GO:0030509~BMP signaling pathway	32	0.815702	8.46141e-05	860, 57154, 649, 1954, 353500, 2253, 1749, 55273, 9197, 8239, 7049, 6497, 4038, 1482, 4092, 4091, 659, 9958, 10140, 657, 93, 92, 3397, 285704, 650, 656, 7321, 64388, 11167, 2662, 7323, 4086	3562	1.98493	0.0119087
GOTERM_BP_DIRECT	GO:0032922~circadian regulation of gene expression	26	0.662758	0.000100498	8863, 8864, 5971, 8553, 1454, 5187, 9575, 8204, 1390, 5465, 10135, 6095, 10514, 9500, 7150, 10419, 6097, 4297, 10499, 10743, 8473, 5501, 5500, 1814, 23411, 83759	3562	2.15034	0.0138533
GOTERM_BP_DIRECT	GO:0070301~cellular response to hydrogen peroxide	26	0.662758	0.000100498	2146, 6188, 983, 10276, 5562, 11179, 23135, 5111, 4780, 1545, 5580, 1894, 2395, 301, 2308, 59338, 4193, 3297, 11315, 7128, 9314, 6778, 5598, 1471, 9131, 23411	3562	2.15034	0.0138533
GOTERM_BP_DIRECT	GO:0048146~positive regulation of fibroblast proliferation	25	0.637267	0.000106728	3725, 1869, 56034, 2335, 3479, 2099, 1026, 7474, 2069, 7040, 64319, 80169, 5159, 5154, 890, 5155, 5156, 6277, 1019, 3981, 1021, 183, 990, 891, 4609	3562	2.1825	0.0144251
GOTERM_BP_DIRECT	GO:0070059~intrinsic apoptotic signaling pathway in response to endoplasmic reticulum stress	18	0.458833	0.000116927	153090, 596, 3708, 581, 2932, 837, 3093, 54431, 30001, 5366, 1051, 27113, 9024, 8795, 79094, 578, 9131, 57761	3562	2.57138	0.015497
GOTERM_BP_DIRECT	GO:0032436~positive regulation of proteasomal ubiquitin-dependent protein catabolic process	28	0.713739	0.000120958	1601, 8554, 1452, 1191, 863, 1454, 2932, 10273, 7415, 2729, 10399, 10221, 6790, 51444, 7336, 25820, 9655, 4092, 57761, 54467, 4193, 9817, 5071, 207, 9781, 10769, 64326, 54941	3562	2.06246	0.0157326
GOTERM_BP_DIRECT	GO:0045740~positive regulation of DNA replication	21	0.535305	0.000123696	3725, 5154, 5155, 5156, 3562, 4869, 6464, 56034, 3479, 2736, 983, 3480, 6416, 2069, 80169, 3643, 5111, 1471, 5879, 998, 7043	3562	2.3571	0.0157957
GOTERM_BP_DIRECT	GO:0090090~negative regulation of canonical Wnt signaling pathway	56	1.42748	0.00013375	6657, 153090, 4040, 4851, 9491, 115908, 8323, 3485, 10197, 4038, 1482, 23072, 8601, 84133, 1857, 5706, 5704, 5693, 25937, 3487, 5695, 5700, 5071, 7314, 5696, 8452, 8313, 10146, 4163, 6934, 1601, 5717, 1452, 1432, 2932, 5711, 5713, 25776, 7474, 79412, 5204, 5800, 6788, 1540, 139285, 6478, 85407, 2308, 2309, 2487, 5720, 857, 650, 6233, 6424, 23240	3562	1.6196	0.0167664
GOTERM_BP_DIRECT	GO:0006661~phosphatidylinositol biosynthetic process	26	0.662758	0.000141335	10423, 376497, 9107, 2247, 8776, 23396, 5287, 5305, 3635, 8897, 55300, 5728, 55697, 30849, 22908, 9896, 27124, 5293, 375, 51763, 9110, 8867, 5294, 5295, 4952, 5296	3562	2.11326	0.0174008
GOTERM_BP_DIRECT	GO:0070423~nucleotide-binding oligomerization domain containing signaling pathway	15	0.38236	0.000147084	841, 257397, 1147, 3551, 6885, 5608, 387522, 7314, 6233, 7189, 7335, 7128, 1540, 10454, 23118	3562	2.82852	0.017793
GOTERM_BP_DIRECT	GO:0060548~negative regulation of cell death	25	0.637267	0.000151572	22850, 6659, 135138, 8678, 665, 8838, 2247, 6664, 9474, 6431, 3304, 9525, 128866, 79073, 5071, 51384, 11315, 3491, 54920, 1490, 1471, 23414, 9682, 4609, 4916	3562	2.14282	0.0180231
GOTERM_BP_DIRECT	GO:0035019~somatic stem cell population maintenance	28	0.713739	0.000165466	6657, 5436, 9079, 5437, 5434, 7101, 5435, 6774, 55211, 5894, 2624, 6659, 7476, 8091, 1045, 79727, 3516, 2247, 607, 6497, 10413, 6299, 6688, 57216, 3981, 7071, 9314, 4087	3562	2.03073	0.0193345
GOTERM_BP_DIRECT	GO:0010332~response to gamma radiation	17	0.433342	0.000180117	5428, 11200, 596, 10206, 2625, 7516, 581, 6347, 7157, 3981, 57103, 5562, 6354, 4221, 578, 4609, 142	3562	2.58521	0.0206873
GOTERM_BP_DIRECT	GO:0006355~regulation of transcription, DNA-templated	375	9.55901	0.000188531	4208, 10346, 7205, 346389, 147687, 6774, 6775, 55840, 7752, 63924, 132660, 90233, 57862, 3481, 79088, 22904, 56731, 54496, 84671, 2957, 7067, 2958, 6495, 8601, 7748, 147694, 171023, 8216, 6095, 204851, 6096, 54891, 3091, 100101267, 8110, 79913, 3299, 284390, 133522, 728927, 4602, 165631, 54796, 4601, 8313, 170960, 54799, 56924, 4609, 22797, 126231, 55723, 55213, 9880, 403341, 728116, 55211, 4774,…	3562	1.17542	0.0212979
GOTERM_BP_DIRECT	GO:2000679~positive regulation of transcription regulatory region DNA binding	11	0.280398	0.000188832	7189, 11315, 7291, 7040, 2625, 9314, 117854, 8091, 3479, 5925, 142	3562	3.45708	0.0209966
GOTERM_BP_DIRECT	GO:0000209~protein polyubiquitination	61	1.55493	0.000199023	117854, 10193, 79845, 9491, 10197, 23759, 9690, 25820, 51132, 11237, 223082, 5706, 9354, 5704, 54467, 5693, 5695, 5700, 5071, 7314, 5696, 9781, 55294, 8452, 84937, 5930, 5717, 57154, 10273, 8945, 5711, 387522, 5713, 7189, 55521, 23328, 7335, 51444, 7336, 1643, 6478, 267, 6477, 51514, 57542, 596, 80196, 29116, 80351, 5720, 6233, 26273, 7321, 8658, 7324, 54778, 7323, 55016, 1161, 147339, 54941	3562	1.56286	0.0217754
GOTERM_BP_DIRECT	GO:0006260~DNA replication	53	1.35101	0.000235968	63967, 54107, 8317, 3479, 983, 11198, 10926, 6119, 6118, 5928, 672, 1854, 56897, 84897, 29803, 472, 5930, 10432, 23411, 5931, 84296, 23054, 4774, 3508, 9768, 6241, 57804, 5422, 4678, 6749, 4782, 5111, 84515, 51514, 23594, 5428, 4172, 10036, 84464, 4176, 4673, 7150, 1017, 1111, 79075, 3981, 5000, 995, 993, 80010, 990, 3978, 27000	3562	1.61195	0.0253743
GOTERM_BP_DIRECT	GO:0051092~positive regulation of NF-kappaB transcription factor activity	47	1.19806	0.000241591	10346, 54101, 10206, 1147, 114609, 257397, 1191, 10892, 3845, 177, 9575, 387522, 847, 5610, 7474, 3383, 7189, 9830, 92140, 7188, 7040, 8792, 7335, 23118, 7185, 3304, 958, 10519, 4869, 3551, 6885, 7314, 338382, 6233, 136319, 55367, 183, 7098, 7099, 3689, 10935, 10454, 79092, 1491, 4790, 4792, 23085	3562	1.66592	0.0255826
GOTERM_BP_DIRECT	GO:0001503~ossification	32	0.815702	0.000257337	7291, 2132, 860, 1290, 2131, 8519, 649, 353500, 3381, 6678, 9451, 23353, 6169, 7189, 4256, 2296, 3481, 26578, 8792, 8326, 7067, 4656, 9770, 596, 10234, 4318, 656, 133522, 51430, 1490, 338773, 1836	3562	1.88568	0.0268265
GOTERM_BP_DIRECT	GO:0043433~negative regulation of sequence-specific DNA binding transcription factor activity	26	0.662758	0.000269323	2146, 7291, 56998, 8553, 3397, 9759, 8945, 9817, 5925, 2099, 10221, 5727, 9063, 3162, 6045, 5292, 8323, 8431, 4221, 3399, 11331, 6424, 23411, 4092, 51132, 6934	3562	2.04282	0.0276516
GOTERM_BP_DIRECT	GO:0007265~Ras protein signal transduction	29	0.73923	0.000270996	3725, 9908, 1432, 6464, 9261, 3845, 3479, 8036, 1786, 1026, 150, 6239, 2247, 22800, 57646, 4763, 890, 1017, 5925, 5900, 7157, 11315, 10769, 4893, 2782, 1399, 2885, 25780, 10146	3562	1.95303	0.0274234
GOTERM_BP_DIRECT	GO:0042149~cellular response to glucose starvation	16	0.407851	0.000277867	10514, 596, 22863, 30849, 51100, 8678, 7157, 9451, 5366, 440, 80315, 5563, 5562, 3428, 4780, 8897	3562	2.60094	0.0277129
GOTERM_BP_DIRECT	GO:0042981~regulation of apoptotic process	68	1.73337	0.000284692	23239, 842, 10818, 841, 8883, 5894, 10892, 649, 332, 63924, 2099, 3623, 8738, 8772, 84674, 6498, 81, 604, 602, 9500, 637, 672, 581, 837, 23368, 835, 3717, 5366, 9540, 55367, 94241, 51765, 2662, 84957, 7178, 472, 79092, 5875, 6446, 81611, 29775, 23678, 353500, 7415, 665, 5610, 83593, 6188, 10220, 1843, 7188, 7187, 7040, 27113, 8792, 8795, 84883, 7043, 8567, 57142, 54870, 599, 26135, 656, 7157, 417…	3562	1.505	0.0279898
GOTERM_BP_DIRECT	GO:0042542~response to hydrogen peroxide	23	0.586286	0.000344391	3725, 51022, 11235, 3741, 596, 847, 8754, 836, 8013, 3329, 1843, 3162, 10628, 2281, 3939, 51765, 10935, 1277, 4151, 84919, 578, 23411, 5159	3562	2.12601	0.0332991
GOTERM_BP_DIRECT	GO:0048015~phosphatidylinositol-mediated signaling	39	0.994137	0.000361776	10818, 27161, 940, 2254, 2253, 3479, 2250, 767, 8074, 3480, 2069, 2247, 57690, 5287, 23112, 5159, 5728, 5154, 5155, 5156, 26523, 7409, 5170, 2264, 192670, 79109, 207, 2261, 2260, 6198, 8473, 5293, 2549, 2885, 27327, 3667, 5294, 5295, 5296	3562	1.73447	0.0344803
GOTERM_BP_DIRECT	GO:0030335~positive regulation of cell migration	60	1.52944	0.000367364	7205, 4851, 29126, 3082, 10399, 3479, 3480, 150, 1729, 6868, 6354, 7803, 22800, 81, 2152, 6615, 5159, 3037, 11235, 2651, 23224, 3791, 208, 3717, 239, 27329, 3918, 3685, 2886, 5979, 3491, 9480, 7074, 1277, 4088, 3643, 5594, 1601, 1435, 8518, 84299, 56034, 285966, 7040, 7422, 5420, 102, 84904, 3655, 5154, 5155, 5156, 10519, 5058, 79872, 650, 5293, 10457, 5295, 4916	3562	1.53724	0.0345387
GOTERM_BP_DIRECT	GO:0008543~fibroblast growth factor receptor signaling pathway	32	0.815702	0.000428169	5436, 10818, 5437, 79801, 5434, 5435, 2254, 2253, 8036, 2250, 8074, 3178, 2247, 4670, 4686, 23543, 2264, 7314, 2261, 6233, 2260, 5725, 2591, 3187, 2885, 7072, 54845, 3185, 1490, 10817, 161742, 5594	3562	1.83969	0.039616
GOTERM_BP_DIRECT	GO:1902042~negative regulation of extrinsic apoptotic signaling pathway via death domain receptors	17	0.433342	0.000452191	841, 3148, 5894, 672, 3082, 2266, 80196, 8743, 2243, 5054, 3383, 3162, 8772, 356, 2244, 8795, 7128	3562	2.42853	0.0412536
GOTERM_BP_DIRECT	GO:0061314~Notch signaling involved in heart development	8	0.203926	0.000459144	182, 3516, 4853, 54567, 63917, 4851, 23462, 6615	3562	4.1904	0.0413422
GOTERM_BP_DIRECT	GO:0034097~response to cytokine	23	0.586286	0.00047851	3725, 6722, 1281, 596, 3572, 5971, 29126, 7298, 9261, 5532, 6678, 4170, 9180, 8792, 3977, 7077, 7076, 3565, 5229, 6498, 8867, 2353, 5966	3562	2.08513	0.0425083
GOTERM_BP_DIRECT	GO:0032880~regulation of protein localization	23	0.586286	0.00047851	10346, 4301, 10049, 596, 5599, 8976, 23531, 27183, 4735, 10399, 5172, 1951, 5727, 207, 8301, 2280, 9910, 51127, 55294, 51804, 396, 6495, 123016	3562	2.08513	0.0425083
GOTERM_BP_DIRECT	GO:0006413~translational initiation	47	1.19806	0.000513033	6146, 9349, 27161, 6142, 10209, 6189, 9669, 6167, 8653, 6188, 6169, 9045, 1973, 1977, 8892, 6138, 6136, 6134, 6170, 1967, 6133, 1968, 6218, 8662, 23, 9086, 23367, 1965, 6152, 1964, 6158, 6176, 6157, 6175, 6233, 1982, 6059, 1983, 25873, 10605, 7458, 57002, 6191, 6193, 26986, 6128, 6194	3562	1.61728	0.0449423
GOTERM_BP_DIRECT	GO:0006367~transcription initiation from RNA polymerase II promoter	51	1.30003	0.00051698	5436, 9967, 5437, 5434, 9969, 5435, 4853, 51003, 5915, 4851, 2099, 2649, 8013, 2957, 7067, 29959, 4150, 2958, 6925, 9443, 6095, 6096, 2063, 2908, 6257, 6884, 25937, 6097, 6880, 6875, 1490, 9439, 7101, 4331, 7005, 23054, 1025, 1024, 5465, 51616, 3516, 7182, 10413, 5241, 8850, 286749, 5467, 1871, 2961, 2960, 8431	3562	1.58174	0.044727
