# Supplementary material for: microRNA Expression Profile in Single Hormone Receptor-Positive Breast Cancers Is Mainly Dependent on HER2 Status—A Pilot Study
Source: Diagnostics (Basel). 2020 Aug 20;10(9):617. doi: 10.3390/diagnostics10090617 (PMC7555149; doi:10.3390/diagnostics10090617)
Supplement: Supplementary file 1 [file diagnostics-10-00617-s001.zip › Sup_Tab_5.xlsx]

## Sheet: ER-PgR-associated_miRNA_GO_BP
Category	Term	Count	%	PValue	Genes	List Total	Fold Enrichment	Benjamini
GOTERM_BP_DIRECT	GO:0098609~cell-cell adhesion	96	3.18831	3.82595e-14	153090, 989, 4301, 10890, 5917, 682, 1938, 10893, 3337, 56829, 85377, 5062, 10397, 79180, 9045, 11329, 6520, 2194, 63916, 3927, 2010, 8971, 51429, 3054, 50848, 2017, 832, 10163, 831, 4361, 57496, 6455, 9208, 9351, 23367, 6152, 2802, 3309, 5694, 23164, 90102, 1982, 8351, 1656, 9689, 1654, 8826, 4646, 2023, 64837, 5315, 56061, 5216, 9052, 6147, 5756, 51100, 8650, 10226, 2317, 22919, 3312, 6187, 830…	2752	2.1615	2.4012e-10
GOTERM_BP_DIRECT	GO:0045944~positive regulation of transcription from RNA polymerase II promoter	250	8.30289	7.86637e-14	3725, 4208, 4209, 51379, 6774, 6775, 4520, 3280, 4613, 1820, 8878, 23135, 4211, 607, 6497, 6496, 22807, 1488, 6095, 2019, 3091, 8028, 207, 54790, 133522, 4602, 408, 4605, 5359, 6875, 546, 6777, 10725, 4221, 2020, 58490, 4791, 23125, 4790, 4609, 5216, 10320, 4779, 1432, 4774, 84193, 23633, 4097, 144455, 56751, 81566, 22926, 4784, 8440, 4782, 4781, 4233, 4092, 8850, 55870, 2965, 9181, 10600, 79447,…	2752	1.55498	2.46732e-10
GOTERM_BP_DIRECT	GO:0000122~negative regulation of transcription from RNA polymerase II promoter	192	6.37662	1.16122e-12	4208, 170959, 8531, 96459, 688, 6774, 4204, 2005, 3720, 84733, 3146, 3280, 8535, 3006, 6208, 2649, 6421, 3008, 1523, 60436, 23309, 29915, 1822, 10614, 23466, 8878, 122953, 6497, 10155, 6615, 54815, 1488, 26155, 2019, 6299, 3204, 4194, 3096, 6688, 4193, 8932, 4602, 10472, 7071, 10628, 4591, 8726, 161882, 4221, 4791, 4790, 64324, 4609, 5931, 10320, 8554, 8864, 2625, 7514, 4774, 55729, 2627, 1786, 1…	2752	1.62713	2.42648e-09
GOTERM_BP_DIRECT	GO:0006364~rRNA processing	78	2.5905	2.22733e-12	9349, 6122, 79707, 6204, 10799, 6208, 6209, 9045, 9790, 6210, 2483, 2197, 55813, 79080, 84135, 55127, 55759, 6155, 6218, 6152, 51018, 5036, 10438, 55035, 8780, 6193, 23411, 54881, 27043, 6146, 6147, 6142, 1454, 1029, 6189, 84128, 118460, 55720, 9221, 23481, 6187, 11102, 23195, 5822, 10360, 10775, 57418, 6138, 4809, 83732, 6136, 54606, 6134, 6135, 6170, 6132, 23521, 6133, 6130, 51077, 6230, 51118,…	2752	2.224	3.49078e-09
GOTERM_BP_DIRECT	GO:0006413~translational initiation	54	1.79342	2.8302e-10	9349, 6122, 27161, 10209, 6204, 6208, 6209, 9045, 6210, 8668, 2197, 27335, 1975, 1977, 6155, 6218, 23367, 6152, 3692, 1982, 6059, 6193, 26986, 6146, 6147, 6142, 6189, 6187, 8890, 8892, 6138, 6136, 6134, 6170, 6135, 6132, 1967, 6133, 23521, 6130, 1968, 8663, 8662, 1964, 6230, 8666, 6176, 6234, 6203, 6229, 6202, 6228, 10605, 57002	2752	2.40507	3.54851e-07
GOTERM_BP_DIRECT	GO:0043161~proteasome-mediated ubiquitin-dependent protein catabolic process	70	2.32481	5.49503e-10	22838, 23510, 53339, 494470, 79845, 9861, 5685, 5683, 983, 9491, 10197, 5887, 51132, 11236, 5708, 5709, 5702, 54620, 5694, 409, 5688, 408, 5689, 54926, 7345, 8312, 8452, 9112, 117584, 51433, 23607, 149603, 84937, 23411, 5717, 57154, 8697, 10273, 2932, 8945, 5711, 9575, 7328, 5713, 27252, 1499, 493829, 23198, 6047, 10277, 6907, 139285, 23327, 9978, 6477, 57542, 54442, 5094, 7157, 55175, 996, 20093…	2752	2.10405	5.74139e-07
GOTERM_BP_DIRECT	GO:0008283~cell proliferation	105	3.48721	3.70242e-09	6774, 55239, 8744, 2649, 80381, 2648, 2296, 6867, 2012, 6497, 677, 55759, 4194, 3552, 2752, 207, 5036, 7071, 7345, 11004, 8313, 11333, 4609, 11334, 5931, 51593, 8556, 26060, 5045, 22919, 23481, 2078, 7042, 10730, 8301, 2771, 7332, 54331, 7045, 4233, 55003, 10413, 8851, 8566, 596, 4176, 598, 10591, 2779, 54541, 10933, 996, 3021, 5814, 2782, 995, 993, 7813, 7027, 115426, 983, 3638, 8975, 23401, 578…	2752	1.7505	3.31577e-06
GOTERM_BP_DIRECT	GO:0006351~transcription, DNA-templated	412	13.6832	6.02932e-09	6774, 6775, 146050, 2005, 3280, 6773, 63924, 25799, 221937, 90233, 1822, 10614, 6497, 22807, 146540, 6095, 204851, 26009, 8028, 6885, 10628, 8726, 79618, 546, 8019, 6776, 2023, 11083, 23636, 8864, 1432, 138151, 84193, 2975, 387893, 7332, 2976, 22927, 22926, 3399, 8427, 328, 2100, 2966, 2965, 388569, 10600, 6594, 988, 27161, 5915, 10856, 10957, 10655, 430, 2101, 5324, 3238, 10657, 84864, 6399, 511…	2752	1.28589	4.72472e-06
GOTERM_BP_DIRECT	GO:0045893~positive regulation of transcription, DNA-templated	135	4.48356	1.09963e-08	4208, 3725, 51379, 4040, 688, 6774, 4204, 221937, 4824, 2296, 8322, 4613, 1389, 64210, 10155, 6615, 6095, 6299, 3091, 6688, 1385, 3344, 4297, 4602, 79618, 8312, 1277, 149603, 4790, 64324, 7555, 4609, 23636, 8554, 4779, 2625, 55729, 8945, 2627, 84193, 9575, 1785, 8301, 28996, 7335, 4801, 51804, 890, 7428, 2100, 129685, 6667, 10025, 57680, 7533, 2186, 10600, 898, 999, 27000, 2000, 9967, 6594, 9969,…	2752	1.59949	7.65954e-06
GOTERM_BP_DIRECT	GO:0043066~negative regulation of apoptotic process	122	4.05181	1.49632e-08	8531, 6774, 8535, 10892, 8678, 5538, 3480, 2950, 8878, 5159, 9448, 4194, 6548, 4193, 9870, 207, 5036, 29904, 1718, 7178, 4831, 6777, 11331, 4790, 4609, 23636, 8554, 55210, 2316, 6189, 2627, 5611, 92140, 7422, 64919, 5563, 81567, 51804, 5562, 9021, 7184, 10114, 4091, 65267, 7110, 596, 598, 323, 7428, 25994, 192670, 4170, 5621, 7052, 55679, 7534, 396, 894, 51283, 7057, 7917, 23204, 4853, 5915, 5062…	2752	1.63607	9.38039e-06
GOTERM_BP_DIRECT	GO:0000082~G1/S transition of mitotic cell cycle	41	1.36167	2.6937e-08	8554, 51379, 8317, 5557, 1029, 6241, 1104, 5537, 57695, 983, 3624, 1033, 10926, 143384, 6117, 1977, 1978, 6118, 5111, 595, 23594, 4172, 4174, 4176, 5426, 8065, 5925, 6502, 5530, 9134, 1021, 6198, 3688, 5000, 8453, 5001, 993, 990, 8452, 586, 898	2752	2.45266	1.53515e-05
GOTERM_BP_DIRECT	GO:0008285~negative regulation of cell proliferation	108	3.58685	4.2005e-08	3725, 6774, 3720, 8678, 4824, 3012, 6497, 1488, 10140, 8493, 4194, 3552, 4297, 55193, 1718, 7071, 8314, 84897, 8313, 4221, 51761, 55654, 23636, 6801, 2625, 9368, 138151, 928, 8763, 8241, 10220, 7042, 2069, 144455, 3516, 64919, 8440, 4091, 10181, 2444, 8850, 79577, 7428, 27102, 990, 4771, 153090, 6722, 4853, 7704, 5915, 6659, 4851, 9510, 2683, 10193, 10397, 10395, 3624, 7020, 8462, 2247, 80781, 57…	2752	1.66411	2.19439e-05
GOTERM_BP_DIRECT	GO:0050821~protein stabilization	49	1.62737	5.97237e-08	1191, 6659, 23515, 5479, 1389, 8774, 8975, 3920, 3054, 3304, 11235, 4194, 11140, 1385, 51125, 55294, 7248, 84897, 10574, 4088, 11331, 5216, 79594, 23673, 63943, 2033, 2319, 2316, 1029, 9093, 8613, 6789, 3320, 2597, 6788, 9026, 55664, 64175, 4092, 9770, 5728, 2776, 7428, 3326, 9894, 11315, 83548, 5295, 7917	2752	2.19842	2.88002e-05
GOTERM_BP_DIRECT	GO:1900740~positive regulation of protein insertion into mitochondrial membrane involved in apoptotic signaling pathway	19	0.63102	8.02582e-08	10971, 841, 596, 5599, 637, 7027, 51100, 140735, 8626, 23368, 7157, 8655, 5534, 27113, 7534, 7533, 7532, 7531, 10018	2752	3.86444	3.59378e-05
GOTERM_BP_DIRECT	GO:0000209~protein polyubiquitination	60	1.99269	1.02585e-07	494470, 642, 10193, 9861, 79845, 5685, 5683, 9491, 27339, 25897, 54708, 10197, 9690, 25820, 51132, 223082, 11236, 5708, 5709, 54467, 5702, 5694, 6502, 5688, 5689, 55294, 8452, 84937, 5930, 5717, 57154, 865, 10273, 8945, 1029, 5711, 387522, 5713, 257218, 23198, 7332, 55521, 10277, 23328, 7335, 51444, 23327, 9978, 9320, 267, 6477, 51514, 57542, 596, 29116, 80351, 10075, 7323, 51283, 147339	2752	1.9897	4.28728e-05
GOTERM_BP_DIRECT	GO:0051726~regulation of cell cycle	45	1.49452	1.75645e-07	3725, 5128, 8864, 5127, 23236, 1192, 6774, 2033, 8945, 3312, 115426, 23481, 28996, 55521, 2247, 3399, 578, 51514, 65061, 5728, 10983, 6430, 84444, 7465, 5925, 4117, 65979, 6502, 899, 3688, 9134, 4605, 995, 8314, 7248, 993, 80139, 472, 5934, 891, 10600, 898, 4335, 6651, 728642	2752	2.21434	6.88174e-05
GOTERM_BP_DIRECT	GO:0051301~cell division	96	3.18831	1.90398e-07	79184, 8317, 1104, 382, 983, 6867, 5885, 8872, 8976, 54892, 11140, 5925, 10376, 11339, 11004, 5501, 54820, 4751, 51433, 23607, 23126, 11044, 55038, 8243, 55920, 126731, 11130, 8556, 8697, 23397, 4739, 27183, 8091, 22919, 311, 57695, 84612, 6790, 127829, 2771, 387893, 6993, 6990, 9126, 157313, 348995, 10274, 8239, 4134, 84790, 25847, 10776, 221035, 55660, 10801, 595, 146909, 57542, 4174, 890, 7957…	2752	1.67362	7.02096e-05
GOTERM_BP_DIRECT	GO:0006614~SRP-dependent cotranslational protein targeting to membrane	37	1.22883	2.64366e-07	6146, 6147, 9349, 6122, 6142, 6729, 6204, 6189, 6208, 6209, 6187, 9045, 6210, 2197, 6138, 6734, 6136, 6134, 6135, 6170, 6132, 23521, 6133, 58477, 6130, 6155, 6218, 6152, 6230, 6176, 6234, 6203, 6229, 6202, 6228, 29927, 6193	2752	2.40175	9.20684e-05
GOTERM_BP_DIRECT	GO:0000184~nuclear-transcribed mRNA catabolic process, nonsense-mediated decay	43	1.4281	3.92348e-07	6146, 6147, 9349, 6122, 6142, 26019, 6204, 6189, 6208, 6209, 5520, 6187, 9045, 6210, 2197, 10921, 5518, 55629, 6138, 6136, 6134, 6170, 6135, 6132, 23521, 6133, 6130, 6155, 6218, 167227, 6152, 6230, 127933, 6176, 6234, 6203, 6229, 5394, 6202, 6228, 23049, 6193, 26986	2752	2.20483	0.000129446
GOTERM_BP_DIRECT	GO:0019083~viral transcription	41	1.36167	5.16118e-07	23636, 6146, 6147, 9349, 6122, 6142, 6204, 6189, 6208, 6209, 6187, 9045, 6210, 2197, 348995, 6138, 9631, 6136, 23225, 6134, 6170, 6135, 6132, 23521, 6133, 6130, 6155, 6218, 100101267, 6152, 6230, 6176, 23165, 6234, 5903, 6203, 6229, 6202, 6228, 6193, 10762	2752	2.23367	0.000161764
GOTERM_BP_DIRECT	GO:0006366~transcription from RNA polymerase II promoter	128	4.25108	5.30538e-07	4208, 3725, 4209, 5434, 689, 688, 4520, 5438, 2648, 2296, 2297, 1820, 2957, 4211, 6496, 5441, 3202, 3204, 3206, 3096, 3091, 6688, 6884, 1385, 4297, 409, 4602, 408, 4605, 5359, 27125, 6875, 6777, 10725, 23125, 4791, 4790, 4609, 4779, 64710, 2625, 3215, 4774, 2627, 9575, 4097, 10274, 56751, 81566, 64919, 51804, 4784, 6749, 4782, 4781, 5966, 7110, 55870, 6666, 9232, 2966, 2965, 10025, 2962, 2961, 60…	2752	1.52246	0.000158366
GOTERM_BP_DIRECT	GO:0071364~cellular response to epidermal growth factor stimulus	19	0.63102	5.84089e-07	153090, 9530, 677, 5076, 4176, 1956, 5170, 8678, 1915, 207, 790, 2950, 54206, 5335, 8826, 1277, 6777, 4609, 6662	2752	3.51313	0.000166425
GOTERM_BP_DIRECT	GO:0006457~protein folding	57	1.89306	6.49433e-07	10130, 9601, 10856, 59345, 3337, 5478, 2288, 11328, 5481, 10131, 5480, 23071, 3301, 644591, 11140, 30001, 23640, 10471, 7411, 55466, 10574, 55033, 11080, 9530, 84750, 3998, 23770, 3312, 100529241, 9093, 9360, 821, 2771, 3320, 23193, 54331, 22926, 81567, 55664, 9526, 7184, 64175, 134218, 169714, 22824, 23386, 2779, 26278, 3326, 51645, 5202, 5903, 2280, 134266, 9761, 2782, 6102	2752	1.93222	0.000176997
GOTERM_BP_DIRECT	GO:0016567~protein ubiquitination	96	3.18831	6.66818e-07	165918, 22838, 7704, 57574, 10892, 7844, 57534, 131377, 115426, 8925, 89890, 55182, 55884, 149041, 55585, 23276, 63891, 80311, 8835, 26190, 197131, 79786, 51130, 7681, 23077, 10155, 130507, 25820, 6923, 9655, 881, 51132, 9443, 10055, 84133, 11236, 9306, 4194, 57565, 84282, 56995, 55298, 9817, 25937, 4193, 373, 207, 284996, 409, 408, 55294, 8452, 23609, 23411, 79594, 84231, 340359, 100302652, 5715…	2752	1.63166	0.000174163
GOTERM_BP_DIRECT	GO:0006977~DNA damage response, signal transduction by p53 class mediator resulting in cell cycle arrest	27	0.896712	1.59881e-06	6659, 2033, 7027, 6790, 983, 9125, 144455, 23019, 1820, 5111, 3276, 57472, 7832, 4194, 4869, 581, 4193, 4848, 7157, 10498, 995, 5527, 472, 5934, 891, 4850, 7029	2752	2.65721	0.000400838
GOTERM_BP_DIRECT	GO:0016032~viral process	82	2.72335	1.61482e-06	5434, 6774, 6464, 200186, 23515, 1104, 7791, 29855, 5062, 5685, 2648, 23468, 29915, 1977, 79080, 23225, 10163, 4361, 55697, 64784, 581, 118987, 8065, 100101267, 23471, 5702, 4193, 5925, 373, 1385, 5694, 23165, 6059, 5688, 5689, 55294, 2885, 8453, 10762, 23411, 5594, 23636, 10527, 7514, 2033, 55729, 8945, 23770, 3843, 3312, 3842, 8655, 23013, 348995, 3178, 9978, 9631, 26057, 3572, 890, 8850, 10980…	2752	1.67339	0.000389282
GOTERM_BP_DIRECT	GO:0000398~mRNA splicing, via spliceosome	65	2.15875	2.10056e-06	55749, 7536, 988, 5434, 9343, 5438, 125950, 27339, 2483, 10921, 56259, 29894, 5441, 55954, 23450, 9295, 8449, 11338, 3183, 3184, 3185, 1655, 3181, 1659, 85437, 26986, 79869, 10421, 51593, 6635, 5356, 8106, 3312, 51690, 11100, 51692, 23013, 10946, 3178, 1993, 55660, 10772, 4809, 6432, 10181, 4670, 8899, 6629, 79833, 6430, 6625, 5093, 10212, 9733, 5094, 51645, 5725, 57794, 2962, 10594, 5431, 6632, …	2752	1.78655	0.000487601
GOTERM_BP_DIRECT	GO:0048013~ephrin receptor signaling pathway	33	1.09598	2.50661e-06	26037, 1123, 23294, 8440, 60, 1175, 102, 2048, 9475, 8851, 4313, 1947, 1946, 8976, 2045, 1948, 1969, 2043, 5058, 5921, 1398, 10092, 163, 10552, 7410, 10097, 6383, 6386, 7074, 160, 71, 10109, 998	2752	2.34137	0.000561056
GOTERM_BP_DIRECT	GO:0042787~protein ubiquitination involved in ubiquitin-dependent protein catabolic process	49	1.62737	3.06737e-06	53339, 494470, 79589, 79845, 983, 80311, 25897, 54813, 9690, 25820, 23072, 54467, 8065, 4193, 9817, 9870, 9212, 8453, 8452, 117584, 51433, 5930, 25831, 57154, 8697, 10273, 27252, 6790, 7332, 143384, 10277, 23327, 9978, 9320, 267, 26249, 6477, 65264, 29116, 55175, 9232, 996, 10075, 200933, 8139, 991, 51283, 891, 147339	2752	1.95415	0.000662862
GOTERM_BP_DIRECT	GO:0043065~positive regulation of apoptotic process	81	2.69014	3.61103e-06	153090, 9240, 64112, 1191, 7704, 6659, 3146, 5915, 4851, 5481, 388, 90441, 8462, 10921, 64393, 8326, 4760, 8878, 56259, 578, 5133, 5159, 3202, 5074, 637, 3301, 10962, 201163, 6548, 581, 4293, 25, 1385, 207, 5978, 10628, 3688, 7410, 1654, 7074, 472, 7204, 23788, 23411, 1493, 668, 5599, 8439, 1029, 8091, 1785, 9093, 665, 1499, 9774, 6789, 6788, 22926, 9026, 3399, 10018, 6477, 1545, 3655, 9770, 1018…	2752	1.64747	0.000754301
GOTERM_BP_DIRECT	GO:0071230~cellular response to amino acid stimulus	22	0.730654	4.74198e-06	22849, 824, 1281, 4313, 1290, 1282, 23677, 598, 1956, 8651, 3843, 1786, 1788, 389541, 1051, 445, 80315, 3184, 1277, 1278, 143686, 6935	2752	2.85614	0.000958494
GOTERM_BP_DIRECT	GO:0007067~mitotic nuclear division	69	2.2916	6.91468e-06	79184, 989, 1104, 983, 10381, 4659, 5885, 51429, 3619, 8976, 54892, 25, 55193, 9212, 11004, 11339, 4751, 51433, 23607, 55920, 23636, 126731, 8697, 4739, 5048, 8091, 22919, 57695, 9221, 6790, 127829, 387893, 55165, 6993, 80124, 6990, 9126, 157313, 348995, 10274, 8239, 25847, 10776, 221035, 57542, 890, 79441, 23141, 1877, 3832, 7465, 27436, 11113, 54443, 9232, 9181, 899, 995, 1211, 993, 990, 1213, …	2752	1.69766	0.00135372
GOTERM_BP_DIRECT	GO:0045892~negative regulation of transcription, DNA-templated	120	3.98539	8.33644e-06	3725, 4204, 3720, 3280, 8535, 6421, 221937, 1390, 4824, 23468, 2297, 10614, 2290, 10155, 6496, 54815, 9044, 1488, 3204, 6299, 6688, 4193, 8932, 112939, 5036, 133522, 10472, 4602, 7071, 8726, 79618, 4221, 2023, 11331, 11335, 10320, 8864, 2625, 138151, 55729, 8945, 2627, 3312, 9575, 6945, 387893, 2069, 23013, 9774, 3516, 51804, 23119, 3399, 7727, 8851, 10514, 8427, 79576, 57680, 153090, 23236, 7704…	2752	1.46735	0.00158242
GOTERM_BP_DIRECT	GO:0006986~response to unfolded protein	20	0.664231	1.07371e-05	10808, 22824, 3301, 3337, 3312, 3326, 3308, 9927, 79139, 23197, 3320, 79094, 23190, 27348, 871, 11080, 23071, 7009, 7057, 153222	2752	2.90559	0.00197779
GOTERM_BP_DIRECT	GO:0001701~in utero embryonic development	55	1.82664	1.20732e-05	154796, 6722, 689, 8531, 4851, 57534, 57728, 2648, 2296, 55273, 60626, 538, 130507, 4154, 3714, 201163, 9817, 23162, 2260, 3688, 26115, 4124, 4088, 4089, 57498, 23414, 5930, 4609, 51493, 25942, 2625, 7516, 10365, 10672, 2627, 1499, 4097, 7422, 7048, 10018, 102, 3276, 54700, 2551, 657, 598, 7763, 5727, 57680, 5335, 4627, 891, 29924, 4952, 6426	2752	1.79463	0.00216015
GOTERM_BP_DIRECT	GO:0007179~transforming growth factor beta receptor signaling pathway	33	1.09598	1.29326e-05	3725, 57154, 6347, 7791, 5045, 7042, 28996, 8239, 7049, 7048, 6497, 5829, 4092, 50848, 4091, 9958, 657, 1281, 5796, 124857, 9392, 6885, 1385, 8754, 409, 2280, 3688, 7071, 4088, 4089, 1278, 2353, 4086	2752	2.18867	0.00224955
GOTERM_BP_DIRECT	GO:0016925~protein sumoylation	39	1.29525	1.30823e-05	8243, 23636, 165918, 8554, 64135, 84733, 8535, 648, 53335, 1029, 57691, 6045, 57332, 348995, 9126, 10274, 6117, 5885, 5111, 10155, 9631, 5905, 23225, 10055, 3619, 7153, 4193, 100101267, 84901, 6996, 7157, 23165, 5903, 9212, 3183, 9112, 80012, 10762, 79594	2752	2.03391	0.00221413
GOTERM_BP_DIRECT	GO:0006607~NLS-bearing protein import into nucleus	14	0.464962	1.33279e-05	26953, 3837, 3836, 3839, 3838, 3843, 30000, 3842, 1605, 23633, 79711, 3840, 5903, 391104	2752	3.71411	0.00219636
GOTERM_BP_DIRECT	GO:0006412~translation	69	2.2916	1.42374e-05	84275, 132864, 9349, 6122, 9343, 27161, 11222, 6204, 55186, 338699, 6208, 6209, 9045, 6210, 2197, 80315, 1979, 64983, 6664, 64981, 22849, 92399, 6155, 6218, 6152, 207, 54460, 65005, 10573, 6193, 9801, 6146, 6147, 5250, 81034, 6301, 6142, 51021, 1956, 51069, 8034, 6189, 6187, 6238, 64969, 9673, 54977, 60558, 6138, 4809, 6136, 6134, 6135, 6170, 6132, 23521, 6133, 6130, 6230, 6176, 8604, 6234, 6229,…	2752	1.66411	0.00228597
GOTERM_BP_DIRECT	GO:0006260~DNA replication	47	1.56094	2.43791e-05	63967, 25942, 11201, 4774, 8317, 6240, 6241, 983, 10926, 4784, 6117, 6749, 4678, 4782, 6118, 5111, 4781, 51514, 5763, 23594, 4172, 4361, 4174, 84464, 10036, 4176, 27343, 5426, 4673, 1877, 1111, 3980, 56897, 5000, 995, 5937, 54921, 5001, 993, 84897, 990, 472, 55035, 5930, 23411, 27000, 5931	2752	1.85021	0.00381357
GOTERM_BP_DIRECT	GO:0071456~cellular response to hypoxia	33	1.09598	3.43958e-05	132864, 2030, 2627, 10397, 665, 1788, 3383, 4824, 3777, 28996, 7422, 27113, 5562, 1978, 3654, 677, 6095, 5728, 596, 890, 4194, 6548, 3091, 4193, 5034, 30001, 207, 5467, 7157, 2782, 891, 23411, 50809	2752	2.09747	0.00524548
GOTERM_BP_DIRECT	GO:0007049~cell cycle	60	1.99269	3.55885e-05	153090, 2580, 55749, 6829, 382, 115426, 55183, 1389, 6867, 7803, 3054, 8872, 3714, 55914, 8626, 9874, 54790, 9212, 10628, 56647, 5934, 402, 11334, 5594, 10320, 23637, 26060, 311, 9221, 84612, 6790, 2771, 10015, 1033, 54971, 4678, 55660, 6477, 10801, 9770, 595, 7014, 10036, 79577, 9236, 7157, 3980, 1871, 2079, 55240, 5292, 991, 904, 7813, 150094, 894, 9988, 905, 10600, 896	2752	1.68712	0.00529801
GOTERM_BP_DIRECT	GO:0060071~Wnt signaling pathway, planar cell polarity pathway	32	1.06277	3.5757e-05	5717, 57154, 5711, 9861, 1951, 5713, 5685, 7474, 5683, 9491, 166336, 8322, 23198, 8323, 10197, 1175, 7855, 84133, 5708, 5709, 5702, 5694, 409, 5688, 5689, 163, 1213, 7074, 160, 9620, 5216, 998	2752	2.12235	0.00519956
GOTERM_BP_DIRECT	GO:0006886~intracellular protein transport	64	2.12554	3.61873e-05	8417, 8675, 10959, 10484, 388, 8774, 23039, 10440, 51429, 2017, 27072, 9392, 10239, 372, 30000, 23163, 79711, 9874, 26000, 163, 51128, 115704, 160, 4646, 23061, 23062, 29886, 26985, 11276, 23673, 10972, 23637, 10527, 22818, 10043, 7514, 6809, 1122, 3843, 8943, 3842, 9882, 10427, 10945, 23158, 100526783, 10040, 11138, 1175, 1176, 4905, 10802, 113622, 6810, 3837, 4869, 22820, 9181, 1211, 1213, 7813…	2752	1.65471	0.00514269
GOTERM_BP_DIRECT	GO:0003281~ventricular septum development	15	0.498173	3.92837e-05	5754, 10818, 639, 6299, 2625, 3280, 4193, 199699, 1785, 7798, 163, 4052, 84516, 65250, 4091	2752	3.26879	0.00545781
GOTERM_BP_DIRECT	GO:0045727~positive regulation of translation	22	0.730654	4.41909e-05	22849, 3673, 84271, 6659, 4869, 1938, 23367, 3692, 6895, 116496, 1982, 27303, 6198, 23185, 1654, 3184, 10605, 1153, 60558, 7057, 26986, 5594	2752	2.5328	0.00600448
GOTERM_BP_DIRECT	GO:0007223~Wnt signaling pathway, calcium modulating pathway	18	0.597808	5.5964e-05	7855, 23236, 27161, 26523, 6885, 192670, 5532, 7474, 5530, 5534, 1499, 2782, 8322, 8323, 54331, 27327, 808, 23112	2752	2.81619	0.00743707
GOTERM_BP_DIRECT	GO:0016569~covalent chromatin modification	36	1.19562	8.49398e-05	10320, 6594, 81611, 3720, 8535, 84733, 648, 3169, 29855, 1105, 1786, 8467, 6046, 80312, 54971, 23466, 8289, 22893, 26147, 10155, 22823, 57492, 5925, 6996, 55193, 9874, 57680, 546, 8019, 5934, 6603, 148479, 2186, 7917, 27000, 11335	2752	1.94392	0.0110327
GOTERM_BP_DIRECT	GO:0071407~cellular response to organic cyclic compound	23	0.763866	8.68899e-05	841, 7110, 688, 6774, 5908, 8945, 6347, 5062, 3326, 207, 8932, 836, 1051, 6198, 8312, 8313, 396, 6566, 891, 255189, 3655, 1545, 3054	2752	2.37865	0.0110555
GOTERM_BP_DIRECT	GO:0016477~cell migration	49	1.62737	9.17085e-05	5754, 91010, 3280, 9344, 2932, 3728, 2078, 983, 7042, 2296, 81565, 63916, 8440, 7049, 340719, 55660, 57464, 6615, 8994, 5159, 3202, 5796, 5728, 79834, 6624, 1969, 6548, 5170, 3690, 25, 2264, 3716, 8754, 27, 2260, 10092, 3936, 3688, 6198, 7410, 5335, 6383, 23080, 8452, 3915, 54820, 7074, 1000, 7057	2752	1.73829	0.0114331
GOTERM_BP_DIRECT	GO:0034644~cellular response to UV	19	0.63102	9.37225e-05	57646, 26155, 5796, 2033, 10856, 581, 8626, 54929, 7157, 84236, 9212, 94241, 9683, 55294, 993, 5111, 578, 5295, 4609	2752	2.63484	0.0114549
GOTERM_BP_DIRECT	GO:0006397~mRNA processing	50	1.66058	0.00013106	9967, 11052, 10150, 54439, 55119, 9343, 92906, 8570, 140890, 27257, 144983, 54715, 8241, 6421, 1996, 8487, 10946, 3178, 55131, 9169, 10657, 10658, 4154, 9444, 677, 6432, 54998, 55796, 54890, 23210, 6625, 6430, 22828, 23543, 23450, 9295, 5725, 11338, 58506, 54845, 10594, 3181, 5930, 6607, 6606, 6651, 285672, 64282, 83759, 6426	2752	1.7044	0.0156771
GOTERM_BP_DIRECT	GO:0040008~regulation of growth	21	0.697443	0.000148639	153090, 9306, 4739, 6464, 10856, 1877, 8091, 8651, 55257, 5062, 10675, 10933, 8804, 84312, 64393, 5518, 7086, 7048, 9021, 9655, 9643	2752	2.41767	0.0174291
GOTERM_BP_DIRECT	GO:0016192~vesicle-mediated transport	44	1.46131	0.000148857	23673, 10890, 22818, 65082, 8675, 10226, 27183, 9341, 382, 8943, 9882, 51552, 8766, 10427, 8301, 10484, 100526783, 81555, 8440, 10112, 1175, 4905, 11094, 1176, 7542, 10133, 27072, 6810, 60684, 375035, 10239, 56999, 23163, 23162, 2803, 22820, 163, 51128, 1211, 1213, 10121, 23062, 4644, 26985	2752	1.76629	0.017134
GOTERM_BP_DIRECT	GO:0008380~RNA splicing	47	1.56094	0.000152145	9967, 10150, 55119, 9343, 8570, 140890, 27257, 144983, 27332, 54715, 9360, 6421, 8241, 8487, 10946, 10921, 5518, 55131, 9169, 4154, 9444, 6432, 10181, 8899, 55796, 23210, 6625, 22828, 23543, 55954, 23450, 51747, 9295, 8449, 5725, 3183, 10625, 58506, 54845, 10594, 6632, 1659, 85437, 285672, 6651, 9416, 83759	2752	1.7276	0.0171936
GOTERM_BP_DIRECT	GO:0035019~somatic stem cell population maintenance	24	0.797077	0.000153206	10413, 5434, 6299, 6774, 6659, 3280, 5438, 6688, 8091, 1045, 57216, 283149, 7071, 3516, 2247, 430, 5431, 4089, 9314, 607, 5432, 6497, 5441, 6662	2752	2.25295	0.0170059
GOTERM_BP_DIRECT	GO:0006950~response to stress	23	0.763866	0.000153848	5601, 5599, 11221, 10209, 4869, 1956, 9344, 23678, 3326, 8303, 94241, 54206, 50488, 3320, 27102, 5563, 22926, 8878, 6446, 23049, 10131, 7184, 5594	2752	2.30066	0.0167796
GOTERM_BP_DIRECT	GO:0051881~regulation of mitochondrial membrane potential	14	0.464962	0.000193824	84275, 596, 1192, 6648, 598, 581, 55186, 27166, 11315, 79680, 80025, 578, 11334, 79594	2752	3.05087	0.0207338
GOTERM_BP_DIRECT	GO:0000086~G2/M transition of mitotic cell cycle	40	1.32846	0.000256594	23236, 1454, 5048, 8945, 22919, 1785, 55722, 5520, 983, 8655, 6790, 10383, 3320, 5518, 4659, 10776, 10657, 10133, 5116, 4218, 8493, 5243, 79441, 1111, 7465, 1778, 11113, 6502, 995, 993, 54820, 4751, 7840, 203068, 808, 115106, 891, 7532, 10121, 7531	2752	1.78153	0.0268993
GOTERM_BP_DIRECT	GO:0060045~positive regulation of cardiac muscle cell proliferation	12	0.398539	0.000269287	4208, 657, 3516, 1432, 2247, 4851, 7049, 891, 2627, 23414, 983, 2260	2752	3.32822	0.0277475
GOTERM_BP_DIRECT	GO:0010628~positive regulation of gene expression	66	2.19196	0.00028084	4208, 2053, 6774, 7020, 983, 10959, 3624, 4824, 2297, 4613, 5324, 6664, 3054, 9444, 5601, 3304, 5074, 639, 11235, 5604, 3091, 4193, 3552, 2264, 409, 5359, 1654, 3184, 4088, 9314, 70, 10765, 4086, 4609, 56603, 83759, 5599, 58, 1432, 29102, 8091, 9722, 1786, 8202, 1789, 7042, 4097, 3949, 7422, 3987, 3696, 5562, 9475, 11267, 7014, 9898, 5467, 7157, 7431, 11315, 7430, 1021, 5293, 7098, 8431, 998	2752	1.53708	0.0284535
GOTERM_BP_DIRECT	GO:0060021~palate development	26	0.8635	0.000301124	4208, 4040, 26160, 1749, 7474, 3624, 10220, 9249, 7020, 7042, 3638, 84159, 7049, 7048, 6497, 6615, 65250, 55003, 2048, 657, 124857, 93, 1750, 59338, 91461, 4089	2752	2.08744	0.0299931
GOTERM_BP_DIRECT	GO:0006468~protein phosphorylation	104	3.454	0.000301187	55437, 23515, 6347, 11329, 6355, 8878, 79012, 204851, 8408, 9448, 5170, 4293, 4117, 1385, 149420, 3716, 207, 9874, 10000, 472, 7204, 5754, 1455, 5255, 1454, 2764, 2078, 7042, 28996, 5565, 5563, 5562, 8859, 7048, 83694, 102, 8444, 10114, 57551, 9770, 83732, 595, 388228, 56975, 65267, 2444, 65061, 5058, 2966, 10494, 150094, 898, 728642, 5128, 2580, 5127, 1760, 5578, 8573, 5062, 50488, 29959, 5585, …	2752	1.39163	0.0295302
GOTERM_BP_DIRECT	GO:0018105~peptidyl-serine phosphorylation	37	1.22883	0.000340203	63967, 1456, 23031, 5599, 1432, 1760, 1455, 5578, 1454, 23678, 8317, 2932, 23515, 5062, 983, 2872, 11329, 28996, 6789, 7048, 5585, 10114, 1859, 8851, 596, 8408, 53944, 5170, 127933, 207, 208, 10000, 472, 6446, 23049, 10783, 5594	2752	1.80612	0.0327803
GOTERM_BP_DIRECT	GO:0050999~regulation of nitric-oxide synthase activity	13	0.43175	0.00036606	340481, 2644, 8976, 3320, 92, 1956, 808, 9722, 1785, 5805, 207, 10434, 23576	2752	3.05087	0.0346953
GOTERM_BP_DIRECT	GO:0043488~regulation of mRNA stability	32	1.06277	0.000370343	5717, 7514, 5578, 8570, 5711, 9861, 3312, 5713, 118460, 3842, 5685, 149041, 5683, 9491, 23198, 10197, 3304, 677, 5708, 5709, 328, 26135, 167227, 5702, 207, 54464, 5694, 5688, 5689, 3184, 7534, 26986	2752	1.89569	0.0345717
GOTERM_BP_DIRECT	GO:0032869~cellular response to insulin stimulus	26	0.8635	0.000377397	84275, 677, 132864, 4218, 10890, 8850, 6548, 6430, 5170, 6347, 2729, 5058, 9882, 6667, 23175, 207, 11031, 208, 29904, 54206, 2950, 7532, 5295, 4644, 4609, 5296	2752	2.06033	0.0347022
GOTERM_BP_DIRECT	GO:0006610~ribosomal protein import into nucleus	7	0.232481	0.00039863	9349, 26953, 3837, 30000, 3843, 3842, 79711	2752	5.33903	0.0360901
GOTERM_BP_DIRECT	GO:0000059~protein import into nucleus, docking	7	0.232481	0.00039863	26953, 3837, 30000, 3843, 3842, 23165, 79711	2752	5.33903	0.0360901
GOTERM_BP_DIRECT	GO:0001836~release of cytochrome c from mitochondria	12	0.398539	0.00044001	3725, 596, 637, 6648, 27113, 598, 1191, 8326, 56947, 581, 79017, 578	2752	3.18352	0.0391971
GOTERM_BP_DIRECT	GO:0032355~response to estradiol	29	0.963135	0.000469799	841, 6774, 1938, 3169, 847, 6870, 1788, 1789, 1499, 8930, 8835, 2950, 2101, 5111, 5159, 4324, 595, 7035, 5728, 637, 301, 5727, 8932, 836, 445, 10628, 1277, 6777, 4609	2752	1.94451	0.0412105
GOTERM_BP_DIRECT	GO:0001837~epithelial to mesenchymal transition	15	0.498173	0.000513985	4851, 3091, 2932, 8091, 7474, 1499, 7042, 3516, 3182, 3987, 54361, 7049, 10155, 6615, 6662	2752	2.69195	0.0443794
GOTERM_BP_DIRECT	GO:0007265~Ras protein signal transduction	24	0.797077	0.000526289	3725, 57646, 9908, 890, 1432, 6464, 1029, 53358, 8036, 5925, 1786, 7157, 11315, 9869, 1718, 2782, 1399, 4893, 2247, 25780, 2885, 6386, 10146, 10155	2752	2.09203	0.0448011
GOTERM_BP_DIRECT	GO:0001702~gastrulation with mouth forming second	10	0.332116	0.000577657	154796, 10818, 6045, 7358, 93, 3975, 92, 4089, 8613, 1499	2752	3.58926	0.0484106
GOTERM_BP_DIRECT	GO:0031145~anaphase-promoting complex-dependent catabolic process	26	0.8635	0.000582247	5717, 8697, 5711, 9861, 5713, 5685, 5683, 6790, 983, 9491, 23198, 10197, 5708, 5709, 5702, 6502, 5694, 9232, 996, 5688, 9212, 5689, 8452, 991, 51433, 891	2752	2.00817	0.0481427
GOTERM_BP_DIRECT	GO:0016575~histone deacetylation	18	0.597808	0.000608039	25942, 6299, 138151, 51742, 57504, 10933, 10943, 23309, 84312, 11176, 9112, 6907, 3065, 3066, 8819, 9643, 23411, 5931	2752	2.38764	0.0495687
GOTERM_BP_DIRECT	GO:0061635~regulation of protein complex stability	6	0.199269	0.000609714	11267, 22863, 8878, 6892, 60592, 3312	2752	6.10174	0.0490642
GOTERM_BP_DIRECT	GO:0006367~transcription initiation from RNA polymerase II promoter	42	1.39489	0.000616823	9967, 9969, 5434, 4853, 5438, 5915, 4851, 7596, 1025, 2649, 5465, 3174, 3516, 2957, 29959, 9971, 4150, 2101, 9794, 10155, 5441, 10413, 9443, 6095, 8850, 2063, 6257, 6884, 25937, 2100, 5467, 1871, 2966, 2965, 10025, 2962, 2961, 6875, 2960, 5431, 8431, 5432	2752	1.68601	0.0489936
GOTERM_BP_DIRECT	GO:1900034~regulation of cellular response to heat	25	0.830289	0.000621021	23636, 9530, 2033, 2932, 3337, 3312, 2288, 348995, 3320, 6117, 6118, 9631, 3304, 23225, 10808, 100101267, 3326, 23165, 5903, 472, 7531, 23411, 10762, 5594, 27000	2752	2.03391	0.0487021
GOTERM_BP_DIRECT	GO:0034976~response to endoplasmic reticulum stress	25	0.830289	0.000621021	10130, 9601, 1938, 54431, 55161, 488, 1051, 27113, 10277, 8795, 81567, 10018, 23071, 7184, 153222, 65992, 64764, 25, 51569, 30001, 5034, 116496, 5295, 7057, 5296	2752	2.03391	0.0487021
